# Supplementary material for: Crystal structure, Hirshfeld surface analysis and density functional theory study of 6-methyl-2-[(5-methyl­isoxazol-3-yl)meth­yl]-1H-benzimidazole
Source: Acta Crystallogr E Crystallogr Commun. 2021 Mar 19;77(Pt 4):396–401. doi: 10.1107/S2056989021002723 (PMC8025869; doi:10.1107/S2056989021002723)
Supplement: Supplementary file 1 [file e-77-00396-sup1.cif]

##############################################################################
#                                                                            #
# This CIF contains the data in a paper accepted for publication in          #
# Acta Crystallographica Section E. It conforms to the requirements of       #
# Notes for Authors for Acta Crystallographica Section E, and has been       #
# peer reviewed under the auspices of the IUCr Commission on Journals.       #
#                                                                            #
# Full details of the Crystallographic Information File format               #
# are given in the paper "The Crystallographic Information File (CIF):       #
# a New Standard Archive File for Crystallography" by S. R. Hall, F. H.      #
# Allen and I. D. Brown [Acta Cryst. (1991), A47, 655-685].                  #
#                                                                            #
# The current version of the core CIF dictionary is obtainable from          #
# ftp://ftp.iucr.org/pub/cif_core.dic.                                       #
#                                                                            #
# Software is freely available for graphical display of the structure(s)     #
# in this CIF. For information consult the CIF software page                 #
# http://www.iucr.org/resources/cif/software.                                #
#                                                                            #
# This file may be used for bona fide research purposes within the           #
# scientific community so long as proper attribution is given to the journal # 
# article from which it was obtained.                                        #
#                                                                            #
##############################################################################
data_I
_audit_creation_method
;
Olex2 1.3
(compiled 2020.07.31 svn.rc2a77460 for OlexSys, GUI svn.r6145)
;
_journal_date_recd_electronic     2021-02-25
_journal_date_accepted     2021-03-12
_journal_name_full     'Acta Crystallographica, Section E'
_journal_year     2021
_journal_volume     77
_journal_issue      4
_journal_page_first     396
_journal_page_last     401
_journal_paper_category     GO
_journal_paper_doi     10.1107/S2056989021002723
_journal_coeditor_code     TX2037
_publ_contact_author_name     'Abad, Nadeem'
_publ_contact_author_address
;
Department of Biochemistry, Faculty of Education & Science, Al-Baydha
 University, Yemen
;
_publ_contact_author_email
;
abadnadeem3@gmail.com
;
_publ_section_title
;
Crystal structure, Hirshfeld surface analysis and density functional theory
study of 6-methyl-2-[(5-methylisoxazol-3-yl)methyl]-1<i>H</i>-benzimidazole
;
loop_
    _publ_author_name
    _publ_author_footnote
    _publ_author_address
    'Idrissi, Ahlam' .
;
Laboratory of Heterocyclic Organic Chemistry URAC 21,
Pharmacochemistry Competence Center, Av. Ibn Battouta, BP 1014,
Faculty of Sciences, Mohammed V University, Rabat, Morocco
;
    'Chkirate, Karim' .
;
Laboratory of Heterocyclic Organic Chemistry URAC 21,
Pharmacochemistry Competence Center, Av. Ibn Battouta, BP 1014,
Faculty of Sciences, Mohammed V University, Rabat, Morocco
;
    'Abad, Nadeem' .
;
Department of Biochemistry, Faculty of Education & Science,
 Al-Baydha University, Yemen
;
    'Djerrari, Bahia' .
;
Laboratory of Heterocyclic Organic Chemistry URAC 21,
Pharmacochemistry Competence Center, Av. Ibn Battouta, BP 1014,
Faculty of Sciences, Mohammed V University, Rabat, Morocco
;
    'Achour, Redouane' .
;
Laboratory of Heterocyclic Organic Chemistry URAC 21,
 Pharmacochemistry Competence Center, Av. Ibn Battouta, BP 1014,
Faculty of Sciences, Mohammed V University, Rabat, Morocco
;
    'Essassi, El Mokhtar' .
;
Laboratory of Heterocyclic Organic Chemistry URAC 21,
 Pharmacochemistry Competence Center, Av. Ibn Battouta, BP 1014,
Faculty of Sciences, Mohammed V University, Rabat, Morocco
;
    'Van Meervelt, Luc' .
;
KU Leuven, Chemistry Department, Celestijnenlaan 200F box 2404, Leuven
 (Heverlee), B-3001, Belgium
;
_publ_section_synopsis
;
The isoxazolyl-benzimidazole moiety is not planar. In the crystal, N---H...N
hydrogen bonds between neighboring benzimidazole rings form chains along the
<i>a</i>-axis direction.
;
_chemical_name_systematic
;
6-Methyl-2-[(5-methylisoxazol-3-yl)methyl]-1<i>H</i>-benzimidazole
;
_chemical_name_common     ?
_chemical_formula_moiety     'C13 H13 N3 O'
_chemical_formula_sum     'C13 H13 N3 O'
_chemical_formula_iupac     'C13 H13 N3 O'
_chemical_formula_weight     227.26
_chemical_melting_point     ?
_space_group_crystal_system     orthorhombic
_space_group_name_H-M_alt     'P b c a'
_space_group_name_Hall     '-P 2ac 2ab'
loop_
    _space_group_symop_operation_xyz
    'x, y, z'
    '-x+1/2, -y, z+1/2'
    '-x, y+1/2, -z+1/2'
    'x+1/2, -y+1/2, -z'
    '-x, -y, -z'
    'x-1/2, y, -z-1/2'
    'x, -y-1/2, z-1/2'
    '-x-1/2, y-1/2, z'
_cell_length_a     9.6545(6)
_cell_length_b     11.2437(6)
_cell_length_c     22.9108(14)
_cell_angle_alpha     90
_cell_angle_beta     90
_cell_angle_gamma     90
_cell_volume     2487.0(3)
_cell_formula_units_Z     8
_cell_measurement_reflns_used     3531
_cell_measurement_theta_min     2.9090
_cell_measurement_theta_max     23.2910
_cell_measurement_temperature     294(2)
_exptl_crystal_description     prism
_exptl_crystal_colour     brown
_exptl_crystal_size_max     0.35
_exptl_crystal_size_mid     0.2
_exptl_crystal_size_min     0.2
_exptl_crystal_density_diffrn     1.214
_exptl_crystal_density_meas     ?
_exptl_crystal_density_method     ?
_exptl_crystal_F_000     960
_exptl_absorpt_coefficient_mu     0.080
_exptl_absorpt_correction_type     multi-scan
_exptl_absorpt_process_details
;
(CrysAlisPro; Rigaku OD, 2018)
;
_exptl_absorpt_correction_T_min     0.88314
_exptl_absorpt_correction_T_max     1.00000
_diffrn_ambient_temperature     294(2)
_diffrn_source     'micro-focus sealed X-ray tube'
_diffrn_radiation_type     'Mo K\a'
_diffrn_radiation_wavelength     0.71073
_diffrn_radiation_monochromator     mirror
_diffrn_measurement_device_type
         'Rigaku Oxford Diffraction SuperNova, Single source at offset/far, Eos'
_diffrn_measurement_device     'four-circle diffractometer'
_diffrn_measurement_method     '\w scans'
_diffrn_detector     'CCD plate'
_diffrn_detector_area_resol_mean     15.9631
_diffrn_reflns_number     13352
_diffrn_reflns_av_R_equivalents     0.0236
_diffrn_reflns_av_unetI/netI     0.0191
_diffrn_reflns_theta_min     2.759
_diffrn_reflns_theta_max     26.367
_diffrn_reflns_theta_full     25.242
_diffrn_measured_fraction_theta_max     0.994
_diffrn_measured_fraction_theta_full     0.993
_diffrn_reflns_limit_h_min     -10
_diffrn_reflns_limit_h_max     12
_diffrn_reflns_limit_k_min     -14
_diffrn_reflns_limit_k_max     13
_diffrn_reflns_limit_l_min     -28
_diffrn_reflns_limit_l_max     28
_diffrn_radiation_probe     x-ray
_refine_special_details     ?
_reflns_number_total     2519
_reflns_number_gt     1723
_reflns_threshold_expression     'I > 2\s(I)'
_refine_ls_structure_factor_coef     Fsqd
_refine_ls_matrix_type     full
_refine_ls_R_factor_all     0.0899
_refine_ls_R_factor_gt     0.0635
_refine_ls_wR_factor_gt     0.1798
_refine_ls_wR_factor_ref     0.2028
_refine_ls_goodness_of_fit_ref     1.052
_refine_ls_restrained_S_all     1.052
_refine_ls_number_reflns     2519
_refine_ls_number_parameters     160
_refine_ls_number_restraints     0
_refine_ls_hydrogen_treatment     mixed
_refine_ls_weighting_scheme     calc
_refine_ls_weighting_details
              'w=1/[\s^2^(Fo^2^)+(0.0963P)^2^+0.6658P] where P=(Fo^2^+2Fc^2^)/3'
_atom_sites_solution_hydrogens     mixed
_atom_sites_solution_primary     dual
_atom_sites_solution_secondary     ?
_refine_ls_shift/su_max     0.000
_refine_ls_shift/su_mean     0.000
_refine_diff_density_max     0.329
_refine_diff_density_min     -0.256
_refine_ls_extinction_method     none
_refine_ls_extinction_coef     .
loop_
    _atom_type_symbol
    _atom_type_description
    _atom_type_scat_dispersion_real
    _atom_type_scat_dispersion_imag
    _atom_type_scat_source
    'C' 'C' 0.0033 0.0016
                         'International Tables Vol C Tables 4.2.6.8 and 6.1.1.4'
    'H' 'H' 0.0000 0.0000
                         'International Tables Vol C Tables 4.2.6.8 and 6.1.1.4'
    'N' 'N' 0.0061 0.0033
                         'International Tables Vol C Tables 4.2.6.8 and 6.1.1.4'
    'O' 'O' 0.0106 0.0060
                         'International Tables Vol C Tables 4.2.6.8 and 6.1.1.4'
_computing_data_collection
;
CrysAlisPro (Rigaku OD, 2018)
;
_computing_cell_refinement
;
CrysAlisPro (Rigaku OD, 2018)
;
_computing_data_reduction
;
CrysAlisPro (Rigaku OD, 2018)
;
_computing_structure_solution
;
SHELXT  (Sheldrick, 2015a)
;
_computing_structure_refinement
;
<i>SHELXL2016/4</i> (Sheldrick, 2015b)
;
_computing_molecular_graphics
;
<i>OLEX2</i> (Dolomanov <i>et al.</i>,  2009)
;
_computing_publication_material
;
<i>OLEX2</i> (Dolomanov <i>et al.</i>,  2009)
;
loop_
    _atom_site_type_symbol
    _atom_site_label
    _atom_site_fract_x
    _atom_site_fract_y
    _atom_site_fract_z
    _atom_site_U_iso_or_equiv
    _atom_site_adp_type
    _atom_site_calc_flag
    _atom_site_occupancy
    _atom_site_disorder_assembly
    _atom_site_disorder_group
    O O1 0.8450(3) 0.0193(2) 0.57078(9) 0.1116(8) Uani d 1 . .
    N N2 0.7873(3) -0.0264(2) 0.62282(11) 0.0916(8) Uani d 1 . .
    C C3 0.7336(2) 0.0646(2) 0.64943(11) 0.0649(6) Uani d 1 . .
    C C4 0.7542(3) 0.1693(2) 0.61779(12) 0.0852(9) Uani d 1 . .
    H H4 0.726197 0.245615 0.628050 0.102 Uiso calc 1 . .
    C C5 0.8227(4) 0.1368(3) 0.56964(12) 0.0962(10) Uani d 1 . .
    C C6 0.6621(3) 0.0459(3) 0.70624(12) 0.0802(8) Uani d 1 . .
    H H6A 0.562991 0.042286 0.699489 0.096 Uiso calc 1 . .
    H H6B 0.690721 -0.030027 0.722308 0.096 Uiso calc 1 . .
    C C7 0.6914(2) 0.1410(2) 0.74970(10) 0.0628(6) Uani d 1 . .
    N N8 0.5894(2) 0.19185(18) 0.78133(8) 0.0616(5) Uani d 1 . .
    C C9 0.6490(2) 0.2765(2) 0.81631(9) 0.0578(6) Uani d 1 . .
    C C10 0.5943(3) 0.3565(2) 0.85619(10) 0.0727(7) Uani d 1 . .
    H H10 0.499999 0.357606 0.864518 0.087 Uiso calc 1 . .
    C C11 0.6850(3) 0.4350(3) 0.88328(11) 0.0815(8) Uani d 1 . .
    C C12 0.8243(3) 0.4291(3) 0.87071(12) 0.0855(9) Uani d 1 . .
    H H12 0.883742 0.481816 0.889438 0.103 Uiso calc 1 . .
    C C13 0.8799(3) 0.3491(3) 0.83190(11) 0.0785(8) Uani d 1 . .
    H H13 0.974628 0.347148 0.824563 0.094 Uiso calc 1 . .
    C C14 0.7902(2) 0.2713(2) 0.80401(10) 0.0615(6) Uani d 1 . .
    N N15 0.81476(19) 0.18510(19) 0.76175(9) 0.0678(6) Uani d 1 . .
    C C16 0.6344(5) 0.5270(4) 0.92565(15) 0.1269(13) Uani d 1 . .
    H H16A 0.638258 0.604086 0.907763 0.190 Uiso calc 1 . .
    H H16B 0.691872 0.526214 0.959831 0.190 Uiso calc 1 . .
    H H16C 0.540500 0.509387 0.936487 0.190 Uiso calc 1 . .
    C C17 0.8775(7) 0.2031(4) 0.51859(15) 0.174(2) Uani d 1 . .
    H H17A 0.975882 0.191938 0.516094 0.261 Uiso calc 1 . .
    H H17B 0.857462 0.286270 0.523070 0.261 Uiso calc 1 . .
    H H17C 0.834513 0.174111 0.483589 0.261 Uiso calc 1 . .
    H H8 0.501(3) 0.182(2) 0.7723(11) 0.079(8) Uiso d 1 . .
loop_
    _atom_site_aniso_label
    _atom_site_aniso_U_11
    _atom_site_aniso_U_22
    _atom_site_aniso_U_33
    _atom_site_aniso_U_12
    _atom_site_aniso_U_13
    _atom_site_aniso_U_23
    O1 0.153(2) 0.0868(15) 0.0948(15) -0.0016(13) 0.0324(14) -0.0116(12)
    N2 0.118(2) 0.0609(13) 0.0961(16) 0.0068(12) 0.0172(14) 0.0016(12)
    C3 0.0657(15) 0.0504(12) 0.0785(15) -0.0017(10) -0.0074(12) -0.0070(11)
    C4 0.121(2) 0.0538(14) 0.0809(18) -0.0009(14) -0.0090(17) -0.0022(12)
    C5 0.150(3) 0.0717(18) 0.0673(17) -0.0246(18) -0.0082(17) -0.0019(14)
    C6 0.0720(17) 0.0801(18) 0.0885(18) -0.0208(13) 0.0074(13) -0.0092(14)
    C7 0.0463(13) 0.0698(14) 0.0724(14) -0.0068(11) 0.0015(10) 0.0054(11)
    N8 0.0404(11) 0.0732(13) 0.0711(12) -0.0031(9) -0.0037(9) 0.0051(10)
    C9 0.0494(12) 0.0671(14) 0.0569(12) 0.0038(10) -0.0035(10) 0.0105(10)
    C10 0.0704(16) 0.0799(17) 0.0678(14) 0.0137(13) -0.0001(12) 0.0093(13)
    C11 0.103(2) 0.0806(18) 0.0608(15) 0.0105(16) -0.0089(14) 0.0014(12)
    C12 0.094(2) 0.093(2) 0.0687(16) -0.0185(16) -0.0220(15) 0.0013(14)
    C13 0.0649(16) 0.099(2) 0.0717(15) -0.0169(14) -0.0119(13) 0.0017(15)
    C14 0.0528(13) 0.0738(15) 0.0580(12) -0.0059(10) -0.0080(10) 0.0101(11)
    N15 0.0453(11) 0.0817(14) 0.0763(13) -0.0062(9) 0.0034(9) -0.0031(10)
    C16 0.157(3) 0.126(3) 0.097(2) 0.025(3) -0.003(2) -0.029(2)
    C17 0.311(7) 0.140(3) 0.072(2) -0.080(4) 0.008(3) 0.011(2)
_geom_special_details
;
 All esds (except the esd in the dihedral angle between two l.s. planes)
 are estimated using the full covariance matrix.  The cell esds are taken
 into account individually in the estimation of esds in distances, angles
 and torsion angles; correlations between esds in cell parameters are only
 used when they are defined by crystal symmetry.  An approximate (isotropic)
 treatment of cell esds is used for estimating esds involving l.s. planes.
;
loop_
    _geom_bond_atom_site_label_1
    _geom_bond_atom_site_label_2
    _geom_bond_site_symmetry_2
    _geom_bond_distance
    _geom_bond_publ_flag
    O1 N2 . 1.413(3) ?
    O1 C5 . 1.339(4) ?
    N2 C3 . 1.299(3) ?
    C3 C4 . 1.396(4) ?
    C3 C6 . 1.488(4) ?
    C4 H4 . 0.9300 ?
    C4 C5 . 1.337(4) ?
    C5 C17 . 1.485(4) ?
    C6 H6A . 0.9700 ?
    C6 H6B . 0.9700 ?
    C6 C7 . 1.488(4) ?
    C7 N8 . 1.349(3) ?
    C7 N15 . 1.320(3) ?
    N8 C9 . 1.371(3) ?
    N8 H8 . 0.88(3) ?
    C9 C10 . 1.387(3) ?
    C9 C14 . 1.393(3) ?
    C10 H10 . 0.9300 ?
    C10 C11 . 1.390(4) ?
    C11 C12 . 1.377(4) ?
    C11 C16 . 1.500(4) ?
    C12 H12 . 0.9300 ?
    C12 C13 . 1.374(4) ?
    C13 H13 . 0.9300 ?
    C13 C14 . 1.386(3) ?
    C14 N15 . 1.391(3) ?
    C16 H16A . 0.9600 ?
    C16 H16B . 0.9600 ?
    C16 H16C . 0.9600 ?
    C17 H17A . 0.9600 ?
    C17 H17B . 0.9600 ?
    C17 H17C . 0.9600 ?
loop_
    _geom_angle_atom_site_label_1
    _geom_angle_atom_site_label_2
    _geom_angle_atom_site_label_3
    _geom_angle_site_symmetry_1
    _geom_angle_site_symmetry_3
    _geom_angle
    _geom_angle_publ_flag
    C5 O1 N2 . . 108.2(2) ?
    C3 N2 O1 . . 105.5(2) ?
    N2 C3 C4 . . 111.3(2) ?
    N2 C3 C6 . . 118.9(2) ?
    C4 C3 C6 . . 129.7(2) ?
    C3 C4 H4 . . 127.2 ?
    C5 C4 C3 . . 105.6(3) ?
    C5 C4 H4 . . 127.2 ?
    O1 C5 C17 . . 117.0(3) ?
    C4 C5 O1 . . 109.5(3) ?
    C4 C5 C17 . . 133.5(3) ?
    C3 C6 H6A . . 108.9 ?
    C3 C6 H6B . . 108.9 ?
    H6A C6 H6B . . 107.7 ?
    C7 C6 C3 . . 113.3(2) ?
    C7 C6 H6A . . 108.9 ?
    C7 C6 H6B . . 108.9 ?
    N8 C7 C6 . . 121.7(2) ?
    N15 C7 C6 . . 125.6(2) ?
    N15 C7 N8 . . 112.7(2) ?
    C7 N8 C9 . . 107.59(19) ?
    C7 N8 H8 . . 121.4(17) ?
    C9 N8 H8 . . 129.2(17) ?
    N8 C9 C10 . . 132.5(2) ?
    N8 C9 C14 . . 105.29(19) ?
    C10 C9 C14 . . 122.2(2) ?
    C9 C10 H10 . . 121.1 ?
    C9 C10 C11 . . 117.8(3) ?
    C11 C10 H10 . . 121.1 ?
    C10 C11 C16 . . 121.4(3) ?
    C12 C11 C10 . . 119.4(3) ?
    C12 C11 C16 . . 119.2(3) ?
    C11 C12 H12 . . 118.4 ?
    C13 C12 C11 . . 123.3(3) ?
    C13 C12 H12 . . 118.4 ?
    C12 C13 H13 . . 121.1 ?
    C12 C13 C14 . . 117.8(3) ?
    C14 C13 H13 . . 121.1 ?
    C13 C14 C9 . . 119.5(2) ?
    C13 C14 N15 . . 130.8(2) ?
    N15 C14 C9 . . 109.67(19) ?
    C7 N15 C14 . . 104.72(19) ?
    C11 C16 H16A . . 109.5 ?
    C11 C16 H16B . . 109.5 ?
    C11 C16 H16C . . 109.5 ?
    H16A C16 H16B . . 109.5 ?
    H16A C16 H16C . . 109.5 ?
    H16B C16 H16C . . 109.5 ?
    C5 C17 H17A . . 109.5 ?
    C5 C17 H17B . . 109.5 ?
    C5 C17 H17C . . 109.5 ?
    H17A C17 H17B . . 109.5 ?
    H17A C17 H17C . . 109.5 ?
    H17B C17 H17C . . 109.5 ?
loop_
    _geom_torsion_atom_site_label_1
    _geom_torsion_atom_site_label_2
    _geom_torsion_atom_site_label_3
    _geom_torsion_atom_site_label_4
    _geom_torsion_site_symmetry_1
    _geom_torsion_site_symmetry_2
    _geom_torsion_site_symmetry_3
    _geom_torsion_site_symmetry_4
    _geom_torsion
    _geom_torsion_publ_flag
    O1 N2 C3 C4 . . . . -0.7(3) ?
    O1 N2 C3 C6 . . . . 179.3(2) ?
    N2 O1 C5 C4 . . . . 0.0(4) ?
    N2 O1 C5 C17 . . . . 179.1(3) ?
    N2 C3 C4 C5 . . . . 0.7(3) ?
    N2 C3 C6 C7 . . . . 139.7(3) ?
    C3 C4 C5 O1 . . . . -0.4(4) ?
    C3 C4 C5 C17 . . . . -179.3(4) ?
    C3 C6 C7 N8 . . . . 133.7(2) ?
    C3 C6 C7 N15 . . . . -46.0(4) ?
    C4 C3 C6 C7 . . . . -40.4(4) ?
    C5 O1 N2 C3 . . . . 0.4(3) ?
    C6 C3 C4 C5 . . . . -179.3(3) ?
    C6 C7 N8 C9 . . . . -179.1(2) ?
    C6 C7 N15 C14 . . . . 179.3(2) ?
    C7 N8 C9 C10 . . . . 178.4(2) ?
    C7 N8 C9 C14 . . . . -0.7(2) ?
    N8 C7 N15 C14 . . . . -0.4(3) ?
    N8 C9 C10 C11 . . . . -177.5(2) ?
    N8 C9 C14 C13 . . . . 178.6(2) ?
    N8 C9 C14 N15 . . . . 0.5(2) ?
    C9 C10 C11 C12 . . . . -1.3(4) ?
    C9 C10 C11 C16 . . . . 178.2(3) ?
    C9 C14 N15 C7 . . . . -0.1(3) ?
    C10 C9 C14 C13 . . . . -0.6(3) ?
    C10 C9 C14 N15 . . . . -178.7(2) ?
    C10 C11 C12 C13 . . . . 0.5(4) ?
    C11 C12 C13 C14 . . . . 0.3(4) ?
    C12 C13 C14 C9 . . . . -0.3(4) ?
    C12 C13 C14 N15 . . . . 177.4(2) ?
    C13 C14 N15 C7 . . . . -177.9(3) ?
    C14 C9 C10 C11 . . . . 1.4(3) ?
    N15 C7 N8 C9 . . . . 0.7(3) ?
    C16 C11 C12 C13 . . . . -179.0(3) ?
loop_
    _geom_hbond_atom_site_label_D
    _geom_hbond_atom_site_label_H
    _geom_hbond_atom_site_label_A
    _geom_hbond_site_symmetry_A
    _geom_hbond_distance_DH
    _geom_hbond_distance_HA
    _geom_hbond_distance_DA
    _geom_hbond_angle_DHA
    N8 H8 N15 6_557 0.89(3) 1.96(3) 2.830(3) 167(2)
    C4 H4 N2 8_765 0.93 2.57 3.447(3) 157
_shelx_space_group_comment
;
The symmetry employed for this shelxl refinement is uniquely defined
by the following loop, which should always be used as a source of
symmetry information in preference to the above space-group names.
They are only intended as comments.
;
_shelx_estimated_absorpt_T_min     0.973
_shelx_estimated_absorpt_T_max     0.984
_shelx_hkl_file
;
   0   0  -3 18.9915 11.3891   2
   0   0   3 91.9801 20.8388   3
   0   0  -3 6.59596 7.63490   3
   0   0   3 26.2450 22.9455   4
   0   0  -3 44.7698 16.0838   4
   0   0   4 131050. 788.593   4
   0   0  -4 129198. 698.979   3
   0   0   4 132134. 684.728   3
   0   0  -4 131494. 843.484   2
   0   0  -4 131925. 793.047   4
   0   0  -5 724.656 64.1560   3
   0   0  -5 1119.92 93.7850   2
   0   0   5 962.149 72.2610   3
   0   0  -5 1273.07 94.8136   4
   0   0   5 1009.21 83.3401   4
   0   0   6 40144.8 466.500   3
   0   0   6 39989.1 530.968   4
   0   0  -6 39839.8 572.702   2
   0   0  -6 37718.6 472.240   3
   0   0  -6 40632.8 544.153   4
   0   0   7 4569.59 199.895   4
   0   0  -7 4288.59 211.165   2
   0   0   7 5097.56 185.241   3
   0   0   8 34006.6 497.691   3
   0   0   8 34044.9 566.885   4
   0   0  -8 33132.9 507.632   3
   0   0  -8 34713.8 583.070   4
   0   0  -8 33295.8 604.624   2
   0   0  -9 231.523 49.9107   3
   0   0  -9 309.981 65.7683   2
   0   0   9 451.919 66.7583   3
   0   0   9 355.128 67.6920   4
   0   0 -10 2333.12 153.879   3
   0   0 -10 2656.92 182.997   4
   0   0  10 2347.95 167.663   4
   0   0  10 2252.04 143.760   3
   0   0 -11 923.192 119.092   4
   0   0 -11 542.085 83.7635   3
   0   0  11 729.465 102.530   4
   0   0  11 767.727 96.0843   3
   0   0 -12 5997.15 303.997   4
   0   0  12 5630.01 253.846   3
   0   0  13 1717.11 153.270   3
   0   0 -13 2142.91 195.485   4
   0   0  14 11344.8 393.801   3
   0   0 -14 11507.5 454.077   4
   0   0 -15 1829.96 197.252   4
   0   0  15 1227.58 144.260   3
   0   0  16 28659.5 667.478   3
   0   0 -16 28557.4 768.646   4
   0   0  17 497.327 105.760   3
   0   0 -17 688.623 138.753   4
   0   0  18 2675.33 219.689   3
   0   0 -18 2504.92 249.205   4
   0   0 -19 529.126 122.254   4
   0   0  19 522.620 109.265   3
   0   0 -20 5676.27 393.017   4
   0   0  20 5657.06 340.011   3
   0   0  21 316.639 92.9049   3
   0   0  22 5225.48 351.514   3
   0   0  23 341.887 107.425   3
   0   0  24 178.705 73.6296   3
   0   0  25 235.891 94.6714   3
   0   0  26 256.114 94.4388   3
   0   0  27 148.142 73.1506   3
   0   0  28 70.0374 66.2116   3
   0   0  29 206.814 97.3278   3
   0   0  30 175.835 88.0058   3
   0  -1  -2 0.75906 4.35281   3
   0   1  -2 10.3240 6.71859   4
   0   1  -2-3.86233 5.94181   2
   0   1  -3-3.75653 6.26467   2
   0  -1  -3 12.3750 8.81232   3
   0   1   3 14.8263 10.0795   3
   0  -1   3 5.97249 11.4049   2
   0  -1   3 5.65033 5.64461   4
   0   1  -4 17.7837 17.1265   2
   0  -1   4 19.7992 14.7614   4
   0   1   4-0.57883 10.1060   3
   0   1  -4-12.8817 18.9653   4
   0  -1  -4 16.1888 12.2537   3
   0  -1   4 14.8450 10.3058   2
   0  -1  -5 11.8225 12.6668   3
   0   1  -5 1.50769 17.1952   2
   0   1   5 3.55911 11.1273   3
   0   1  -5 10.9623 16.2617   4
   0  -1   5-17.4259 18.1246   2
   0   1   5 9.13109 15.3000   4
   0  -1   5 4.40226 9.14106   3
   0  -1   5-5.66854 13.4580   4
   0   1   6 11.1805 17.6818   4
   0  -1   6 4.32192 17.6014   2
   0  -1  -6 10.4293 16.2400   3
   0  -1   6-18.3174 22.0924   4
   0  -1   6-1.75952 14.2253   3
   0   1  -6-15.2861 21.2181   2
   0   1   6 3.33578 15.3992   3
   0   1  -6-1.39671 17.0095   4
   0   1  -7-13.3476 24.3171   2
   0  -1   7 5.87172 10.7886   3
   0  -1   7-18.3382 24.6510   4
   0  -1   7-15.1144 25.4266   2
   0   1  -7-2.92359 13.7716   4
   0  -1  -7 11.5811 14.7024   3
   0   1   7 9.47162 14.8749   3
   0   1   7 6.61176 12.9541   4
   0  -1   8 15.0141 14.6693   3
   0   1  -8-17.6456 23.2072   4
   0  -1  -8 3.59430 16.2773   3
   0   1   8-2.61647 12.4014   4
   0  -1   8 8.41558 20.1900   4
   0   1   8-3.36268 14.1435   3
   0   1  -8 9.00091 23.8543   2
   0  -1   8-12.1433 22.3747   2
   0   1  -9 25.7483 25.0943   4
   0  -1   9-2.60835 16.9572   4
   0  -1  -9-4.31284 11.1293   3
   0   1   9 15.3229 16.7376   3
   0   1  -9 15.5090 16.8791   2
   0   1   9-29.5725 24.0962   4
   0  -1   9-22.9101 35.7311   2
   0  -1   9 23.5939 18.2745   3
   0  -1  10-18.3104 26.4949   4
   0  -1  10 1.78932 13.7743   3
   0  -1  10-25.4158 35.2799   2
   0   1 -10-10.9137 25.7491   4
   0   1  10 17.4674 26.6532   4
   0  -1 -10-7.48361 18.6978   3
   0   1  10 2.82292 18.3985   3
   0   1 -11-3.83634 27.7324   4
   0  -1  11 17.4323 21.7635   3
   0   1  11-12.3928 24.9030   3
   0   1  11 7.52194 18.9136   4
   0   1 -12-13.7209 30.0485   4
   0  -1  12 3.91838 21.0123   3
   0   1  12-12.0191 19.6378   3
   0   1 -13-23.0443 21.8243   4
   0   1  13-6.48435 24.0677   3
   0  -1  13 6.74360 26.2297   3
   0   1  14 3.12471 29.8240   3
   0  -1  14 3.52406 22.8834   3
   0   1 -14 51.1838 44.5223   4
   0   1  15-16.7581 31.7017   3
   0  -1  15 19.5379 27.4870   3
   0   1 -15 20.9666 38.8936   4
   0   1 -16-28.4885 46.1542   4
   0   1  16-22.7110 30.8614   3
   0  -1  16-50.1818 47.1354   3
   0   1  17 19.5938 29.8215   3
   0   1 -17-8.84368 36.0730   4
   0  -1  17-17.7401 26.8250   3
   0   1 -18-27.8314 41.3502   4
   0  -1  18 14.7468 37.1157   3
   0   1  18 45.1303 46.9051   3
   0  -1  19-42.9501 41.2624   3
   0   1  19-6.00535 51.2182   3
   0   1 -19 57.6651 48.8893   4
   0  -1  20 4.28577 35.8030   3
   0   1 -20 12.7016 40.1803   4
   0   1  20 43.3860 53.7310   3
   0   1  21-45.5692 56.8227   3
   0  -1  21-20.3149 41.1746   3
   0   1 -21-12.3157 62.3261   4
   0   1  22 58.0255 46.0257   3
   0  -1  22 3.45409 34.9423   3
   0   1 -22 11.6059 45.9767   4
   0   1 -23-17.5306 48.1390   4
   0   1  23-56.5166 51.2543   3
   0  -1  23-35.7331 46.4278   3
   0   1  24-33.7389 63.1537   3
   0  -1  24-27.5424 55.4376   3
   0   1 -24 105.868 82.6217   4
   0  -1  25-51.4378 56.4092   3
   0   1  25-58.7225 65.3889   3
   0   1 -25-3.69857 52.7664   4
   0  -1  26-94.1043 65.5325   3
   0   1  26-87.1450 77.3836   3
   0   1  27-1.13367 51.7153   3
   0  -1  27-108.392 65.7044   3
   0  -1  28 84.3187 57.7952   3
   0   1  28-47.3189 67.8922   3
   0   1  29-29.4496 50.6782   3
   0   1  30 3.50620 38.5523   3
   0   2   0 4339.83 127.672   3
   0  -2   0 4355.56 126.430   3
   0  -2   0 4382.77 153.391   2
   0  -2  -1 54665.6 478.853   3
   0  -2   1 54651.6 549.889   2
   0   2   1 54994.5 482.535   3
   0  -2   1 54599.2 424.973   3
   0   2  -1 54887.1 553.093   2
   0   2   2 159859. 882.100   3
   0  -2  -2 166053. 891.500   3
   0   2  -2 164699. 997.048   2
   0  -2   2 165382. 1003.29   2
   0   2  -3 52837.5 601.288   2
   0   2   3 53569.8 545.518   3
   0   2   3 53414.9 376.348   1
   0  -2  -3 54118.6 545.364   3
   0  -2   3 52403.6 600.080   2
   0   2  -4 375996. 1635.95   4
   0   2   4 378206. 1551.18   3
   0   2   4 383975. 1020.22   1
   0  -2   4 374774. 1717.00   2
   0  -2  -4 383817. 1544.20   3
   0   2  -4 384284. 1716.21   2
   0  -2   5 537944. 2187.88   2
   0   2   5 542031. 1974.98   3
   0   2  -5 540016. 2088.56   4
   0  -2  -5 541635. 1245.68   1
   0   2  -5 543486. 2188.88   2
   0  -2   5 545673. 2058.93   4
   0   2  -6 92303.9 960.122   2
   0   2  -6 92741.8 914.121   4
   0  -2   6 92312.9 967.219   2
   0  -2   6 91829.1 893.193   4
   0  -2  -6 92740.2 854.490   3
   0   2   6 93352.0 870.438   3
   0  -2  -6 93835.8 566.027   1
   0   2   7 41771.0 613.672   3
   0  -2   7 41656.2 685.013   2
   0  -2   7 41414.5 629.170   4
   0   2  -7 41396.8 680.964   2
   0   2  -7 41697.0 654.810   4
   0  -2  -7 41791.3 603.241   3
   0  -2  -7 41733.6 411.519   1
   0   2  -8 121.994 42.7596   4
   0   2   8 104.683 39.6265   3
   0  -2   8 26.9883 26.9824   2
   0  -2   8 102.643 38.2739   4
   0  -2  -8 46.0558 20.2648   3
   0  -2   8 58.1154 20.4739   3
   0   2  -8 92.3521 37.2718   2
   0   2   9 1325.86 125.405   4
   0   2  -9 1632.38 144.067   4
   0  -2   9 1515.78 134.241   4
   0  -2   9 1381.83 138.963   2
   0  -2   9 1429.12 105.907   3
   0   2   9 1454.35 127.246   3
   0  -2  10 4896.51 205.106   3
   0   2  10 4946.65 253.643   4
   0  -2  10 5014.28 278.523   2
   0   2  10 5029.70 243.797   3
   0   2 -10 4622.84 252.483   4
   0  -2  11 14788.2 497.704   2
   0   2 -11 15515.8 484.065   4
   0  -2  11 15157.0 374.701   3
   0   2  11 15060.2 438.459   3
   0   2  11 15174.2 464.182   4
   0   2 -12 4976.36 286.514   4
   0   2  12 4981.51 263.203   3
   0  -2  12 4990.84 305.846   2
   0  -2  12 4986.79 223.545   3
   0  -2  13 212.881 72.5924   2
   0  -2  13 276.758 60.4984   3
   0   2 -13 205.247 62.4158   4
   0   2  13 236.511 69.4985   3
   0   2  14 21145.3 587.874   3
   0  -2  14 20660.2 495.823   3
   0  -2  14 19023.8 642.241   2
   0   2 -14 19448.6 617.392   4
   0  -2  15 4731.12 246.582   3
   0   2  15 4411.62 273.467   3
   0   2 -15 4757.18 316.090   4
   0   2 -16 768.982 136.315   4
   0   2  16 693.014 114.101   3
   0  -2  16 736.973 103.040   3
   0   2  17 929.872 136.373   3
   0   2 -17 806.964 137.971   4
   0  -2  17 920.266 120.879   3
   0   2 -18 404.254 102.372   4
   0  -2  18 403.391 81.2379   3
   0   2  18 292.361 81.6917   3
   0   2  19-40.8476 51.8127   3
   0  -2  19 30.2514 40.2726   3
   0   2 -19 7.94234 43.1967   4
   0   2  20 401.883 103.559   3
   0  -2  20 388.742 90.0256   3
   0   2 -20 314.053 96.5110   4
   0   2 -21 2004.57 250.523   4
   0   2  21 2068.78 229.422   3
   0  -2  21 2326.77 213.643   3
   0   2  22 894.864 156.314   3
   0   2 -22 951.421 183.711   4
   0  -2  22 787.259 132.767   3
   0   2  23 404.182 116.304   3
   0   2 -23 406.141 124.438   4
   0  -2  23 441.999 103.669   3
   0   2 -24 1087.53 201.890   4
   0   2  24 789.081 156.719   3
   0  -2  24 862.998 145.199   3
   0  -2  25 47.1892 41.4331   3
   0   2 -25 138.351 82.0264   4
   0   2  25 133.434 62.6867   3
   0  -2  26 200.983 83.3864   3
   0   2  26 26.7222 53.4644   3
   0   2 -26 229.488 112.577   4
   0  -2  27 103.980 73.4025   3
   0   2 -27 125.322 88.5390   4
   0   2  27-50.0594 56.8386   3
   0   2 -28 154.925 105.347   4
   0   2  28 46.7557 62.2317   3
   0   2  29 138.206 73.0260   3
   0   2  30-16.7757 64.1460   3
   0  -3   0-4.00104 12.2766   2
   0  -3   0-0.82494 8.31479   3
   0  -3   1 0.04724 12.5070   2
   0   3  -1-14.1706 19.5588   2
   0  -3   1 11.6387 12.5792   3
   0  -3  -1 1.31390 8.71794   3
   0   3   1 3.21569 9.67143   3
   0  -3   2 3.72344 18.1794   2
   0  -3  -2 17.0542 10.8990   3
   0   3  -2-11.2774 11.7362   2
   0   3   2-12.8115 17.6352   3
   0  -3   2 3.42184 11.0046   3
   0  -3   3-7.47278 21.9175   2
   0  -3  -3-1.75582 16.6862   3
   0   3  -3 9.55094 21.1400   2
   0   3   3 30.8199 24.9951   3
   0   3  -4-26.4043 26.8832   2
   0  -3  -4-4.10807 17.1305   3
   0  -3   4-11.9330 16.8537   2
   0   3   4 15.2575 11.3488   1
   0   3   4 31.3538 27.6791   3
   0   3  -5-7.41800 28.8098   2
   0   3  -5-16.1895 29.5657   4
   0  -3   5-10.7574 31.6912   2
   0  -3  -5-6.19843 17.2572   3
   0   3   5 49.2285 29.9796   3
   0   3   5 0.14039 7.67706   1
   0   3  -6 53.9328 34.1903   4
   0   3   6 6.34659 9.50697   1
   0   3  -6 21.5110 25.8097   2
   0   3   6 15.0725 23.3516   3
   0  -3  -6-2.91241 19.2899   3
   0  -3   6 17.3833 25.2265   2
   0   3  -7 32.4479 29.0509   4
   0   3   7-15.7252 27.9696   3
   0  -3  -7 15.4350 14.9020   3
   0   3  -7-6.68144 18.7548   2
   0  -3   7 38.9715 32.5109   2
   0   3  -8 42.8258 34.5418   4
   0  -3   8 10.4899 31.9170   2
   0   3   8-22.1592 25.4062   3
   0  -3  -8 14.4531 13.5054   1
   0  -3   9-46.6978 52.2180   2
   0  -3  -9 17.2351 12.4529   1
   0   3   9 40.7675 35.1307   3
   0   3  -9-23.5280 48.4952   4
   0   3 -10 124.978 58.3897   4
   0   3  10 59.3650 40.3583   3
   0  -3 -10-11.6808 18.5704   1
   0  -3  10-61.8371 59.0638   2
   0  -3  11 34.2888 43.3233   2
   0  -3 -11-4.34600 14.0419   1
   0   3  11-6.23111 36.0888   3
   0  -3  11 8.35831 21.7355   3
   0   3 -12 77.7403 48.5648   4
   0  -3 -12-6.71231 17.9278   1
   0  -3  12 12.1259 18.5445   3
   0  -3  12-21.5105 31.9678   2
   0   3  12-26.2144 46.6010   3
   0  -3  13-26.1380 66.2295   2
   0   3  13 59.3917 46.2368   3
   0  -3  13-3.52394 22.8641   3
   0  -3 -13 20.6023 23.0159   1
   0   3 -13-22.2557 43.1758   4
   0   3  14-21.4097 39.5382   3
   0  -3  14-8.68343 19.3544   3
   0  -3 -14 5.89819 16.2189   1
   0   3 -14-4.79624 36.7665   4
   0  -3  14 7.18242 32.9285   2
   0  -3  15 22.2679 33.2477   3
   0   3  15-32.0573 49.4615   3
   0   3 -15-21.8814 43.8663   4
   0  -3  15-38.5470 54.6407   2
   0  -3 -15-8.17413 17.2571   1
   0   3  16-37.8058 48.4895   3
   0  -3 -16 16.0791 27.5160   1
   0  -3  16-20.1137 22.0938   3
   0  -3  16-56.6971 61.4091   2
   0   3 -16-38.6040 58.5141   4
   0  -3 -17 12.1775 26.3892   1
   0   3  17-16.4546 47.7665   3
   0  -3  17 0.66301 28.7962   3
   0   3 -17-12.5964 39.0443   4
   0  -3  17-26.6584 50.5165   2
   0  -3 -18 12.1464 24.5782   1
   0  -3  18 15.7416 31.4038   3
   0   3  18 12.5035 42.1378   3
   0   3 -18-5.53092 60.1261   4
   0  -3  19-17.2841 47.5401   3
   0  -3 -19 6.34233 19.7601   1
   0   3 -19-42.9107 62.7024   4
   0   3  19 4.82742 35.8097   3
   0  -3 -20-22.4817 32.4953   1
   0  -3  20-21.0763 40.5431   3
   0   3 -20 23.6748 53.1674   4
   0   3  20-24.1120 52.3406   3
   0   3 -21 45.1908 58.5676   4
   0  -3  21 73.6920 52.6920   3
   0   3  21 72.2395 71.7222   3
   0   3 -22-12.0812 44.4693   4
   0  -3  22 17.9755 34.2097   3
   0   3  23 7.39353 46.1177   3
   0   3 -23-4.81887 55.9513   4
   0  -3  23-13.3611 38.3716   3
   0   3 -24 21.2042 52.4478   4
   0  -3  24-54.6117 52.2816   3
   0   3  24-161.721 80.5404   3
   0   3  25 20.6295 51.9413   3
   0   3 -25-6.04709 43.9636   4
   0  -3  25 19.6888 41.5690   3
   0   3 -26-65.9610 65.2867   4
   0   3  26-14.8490 40.4028   3
   0   3  27 34.9511 44.4986   3
   0   3 -27 35.6717 55.0701   4
   0   3 -28-190.296 103.710   4
   0   3  28-18.7470 66.5992   3
   0   3 -29 44.0712 76.2120   4
   0   3  29 77.6980 69.8169   3
   0   3 -30 100.743 85.8747   4
   0  -4   0 21327.6 484.155   2
   0  -4   0 20645.4 388.175   3
   0   4   0 21291.5 403.878   3
   0   4   1 17503.4 378.765   3
   0  -4  -1 17174.4 366.707   3
   0  -4   1 17028.4 342.385   3
   0  -4  -1 17037.7 432.019   2
   0   4  -1 16973.7 430.630   2
   0  -4   1 17593.3 438.071   2
   0  -4   2 9032.64 244.164   3
   0  -4   2 9164.26 320.258   2
   0   4   2 9014.33 283.673   3
   0   4  -2 8774.42 315.274   2
   0  -4  -2 9248.48 276.711   3
   0  -4  -3 1109.63 99.9278   3
   0  -4   3 1120.29 114.859   2
   0   4   3 1182.60 106.244   3
   0  -4   3 1071.18 83.0495   3
   0   4  -3 1317.91 125.105   2
   0   4   4 1412.86 120.200   3
   0  -4   4 1539.08 139.494   2
   0   4  -4 1488.58 136.193   2
   0  -4  -4 1564.84 122.888   3
   0   4  -5 28278.1 610.537   2
   0  -4  -5 27627.0 540.496   3
   0  -4   5 27205.8 595.416   2
   0   4   5 27482.7 394.046   1
   0   4   5 28291.3 554.516   3
   0   4   6 328.661 74.3333   3
   0  -4   6 365.725 81.6827   2
   0   4   6 197.182 36.2116   1
   0   4  -6 230.557 66.0972   4
   0  -4   7 196791. 1717.43   2
   0   4   7 198473. 1563.17   3
   0   4   7 196982. 1009.16   1
   0   4  -7 196205. 1663.66   4
   0   4   8 39694.5 728.731   3
   0   4  -8 38058.6 758.988   4
   0  -4   8 40694.9 805.703   2
   0   4   9 82500.3 1079.73   3
   0   4  -9 82578.4 1145.00   4
   0  -4   9 81777.4 1191.68   2
   0  -4  10 40946.5 866.496   2
   0   4  10 39462.7 772.469   3
   0   4 -10 39810.5 826.861   4
   0  -4  11 34250.0 817.522   2
   0   4  11 34484.9 749.630   3
   0   4 -11 34240.4 789.092   4
   0  -4  12 8597.28 425.652   2
   0   4 -12 9197.45 423.539   4
   0  -4 -12 8570.83 218.499   1
   0   4  12 8374.35 377.442   3
   0   4 -13 110.341 55.1137   4
   0  -4  13-16.5039 40.4320   2
   0  -4 -13 52.1327 23.0639   1
   0  -4  13 90.1014 42.3282   3
   0   4  13 55.7201 32.6493   3
   0  -4  14 548.990 82.6493   3
   0  -4  14 427.800 102.366   2
   0   4 -14 484.251 104.159   4
   0  -4 -14 524.582 60.0609   1
   0   4  14 606.878 113.688   3
   0  -4  15 6620.01 409.496   2
   0   4  15 6965.25 378.690   3
   0  -4 -15 6629.87 222.570   1
   0  -4  15 6766.93 291.842   3
   0   4 -15 6835.92 401.319   4
   0   4  16 661.509 124.691   3
   0  -4 -16 566.950 67.7624   1
   0   4 -16 637.554 135.820   4
   0  -4  16 510.697 121.737   2
   0  -4  16 414.737 76.2257   3
   0   4  17 12.2604 43.3995   3
   0   4 -17-24.0392 52.5462   4
   0  -4  17 15.7373 24.2185   3
   0  -4  17 5.21676 53.2444   2
   0  -4 -17-0.15722 16.8933   1
   0   4 -18 295.109 87.5402   4
   0  -4 -18 244.653 47.9654   1
   0  -4  18 317.364 105.245   2
   0  -4  18 265.722 66.6452   3
   0   4  18 249.853 79.1282   3
   0  -4 -19 6643.35 262.619   1
   0   4 -19 6801.28 457.223   4
   0  -4  19 7192.36 479.699   2
   0  -4  19 6975.23 331.681   3
   0   4  19 7058.23 422.245   3
   0   4 -20 386.270 121.200   4
   0  -4  20 311.116 80.6976   3
   0   4  20 542.683 131.122   3
   0  -4  21 131.597 35.9715   3
   0   4 -21 238.718 91.2719   4
   0   4  21 220.344 79.7757   3
   0   4 -22-39.7074 57.4984   4
   0   4  22 11.8511 62.7993   3
   0  -4  22-14.4511 39.4429   3
   0   4 -23 559.110 150.087   4
   0   4  23 660.958 149.650   3
   0  -4  23 363.240 90.2985   3
   0   4 -24 189.365 84.6501   4
   0   4  24 38.8850 44.2601   3
   0   4 -25 329.692 134.047   4
   0   4  25 230.347 96.5444   3
   0   4 -26 84.9193 74.2676   4
   0   4  26 81.3073 74.9557   3
   0   4 -27 75.4161 73.0905   4
   0   4  27 162.528 77.2604   3
   0   4  28 102.268 90.6037   3
   0   4 -28 208.616 118.592   4
   0   4 -29-33.6055 57.8381   4
   0   4 -30 193.544 106.387   4
   0   5   0 0.05669 14.7197   3
   0  -5   0 6.07993 14.8415   3
   0  -5   0 21.1463 33.1208   2
   0   5   1-2.85197 18.7106   3
   0  -5  -1-13.9960 17.5593   3
   0  -5   1-11.8511 17.2153   3
   0  -5  -1 7.37259 18.5223   2
   0  -5   1 6.03743 17.7673   2
   0  -5  -2 17.6334 25.3497   3
   0   5   2-6.33915 20.0665   3
   0  -5  -2-2.80139 21.1743   2
   0  -5   2 9.30984 22.5910   2
   0  -5   2 12.2203 14.4181   3
   0  -5   3 2.41489 12.5180   3
   0  -5   3-22.6304 30.0941   2
   0   5   3 12.3671 18.7858   3
   0  -5  -3 11.9314 18.3882   3
   0   5   4 27.6413 23.6413   3
   0  -5   4 16.6001 22.9052   3
   0  -5   4-20.9255 26.8657   2
   0   5   5 285.827 72.5806   3
   0  -5   5 315.107 78.1354   2
   0  -5   5 222.705 47.8844   3
   0   5   6 35.2120 35.9645   3
   0  -5   6 75.7840 49.1607   2
   0   5   6-3.66553 19.5702   1
   0   5  -6-23.8090 34.3677   4
   0   5   7-0.67505 14.7456   1
   0  -5   7-10.5763 54.3654   2
   0   5   7 97.6099 55.0740   3
   0   5  -7-15.7758 35.5360   4
   0   5   8 13.3379 28.6279   3
   0  -5   8-25.6686 50.2780   2
   0   5  -8-21.1475 28.0474   4
   0   5   8-4.89368 14.3380   1
   0   5  -9-16.5191 41.8122   4
   0  -5   9-54.0443 59.8834   2
   0   5   9 43.9569 49.2559   3
   0   5   9 27.6072 19.6097   1
   0   5  10 533.270 112.586   3
   0  -5  10 469.268 106.554   2
   0   5 -10 557.521 118.452   4
   0   5 -11-35.5707 50.0507   4
   0  -5  11-5.42142 34.5541   2
   0   5  11-22.1796 37.1997   3
   0   5 -12 42.5410 40.3635   4
   0  -5  12 32.0450 86.9498   2
   0   5  12 35.1761 71.8114   3
   0   5  13 21.2987 75.8451   3
   0   5 -13 161.029 119.209   4
   0  -5  13-58.0441 101.303   2
   0  -5  14 14.7210 26.4651   3
   0  -5  14-34.9753 58.7243   2
   0   5  14-39.7333 54.8799   3
   0   5 -14 20.6471 38.6780   4
   0   5 -15 37.6841 66.8048   4
   0  -5  15 25.7970 40.5624   2
   0   5  15-64.0411 76.3267   3
   0  -5  15 104.564 50.0787   3
   0   5 -16 75.8545 65.3557   4
   0  -5  16 19.1633 30.5668   3
   0   5  16-106.493 91.1571   3
   0  -5  16 9.54611 58.1224   2
   0  -5  17-30.5455 63.6001   2
   0  -5  17 28.4833 28.0662   3
   0   5 -17 11.7078 41.5281   4
   0   5  17-59.3848 71.7330   3
   0  -5  18 22.4569 71.7032   2
   0   5 -18 7.42668 55.4300   4
   0   5  18 79.6028 60.5410   3
   0  -5  18 11.8871 27.6003   3
   0  -5  19 67.8862 75.2301   2
   0  -5  19 38.7838 34.0330   3
   0   5  19 16.5017 59.5446   3
   0   5 -19 100.184 77.9823   4
   0   5  20-9.09971 47.9242   3
   0   5 -20 31.7004 44.8999   4
   0  -5  20 11.0191 37.4407   3
   0  -5  20-105.113 90.4570   2
   0   5 -21 1.89105 48.5403   4
   0   5  21 48.3531 68.2749   3
   0  -5  21 45.5390 36.5512   3
   0   5 -22-15.7146 58.2840   4
   0   5  22 34.4951 70.7751   3
   0   5 -23-51.1445 57.5313   4
   0   5  23-127.202 75.3178   3
   0   5  24-82.3319 45.3260   3
   0   5 -24-22.3217 50.9690   4
   0   5  25 62.9823 64.4638   3
   0   5 -25-73.5450 49.0851   4
   0   5 -26 54.9174 43.4040   4
   0   5  26-36.0208 49.6017   3
   0   5 -27 67.0335 70.3329   4
   0   5  27 43.1328 50.7237   3
   0   5 -28 123.739 78.9381   4
   0   5 -29-12.8271 56.0035   4
   0  -6   0 52814.1 939.600   2
   0   6   0 52639.7 792.798   3
   0  -6   0 52925.4 759.442   3
   0  -6   1 3552.12 196.532   3
   0  -6   1 3848.05 256.722   2
   0  -6  -1 3503.48 242.698   2
   0   6   1 3592.04 210.803   3
   0  -6  -2-9.13017 37.7081   2
   0  -6   2 46.7429 21.3217   3
   0   6   2 20.4945 37.4506   3
   0  -6   2 17.7493 28.1993   2
   0  -6   3 2365.22 207.952   2
   0   6   3 2409.79 184.992   3
   0  -6   3 2019.20 143.317   3
   0  -6  -3 2579.55 214.170   2
   0   6   4 4116.01 241.366   3
   0  -6   4 4360.99 207.953   3
   0  -6   4 4352.81 277.867   2
   0  -6   5 5521.09 319.588   2
   0   6   5 4898.60 272.231   3
   0  -6   5 5058.07 220.948   3
   0   6   6 34333.0 738.806   3
   0   6   6 33183.8 544.221   1
   0  -6   6 34442.5 813.856   2
   0  -6   6 33073.9 564.553   3
   0   6   7 4322.84 193.587   1
   0   6   7 4204.58 266.895   3
   0   6  -7 4296.36 287.250   4
   0  -6   7 4676.60 305.179   2
   0  -6   8 1509.91 175.217   2
   0   6  -8 1452.42 174.841   4
   0   6   8 1530.58 164.017   3
   0   6   8 1427.22 107.892   1
   0   6  -9 832.142 140.146   4
   0   6   9 540.997 67.2407   1
   0   6   9 735.681 123.592   3
   0  -6   9 657.426 126.803   2
   0   6  10 5403.92 192.518   1
   0   6  10 5907.42 336.380   3
   0   6 -10 5944.73 357.646   4
   0  -6  10 5640.86 357.683   2
   0   6  11 2574.16 230.281   3
   0  -6  11 2893.41 264.195   2
   0   6 -11 2688.84 249.435   4
   0   6  12 8391.82 428.717   3
   0  -6  12 9204.19 486.335   2
   0   6 -12 9281.05 474.883   4
   0   6 -13 1661.62 205.220   4
   0  -6  13 1809.23 221.938   2
   0   6  13 1426.19 180.140   3
   0  -6  14 333.929 119.500   2
   0   6  14 371.630 120.323   3
   0   6 -14 254.732 103.388   4
   0  -6  15 26715.5 881.628   2
   0   6  15 25472.3 787.182   3
   0   6 -15 26949.4 861.588   4
   0  -6  15 23821.1 564.390   3
   0   6 -16 281.456 107.303   4
   0  -6  16 130.418 90.1629   2
   0   6  16 172.358 103.530   3
   0  -6  16 60.7740 40.4360   3
   0   6  17 1920.19 232.431   3
   0   6 -17 2017.45 251.755   4
   0  -6  17 2125.38 269.600   2
   0  -6  17 2104.44 176.558   3
   0   6  18 1915.22 238.252   3
   0  -6  18 2203.07 277.392   2
   0  -6  18 1787.74 164.222   3
   0   6 -18 2029.81 259.403   4
   0   6 -19-41.4371 59.3949   4
   0  -6  19-33.6916 74.5926   2
   0   6  19 43.4335 42.1872   3
   0   6 -20 764.397 181.648   4
   0   6  20 801.954 161.965   3
   0  -6  20 1185.55 216.726   2
   0   6 -21 295.594 108.978   4
   0  -6  21 299.332 113.691   2
   0   6  21 245.000 99.8154   3
   0  -6  22 398.826 148.925   2
   0   6 -22 399.223 134.866   4
   0   6  22 399.026 120.552   3
   0   6 -23 79.3351 61.5770   4
   0   6  23 43.5813 46.3895   3
   0  -6  23 11.1053 51.2611   2
   0   6 -24 2.33090 53.9508   4
   0   6  24-30.8515 53.2957   3
   0   6 -25-4.34665 61.5779   4
   0   6  25 49.9777 68.0060   3
   0   6 -26-60.2131 76.5759   4
   0   6  26 115.842 91.1018   3
   0   6 -27 140.935 95.7542   4
   0   6 -28 125.169 96.8335   4
   0  -7   0 82.7437 50.6210   2
   0  -7  -1-10.3439 38.2266   2
   0   7   1-4.45152 21.2637   3
   0  -7   1-20.5324 36.5378   2
   0  -7   2 77.2285 48.6440   2
   0   7   2-17.0777 29.1063   3
   0  -7  -2-24.7737 49.5277   2
   0   7   3-4.98949 35.8909   3
   0  -7  -3-58.6113 50.2858   2
   0  -7   3 4.82728 34.2356   2
   0  -7   4-2.08495 24.2899   3
   0  -7   4-37.7829 37.4746   2
   0   7   4-10.1270 23.6501   3
   0  -7  -4-4.96871 30.9412   2
   0   7   5 9.48481 34.2718   3
   0  -7   5-47.4572 54.4884   2
   0  -7   5-6.41097 24.6233   3
   0  -7   6-25.5775 34.8302   2
   0   7   6 30.1143 31.2995   3
   0  -7   6-8.87838 20.2911   3
   0   7   7 1171.82 115.294   1
   0   7  -7 2111.96 223.099   4
   0   7   7 1942.16 205.923   3
   0  -7   7 2106.75 229.231   2
   0   7   8-4.36964 17.7651   1
   0  -7   8-14.7157 24.9187   3
   0   7  -8 26.5713 37.1332   4
   0  -7   8-69.8253 60.9338   2
   0   7   8 1.83938 29.9717   3
   0  -7   9 16.4459 43.5409   2
   0   7   9 44.9462 53.8341   3
   0   7   9 36.9589 26.9443   1
   0  -7   9 6.40417 18.7768   3
   0   7  -9 42.6566 49.1823   4
   0   7  10-5.24412 20.3062   1
   0   7  10 6.00161 45.0809   3
   0   7 -10 6.63534 65.3396   4
   0  -7  10-24.7347 64.3856   2
   0   7  11-13.4783 48.6321   3
   0  -7  11-23.7199 55.0682   2
   0   7 -11-35.2473 63.7691   4
   0  -7  12-104.828 85.4893   2
   0   7  12 20.2819 44.7856   3
   0   7 -12-46.6137 51.2077   4
   0  -7  13 87.4187 80.0585   2
   0   7  13 45.9390 60.7657   3
   0   7 -13-66.4152 69.5807   4
   0   7  14 3589.59 313.693   3
   0  -7  14 3982.59 358.569   2
   0   7 -14 3898.91 346.175   4
   0  -7  15-15.7545 44.5923   2
   0   7  15 64.5277 64.7166   3
   0   7 -15 57.0520 67.3203   4
   0   7 -16 36.9671 60.5511   4
   0   7  16 104.714 66.3833   3
   0  -7  16 49.7155 64.2083   2
   0  -7  16-17.3069 26.6256   3
   0  -7  17 3112.09 344.158   2
   0   7 -17 2291.76 307.824   4
   0   7 -18 1391.24 323.629   4
   0   7  18 1306.04 220.733   3
   0   7  19-0.56715 47.1342   3
   0   7 -19 92.1807 78.1322   4
   0  -7  19-3.35774 58.1019   2
   0   7  20-78.1459 75.2014   3
   0  -7  20-3.76713 61.7621   2
   0   7 -20 9.25967 64.9766   4
   0   7  21 650.058 161.157   3
   0  -7  21 675.428 177.860   2
   0   7 -21 650.339 171.299   4
   0   7 -22 48.9102 75.5713   4
   0   7  22 108.376 87.1234   3
   0  -7  22 91.3545 104.983   2
   0   7  23-25.3727 44.7877   3
   0   7 -23-73.8561 62.9517   4
   0  -7  23-57.6924 93.6399   2
   0   7  24-20.3521 48.6016   3
   0  -7  24 95.4533 93.3231   2
   0   7 -24 182.058 105.341   4
   0   7  25-19.3132 61.3371   3
   0   7 -25 196.896 134.850   4
   0   7 -26-160.782 103.461   4
   0  -8   0 6642.38 392.179   2
   0  -8   1 6768.41 392.960   2
   0  -8  -1 6725.56 392.057   2
   0   8   1 6475.75 332.865   3
   0  -8  -2 4772.04 331.315   2
   0   8   2 4953.95 297.490   3
   0  -8   2 4644.39 327.397   2
   0  -8  -3-71.2080 67.3986   2
   0   8   3 63.6219 48.1128   3
   0  -8   3 9.27262 31.7136   2
   0   8   4 242.360 84.6966   3
   0  -8   4 317.673 95.7173   2
   0  -8  -4 212.686 87.8068   2
   0  -8  -5 10318.2 496.108   2
   0   8   5 10199.2 447.209   3
   0  -8   5 9594.52 483.836   2
   0  -8   6 487.270 118.327   2
   0   8   6 676.710 123.022   3
   0  -8   7 141.950 84.2001   2
   0   8   7 75.1037 33.6818   1
   0   8   7 85.8333 57.5313   3
   0   8  -8 10323.9 515.273   4
   0   8   8 11621.1 505.329   3
   0  -8   8 11230.1 542.743   2
   0   8   9 8676.28 452.598   3
   0  -8   9 9066.18 496.201   2
   0   8  -9 9406.60 498.906   4
   0   8 -10 224.032 97.8296   4
   0   8  10 273.270 88.2016   3
   0  -8  10 298.593 100.413   2
   0   8  11 256.702 86.9873   3
   0   8 -11 241.340 99.9502   4
   0  -8  11 237.298 78.4272   2
   0   8  12 3251.40 291.488   3
   0  -8  12 3126.18 313.020   2
   0   8 -12 3160.78 307.887   4
   0   8 -13 71.4174 71.4170   4
   0   8  13 80.8349 65.6663   3
   0  -8  13 45.1162 53.7527   2
   0   8 -14 142.598 80.3437   4
   0   8  14 97.5706 74.5014   3
   0  -8  14-11.0729 52.2388   2
   0   8 -15 1140.06 198.445   4
   0  -8  15 1559.51 233.535   2
   0   8  15 1355.89 212.117   3
   0  -8  16 2746.38 316.497   2
   0   8 -16 2512.43 297.811   4
   0   8  16 2667.81 288.585   3
   0   8 -17 2442.53 303.684   4
   0   8  17 2204.37 270.480   3
   0  -8  17 2544.38 309.949   2
   0   8 -18 1020.30 198.954   4
   0  -8  18 1112.59 211.886   2
   0   8  18 960.794 184.576   3
   0   8  19 75.3641 69.9243   3
   0   8 -19-8.83453 49.9734   4
   0  -8  19 61.8388 77.7082   2
   0   8 -20 1977.73 284.797   4
   0  -8  20 1846.70 279.833   2
   0   8  20 1490.65 236.946   3
   0   8 -21-23.1521 54.5639   4
   0   8  21 264.660 139.484   3
   0  -8  21 102.666 112.704   2
   0   8 -22 131.042 104.609   4
   0   8  22-10.7105 61.4051   3
   0  -8  22 22.8779 61.1047   2
   0   8  23 162.225 90.5266   3
   0   8 -23 154.467 84.0583   4
   0   8 -24 205.847 107.117   4
   0   8 -25 40.9908 69.8358   4
   0  -9   0 18.8513 54.3565   2
   0  -9   1-33.2235 45.5755   2
   0  -9  -1 15.0867 42.2296   2
   0  -9   2-44.0598 70.3627   2
   0  -9  -2-40.4474 40.5128   2
   0   9   2-55.3740 57.2497   3
   0  -9   3-75.8595 54.6551   2
   0  -9  -3-6.67088 53.7068   2
   0   9   3-27.6548 47.5559   3
   0  -9   4-17.7437 49.3078   2
   0  -9  -4-9.57735 48.2487   2
   0   9   4 59.6907 48.0065   3
   0  -9   5-21.0009 56.2916   2
   0   9   5 10.1933 46.7148   3
   0  -9  -5 45.1577 63.1200   2
   0  -9   6 77.5330 63.6388   2
   0   9   6-45.2574 38.2784   3
   0  -9  -6-21.8291 43.3501   2
   0  -9   7 151.278 82.6776   2
   0   9   7 73.0726 60.3115   3
   0   9   8-21.5045 41.1032   3
   0   9  -8 17.7637 66.3754   4
   0  -9   8 47.8530 73.4970   2
   0   9   9 96.9231 67.6880   3
   0   9  -9 72.2767 53.3092   4
   0  -9   9 43.2717 48.5957   2
   0   9 -10 55.8600 70.8121   4
   0  -9  10-75.2651 79.2937   2
   0   9  10-54.9930 59.2872   3
   0   9 -11-51.2779 64.0016   4
   0   9  11 104.796 70.1088   3
   0  -9  11-47.8182 51.4863   2
   0   9  12-77.7070 67.2819   3
   0  -9  12-3.33244 49.7448   2
   0   9 -12 61.4159 59.3761   4
   0   9 -13 105.882 91.5391   4
   0  -9  13-19.9823 62.8595   2
   0   9  13 93.0860 63.3499   3
   0   9 -14 4.14846 59.4218   4
   0  -9  14-41.8708 53.1014   2
   0   9  14-11.6934 44.6414   3
   0   9 -15-3.87563 45.2672   4
   0  -9  15 79.5144 82.6224   2
   0   9  15-57.3465 46.2027   3
   0   9  16 24.7300 61.5847   3
   0  -9  16 16.2064 56.6226   2
   0   9 -16-0.44839 47.7972   4
   0  -9  17 44.3786 67.9908   2
   0   9  17 45.0992 61.1130   3
   0   9 -17 111.750 90.5114   4
   0  -9  18 191.649 94.5190   2
   0   9 -18 343.618 129.327   4
   0   9  18 208.021 95.7009   3
   0   9  19 23.5842 56.4284   3
   0   9 -19 0.50495 53.8536   4
   0  -9  19 12.3702 60.3647   2
   0   9 -20 18.8901 61.8680   4
   0  -9  20-16.0855 63.1618   2
   0   9  20-42.1794 50.8658   3
   0   9 -21 39.1688 64.0349   4
   0   9  21 12.7920 68.5461   3
   0  -9  21 49.4358 82.4518   2
   0   9  22 78.1534 96.6522   3
   0   9 -22 153.254 99.3428   4
   0  -9  22-14.8877 89.9550   2
   0   9 -23 40.7215 61.6590   4
   0 -10   0 5050.69 387.919   2
   0 -10  -1 3988.12 344.954   2
   0 -10   1 3735.52 330.338   2
   0 -10  -2 317.739 92.4807   2
   0 -10   2 380.568 100.281   2
   0 -10   3 1336.67 200.390   2
   0 -10  -3 1163.88 192.693   2
   0  10   3 1208.89 171.246   3
   0 -10  -4 2606.78 284.118   2
   0 -10   4 2835.28 296.911   2
   0  10   4 2889.05 266.506   3
   0 -10   5 4171.59 366.837   2
   0  10   5 4642.72 343.599   3
   0 -10  -5 4071.92 359.380   2
   0 -10   6 341.725 115.020   2
   0 -10  -6 474.536 137.020   2
   0  10   6 383.900 114.038   3
   0 -10   7-144.936 81.2107   2
   0  10   7-16.8208 47.0250   3
   0 -10  -7-10.7755 66.3251   2
   0 -10  -8 186.690 84.4169   2
   0 -10   8 218.255 95.2209   2
   0  10  -8 142.274 81.9571   4
   0  10   8 102.432 59.1367   3
   0  10   9 508.858 126.873   3
   0 -10   9 252.759 99.6027   2
   0  10  -9 468.895 134.706   4
   0 -10  10 602.533 148.634   2
   0  10  10 335.890 99.2488   3
   0  10 -10 546.077 148.025   4
   0  10 -11 1526.81 236.745   4
   0 -10  11 1906.63 262.682   2
   0  10  11 1781.91 239.840   3
   0  10  12-9.70708 39.6835   3
   0 -10  12 21.7750 44.8757   2
   0  10 -12-48.6460 75.0876   4
   0 -10  13-47.3577 48.4686   2
   0  10  13 0.57986 52.2155   3
   0  10  14-17.4154 68.4333   3
   0 -10  14-8.36751 55.4847   2
   0  10 -14 71.1446 60.4214   4
   0  10  15 266.066 110.433   3
   0  10 -15 310.307 120.476   4
   0 -10  15 310.544 118.788   2
   0  10  16 194.492 93.2550   3
   0  10 -16 122.440 83.2315   4
   0 -10  16 223.116 114.285   2
   0 -10  17 345.808 149.375   2
   0  10 -17 78.8563 79.8660   4
   0  10  17 174.048 94.1896   3
   0 -10  18 211.704 126.511   2
   0  10 -18 173.270 111.603   4
   0  10  18-67.5604 78.2479   3
   0  10  19 196.142 102.678   3
   0 -10  19 255.698 129.851   2
   0  10 -19 205.966 109.950   4
   0  10  20 207.381 100.294   3
   0  10 -20 121.436 80.0211   4
   0  10 -21 30.4522 61.2466   4
   0 -11   0-22.8857 51.8396   2
   0 -11   1 14.5708 56.7036   2
   0 -11  -1-21.3877 51.9620   2
   0 -11   2 212.896 104.178   2
   0 -11  -2-15.8906 49.9963   2
   0 -11   3 13.5520 53.3402   2
   0 -11  -3 192.892 103.466   2
   0 -11   4 1.01014 50.2421   2
   0 -11  -4-13.1971 54.3513   2
   0 -11  -5-93.1869 75.0772   2
   0 -11   5 65.6001 72.8141   2
   0  11   5 53.8524 50.1963   3
   0 -11   6-107.877 75.2035   2
   0  11   6 90.0328 73.5771   3
   0 -11  -6-14.5618 48.3594   2
   0  11   7 24.7600 48.5700   3
   0  11  -7 12.3789 60.6417   4
   0 -11   7 28.7564 64.1428   2
   0  11   8 18.0887 52.0473   3
   0  11  -8-180.326 92.4480   4
   0 -11  -8-203.099 95.2483   2
   0 -11   8-88.6204 92.8748   2
   0 -11   9-153.746 85.7210   2
   0  11  -9 69.5338 65.7218   4
   0  11   9 32.6111 55.6485   3
   0 -11  -9-77.7653 78.5931   2
   0  11 -10 2.68182 49.0254   4
   0 -11  10 74.2009 60.1647   2
   0  11 -11-21.3862 34.9613   4
   0 -11  11-17.3269 42.6768   2
   0  11  11-37.6599 56.1551   3
   0  11 -12-18.8179 62.3838   4
   0  11  12 37.9096 59.2993   3
   0 -11  12-39.5780 61.7625   2
   0  11  13 93.4496 75.9661   3
   0  11 -13-23.0954 69.4303   4
   0 -11  13-26.2049 65.0598   2
   0 -11  14 154.255 88.4882   2
   0  11  14 36.7195 49.2593   3
   0  11 -14 126.078 90.1652   4
   0 -11  15-55.8514 67.4902   2
   0  11  15-64.8733 86.8223   3
   0  11 -15-64.9065 94.7631   4
   0 -11  16 149.940 98.7385   2
   0  11 -16 254.456 120.105   4
   0  11  16-31.8022 63.3098   3
   0 -11  17-81.8321 76.9070   2
   0  11 -17 71.1065 77.7899   4
   0  11  17 38.1126 74.0094   3
   0 -11  18-115.089 87.0065   2
   0  11 -18 94.6281 83.8778   4
   0  11  18 19.0043 76.5128   3
   0 -12   0 396.449 131.572   2
   0 -12   1 846.262 183.352   2
   0 -12  -1 968.831 194.030   2
   0 -12   2 129.279 87.5671   2
   0 -12  -2 395.510 136.224   2
   0 -12  -3 226.099 121.351   2
   0 -12   3 161.550 74.2745   2
   0 -12  -4 561.317 153.396   2
   0 -12   4 374.406 124.268   2
   0 -12   5 10.2907 57.1057   2
   0 -12  -5-36.4491 65.8123   2
   0  12   6 41.7275 50.0260   3
   0 -12   6-21.1751 66.9434   2
   0 -12  -6 139.521 90.6929   2
   0 -12   7 115.785 77.8027   2
   0  12   7 92.5985 73.8900   3
   0 -12  -7-112.113 79.5436   2
   0  12  -7 166.437 80.3616   4
   0 -12  -8 136.323 81.0536   2
   0  12   8 378.968 119.795   3
   0  12  -8 569.189 147.385   4
   0 -12   8 452.988 136.738   2
   0  12   9 371.369 122.857   3
   0 -12  -9 494.358 149.467   2
   0 -12   9 620.166 167.689   2
   0  12  -9 507.249 143.826   4
   0  12  10-59.2443 67.9576   3
   0 -12  10 43.5524 44.4058   2
   0  12 -10 55.7019 67.3925   4
   0 -12 -10 103.868 73.3745   2
   0 -12 -11 163.950 100.917   2
   0 -12  11 153.313 94.0626   2
   0  12 -11 251.284 121.602   4
   0  12  11 166.361 90.2519   3
   0 -12 -12 82.6686 83.3778   2
   0  12  12 72.9265 75.9175   3
   0 -12  12 42.1372 59.9212   2
   0  12 -12 62.2983 65.4456   4
   0  12 -13-21.7354 59.4127   4
   0  12  13-23.7393 40.5482   3
   0 -12  13-55.2159 95.8800   2
   0  12 -14 64.2659 54.4173   4
   0  12  14-113.265 78.4524   3
   0 -12  14-28.1960 72.4022   2
   0  12  15 208.607 104.692   3
   0  12 -15 31.8492 60.3371   4
   0 -12  15 249.682 117.688   2
   0 -12  16 32.5406 90.5961   2
   0  12  16 88.4491 76.1451   3
   0 -13   0 475.231 158.460   2
   0 -13   1-25.0192 46.8917   2
   0 -13  -1 108.605 86.9681   2
   0 -13  -2 78.3360 82.9744   2
   0 -13   2 261.493 126.783   2
   0 -13  -3 58.5974 101.293   2
   0 -13   3-52.4734 69.0575   2
   0 -13   4-31.8917 66.7120   2
   0 -13  -4-57.9584 64.5611   2
   0 -13   5-67.4918 64.1460   2
   0 -13  -5 72.2937 90.5820   2
   0 -13  -6 2.26487 48.1739   2
   0 -13   6-151.414 91.0327   2
   0  13  -6 52.3384 80.5028   4
   0 -13  -7-86.8357 73.4206   2
   0 -13   7 142.207 102.719   2
   0  13  -7 119.913 76.5419   4
   0 -13  -8-73.0960 67.8022   2
   0  13   8 34.1851 44.6255   3
   0 -13   8-72.5799 70.5922   2
   0  13  -8 48.9145 81.9665   4
   0  13  -9 35.4741 76.4096   4
   0 -13   9 7.51395 44.2381   2
   0  13   9-24.7726 51.6434   3
   0 -13  -9-48.8472 61.8358   2
   0 -13 -10-18.5474 66.7933   2
   0 -13  10 39.6871 84.2820   2
   0  13 -10 75.7656 55.6686   4
   0 -13  11-28.4555 61.4991   2
   0  13 -11 36.1220 81.7512   4
   0 -13 -11-57.2389 81.5572   2
   0  13  11-136.480 96.6778   3
   0  13  12-51.0507 64.1594   3
   0 -13 -12 129.062 94.9688   2
   0 -13  12 148.700 105.949   2
   0 -13 -13-36.1846 72.0525   2
   0 -13  13 77.8483 70.1457   2
   0  13  13 45.2253 75.8843   3
   0 -13 -14 49.1414 60.7405   2
   0 -14   0 309.480 108.197   2
   0 -14   1 672.376 178.631   2
   0 -14  -1 506.631 163.757   2
   0 -14   2-4.92184 47.2668   2
   0 -14  -2-60.8786 99.0367   2
   0 -14  -3 362.056 140.872   2
   0 -14   3 294.315 136.876   2
   0 -14   4 142.119 93.0611   2
   0 -14  -4-176.703 99.9971   2
   0 -14   5 36.9886 83.1874   2
   0 -14  -5 103.061 91.5661   2
   0 -14   6 218.420 106.981   2
   0 -14  -6 266.229 103.531   2
   0 -14  -7 65.3875 85.6719   2
   0 -14   7 73.9080 61.3882   2
   0 -14   8 316.907 138.117   2
   0 -14  -8 11.3907 58.2902   2
   0 -14  -9 132.597 100.055   2
   0 -14 -10 240.823 118.405   2
   1   0   2 34.1976 13.6473   4
  -1   0  -2 18.1031 11.6321   4
  -1   0   2 33.3167 9.81542   3
   1   0  -2 27.4648 8.99007   2
   1   0  -2 27.6432 9.56013   3
  -1   0   2 43.4854 11.4567   2
  -1   0  -3 18.3960 17.2145   4
  -1   0   3 21.9745 9.27712   3
   1   0  -3 1.43751 7.94494   2
  -1   0   3 19.3913 11.6671   2
   1   0  -3 8.76441 6.05880   3
   1   0   3 0.99522 9.50905   4
  -1   0   4 235264. 1100.69   2
  -1   0  -4 234958. 1256.53   4
   1   0  -4 230970. 1092.97   2
   1   0  -4 229540. 893.170   3
   1   0  -4 234719. 829.226   4
   1   0   4 236582. 1261.41   4
   1   0   5 31.9305 19.8147   3
  -1   0   5 6.14162 10.8745   3
   1   0   5 26.9066 18.0122   4
   1   0  -5 31.5023 18.5266   2
   1   0  -5 39.9653 15.5758   3
  -1   0   5 3.10578 13.6762   2
   1   0  -5 6.11396 10.5539   4
  -1   0   5 29.9584 12.0724   4
   1   0  -6 13035.4 254.458   3
   1   0  -6 12077.5 309.734   2
   1   0   6 12374.3 335.711   4
   1   0   6 12433.1 302.496   3
  -1   0  -6 11956.6 331.493   4
  -1   0   6 12032.3 309.950   2
  -1   0   6 11956.6 246.670   4
  -1   0   6 12554.6 255.079   3
   1   0  -6 12449.3 259.376   4
  -1   0   7 38.6303 19.4110   4
   1   0  -7 40.4655 23.0904   2
   1   0  -7 27.2467 18.2364   4
  -1   0   7 7.02737 10.6450   3
   1   0  -7-2.46874 9.42345   3
  -1   0  -7 37.0585 31.5256   4
   1   0   7 16.4034 18.0618   4
   1   0   7 42.8936 21.0560   3
   1   0  -8 3701.04 198.864   2
  -1   0  -8 3910.81 216.334   4
   1   0   8 4138.10 218.540   4
   1   0  -8 3948.46 176.370   4
   1   0   8 3888.27 188.515   3
  -1   0   8 3661.76 160.035   3
   1   0  -8 3896.43 160.914   3
  -1   0  -8 4248.03 220.761   2
  -1   0   8 3919.96 170.108   4
  -1   0   9 40.1127 24.2277   3
   1   0  -9 22.5822 21.3437   4
  -1   0  -9-5.72243 25.3445   4
   1   0  -9 34.4999 29.2453   2
   1   0   9 2.11128 15.2983   3
  -1   0   9 27.2411 17.8976   4
  -1   0  -9 25.8036 24.6364   2
   1   0  -9 23.9766 18.8301   3
   1   0   9 33.5299 23.2419   4
  -1   0  10 137.612 37.6770   3
   1   0 -10 188.767 45.4903   4
  -1   0 -10 130.773 43.5276   4
  -1   0  10 178.192 41.1347   4
   1   0  10 158.709 41.5316   3
   1   0 -10 211.973 44.0814   3
  -1   0  11 29.2044 23.6751   3
   1   0 -11 7.52846 12.1830   3
  -1   0 -11 7.17437 26.3693   4
   1   0  11 16.6198 23.0651   3
   1   0 -11 35.6592 25.8131   4
  -1   0  11 11.3146 19.3876   4
  -1   0 -12 4658.57 284.843   4
   1   0  12 4781.67 244.164   3
   1   0 -12 4800.59 250.551   4
  -1   0  12 4980.25 246.097   4
  -1   0  12 4835.11 227.333   3
  -1   0 -13 26.9024 24.4821   4
  -1   0  13 24.0626 29.1829   3
   1   0  13 17.4529 27.1367   3
  -1   0  13 5.39821 16.6625   4
   1   0 -13 7.48035 18.9835   4
   1   0 -14 295.431 73.6280   4
   1   0  14 313.364 71.4341   3
  -1   0 -14 253.462 76.5227   4
  -1   0  14 352.614 69.9051   3
   1   0 -15 53.9011 58.7270   4
  -1   0 -15 60.0553 66.8403   4
   1   0  15 71.4662 49.1064   3
  -1   0  15 25.7892 36.3433   3
   1   0 -16 8496.83 399.890   4
  -1   0 -16 8399.70 438.891   4
   1   0  16 8402.94 372.884   3
  -1   0  16 8245.43 352.053   3
   1   0 -17 3.42766 27.2973   4
  -1   0  17 15.8675 30.3605   3
   1   0  17 13.6489 39.5006   3
  -1   0 -17 95.4533 63.1748   4
   1   0 -18 247.228 79.9403   4
  -1   0 -18 485.714 122.398   4
   1   0  18 250.044 76.9637   3
  -1   0  18 380.466 86.6251   3
   1   0  19 73.1860 53.9140   3
   1   0 -19 57.9333 59.5353   4
  -1   0 -19 106.452 64.9174   4
  -1   0  19 37.2217 53.0696   3
   1   0 -20 6885.36 414.201   4
  -1   0  20 6496.90 359.542   3
   1   0  20 6204.00 369.815   3
  -1   0 -20 7173.07 457.780   4
  -1   0  21-39.7960 38.9862   3
   1   0  21 46.3976 52.6452   3
   1   0  22 97.8870 60.3904   3
  -1   0  22 16.5997 43.0831   3
  -1   0  23-29.6705 67.0641   3
   1   0  23-18.8833 37.3689   3
  -1   0  24 200.649 75.1717   3
   1   0  24 36.5516 49.0854   3
  -1   0  25 57.1720 82.7924   3
   1   0  25 90.3373 75.6973   3
  -1   0  26 96.7717 79.8162   3
   1   0  26 124.080 78.2518   3
  -1   0  27 6.11820 47.5369   3
   1   0  27 19.7840 48.1629   3
   1   0  28 27.1474 54.2459   3
  -1   0  28-60.9796 42.9513   3
   1   0  29 51.4436 75.4928   3
   1   0  30-9.95474 50.5923   3
   1   1   0 26.3654 8.18494   3
   1  -1   0 14.8540 7.83259   4
  -1   1   0 11.1350 9.66839   1
  -1   1   0 17.7447 8.90189   4
   1  -1   1 4405.14 100.573   2
   1   1  -1 4500.19 136.808   2
   1   1   1 4511.91 113.858   3
  -1   1   1 4814.96 146.365   1
  -1  -1   1 4460.12 135.312   2
   1  -1  -1 4400.94 131.830   3
  -1   1  -1 4485.30 127.642   4
   1  -1   1 4249.25 123.495   4
   1  -1  -1 4414.94 137.373   1
  -1   1  -1 4524.42 101.025   2
   1   1   2 19477.2 272.557   3
   1  -1   2 19279.4 299.082   4
   1  -1   2 19615.2 260.364   2
   1  -1  -2 19136.5 296.293   1
  -1  -1   2 19239.5 299.360   2
  -1   1   2 18960.4 300.194   1
  -1   1   2 19018.2 286.078   3
  -1  -1  -2 19186.2 274.320   3
   1   1  -2 19012.3 297.056   2
   1  -1  -2 18738.3 282.899   3
  -1   1  -2 19292.0 260.665   2
  -1   1  -2 19704.3 304.247   4
  -1  -1   3 4905.64 164.121   2
  -1  -1  -3 5107.62 157.818   3
  -1   1  -3 4908.85 153.131   2
  -1   1  -3 5132.41 173.508   4
   1   1  -3 4957.60 164.784   2
   1  -1  -3 4984.59 152.267   3
   1  -1   3 5117.07 156.433   2
   1  -1  -3 4908.63 157.872   1
   1   1   3 4949.25 152.428   3
   1  -1   3 4945.81 168.855   4
  -1   1   3 5054.31 158.989   1
  -1   1   3 4667.87 150.279   3
   1  -1  -4 1135.59 76.8242   3
   1   1  -4 1085.36 68.9379   4
  -1  -1   4 1226.47 49.1130   3
   1   1  -4 1194.30 87.5107   2
  -1   1   4 1307.61 83.9260   3
  -1  -1  -4 1221.04 84.6304   3
  -1   1  -4 1190.35 92.3246   4
  -1  -1   4 1199.05 88.2511   2
   1  -1   4 1009.48 83.1523   4
   1  -1  -4 1148.14 79.3760   1
   1   1  -4 1115.29 46.2270   3
  -1   1  -4 1068.19 81.3329   2
   1  -1   4 1229.22 87.0042   2
   1   1   4 1191.87 81.4892   3
   1   1  -5 445.321 49.4240   4
  -1  -1   5 429.104 46.8891   4
   1   1   5 493.887 56.1853   3
  -1   1   5 497.666 55.3468   3
   1  -1   5 510.310 64.3942   4
  -1   1  -5 433.725 57.0857   2
  -1   1   5 448.886 44.3066   4
   1  -1  -5 439.824 52.3816   3
  -1  -1   5 505.516 37.9788   3
   1   1  -5 444.773 35.9512   3
  -1  -1  -5 496.641 57.8692   3
   1   1   5 484.063 64.6149   4
   1  -1   5 439.255 58.0993   2
  -1   1  -5 473.242 63.5594   4
  -1  -1   5 533.939 65.9541   2
   1   1  -5 417.444 56.6219   2
  -1  -1   6 10354.6 247.500   4
   1   1   6 10192.2 274.613   3
   1  -1   6 10147.4 304.516   4
   1  -1   6 10162.7 299.960   2
  -1   1  -6 9955.63 310.584   4
   1  -1  -6 9758.42 253.400   3
  -1   1   6 10124.9 232.335   4
   1   1  -6 10050.4 250.935   4
  -1  -1   6 10094.8 297.391   2
  -1  -1   6 10260.4 196.645   3
   1   1   6 10166.6 311.608   4
  -1  -1  -6 9793.60 275.840   3
  -1   1  -6 10313.7 301.426   2
  -1   1   6 10312.2 264.416   3
   1   1  -6 10441.0 198.542   3
   1   1  -6 10156.9 299.071   2
  -1   1  -7 40.8799 27.5336   4
  -1   1   7 15.9957 13.1101   3
   1  -1   7 25.5583 14.6553   4
   1  -1  -7 19.5519 14.3712   3
  -1  -1   7 16.3905 15.4437   4
  -1   1   7 21.6729 11.6745   4
  -1  -1   7-32.3114 35.4615   2
  -1  -1  -7 33.3011 21.0933   3
  -1   1  -7 9.45908 18.4478   2
   1   1  -7 29.1024 14.7175   3
   1   1  -7 34.8947 25.7118   4
   1   1  -7 16.0822 13.7377   2
   1   1   7 54.1901 22.9663   4
   1   1   7 6.17215 13.6492   3
  -1  -1   7 30.7642 16.0916   3
   1   1  -8 53.2877 22.9778   4
   1   1  -8 5.44650 16.1874   2
  -1   1   8 51.4796 19.8347   4
   1  -1   8 48.6777 31.2661   4
  -1   1   8 62.9321 27.0961   3
  -1  -1   8 31.5314 16.0073   3
   1   1   8 54.5445 20.0393   4
   1  -1  -8 47.5974 23.4004   3
   1   1  -8 49.1990 18.6323   3
  -1  -1   8 56.8284 25.5160   2
  -1   1  -8 79.2448 31.3136   4
  -1  -1   8 2.39821 13.0107   4
  -1   1  -8 51.8589 30.4524   2
   1   1   8 45.8571 26.2221   3
   1  -1  -8 69.2788 31.6258   2
  -1  -1  -8 25.8997 12.9473   3
   1  -1   9 722.683 97.3240   4
  -1   1   9 793.704 87.8109   3
  -1   1  -9 778.928 101.126   2
   1   1  -9 761.805 73.2469   3
   1   1   9 842.874 104.519   4
  -1  -1  -9 794.552 93.7007   3
  -1   1   9 716.559 80.7302   4
   1  -1  -9 683.620 79.3295   3
   1  -1   9 687.548 84.0832   3
   1   1  -9 665.996 94.6230   2
  -1   1  -9 768.330 102.295   4
  -1  -1   9 637.364 92.4942   2
   1  -1  -9 792.621 97.7220   2
  -1  -1   9 645.924 66.0105   3
   1   1   9 763.792 88.7055   3
   1   1  -9 747.262 86.3507   4
  -1  -1   9 724.272 82.2639   4
   1   1  10 12062.1 369.423   3
  -1   1  10 11708.9 343.056   4
  -1   1 -10 11646.8 417.866   4
  -1  -1  10 11453.6 340.943   4
  -1   1  10 12385.9 356.202   3
  -1  -1  10 11955.0 299.810   3
  -1  -1  10 11732.0 410.399   2
   1   1 -10 11981.8 309.379   3
   1  -1 -10 12220.7 347.842   3
   1   1 -10 11871.7 364.391   4
   1  -1  10 11670.2 352.552   3
   1  -1  11 439.705 72.5175   3
   1   1  11 500.929 81.2792   3
  -1  -1  11 437.892 81.2263   2
  -1  -1  11 508.016 77.0168   4
  -1   1 -11 480.323 92.9216   4
   1   1 -11 471.133 77.7064   4
  -1  -1  11 519.922 67.3636   3
  -1   1  11 463.267 74.9708   3
   1   1 -11 430.484 64.3780   3
  -1   1  11 440.246 70.8560   4
  -1  -1  12 450.446 87.8730   2
  -1  -1  12 385.027 61.1345   3
  -1  -1  12 471.292 78.4521   4
  -1   1  12 433.805 74.7171   4
   1  -1  12 419.594 77.0033   3
   1   1 -12 447.318 68.5940   3
  -1   1 -12 436.926 87.9400   4
   1   1 -12 287.575 61.7109   4
  -1   1  12 476.455 78.3506   3
   1   1  12 470.205 77.0158   3
   1   1 -13 406.134 80.2539   4
  -1   1  13 559.755 87.7333   4
  -1   1 -13 637.071 109.535   4
   1   1  13 572.392 91.1728   3
   1   1 -13 500.659 74.7707   3
  -1  -1  13 621.079 82.7022   3
   1  -1  13 656.438 92.9627   3
  -1   1  13 658.910 96.0565   3
  -1  -1  14 196.752 52.5899   3
   1   1 -14 207.837 60.0345   4
   1   1  14 222.942 56.9294   3
  -1   1 -14 195.102 72.7024   4
  -1   1  14 195.369 60.8459   3
   1  -1  14 233.432 63.2799   3
   1   1  15-9.46893 41.0785   3
  -1   1  15 6.01805 32.5847   3
   1   1 -15-13.3942 36.2830   4
   1  -1  15-56.8211 44.2510   3
  -1  -1  15 32.9671 34.7880   3
  -1   1 -15 17.4323 38.9111   4
   1   1  16 2294.90 208.881   3
   1  -1  16 2455.85 198.889   3
  -1   1 -16 2351.99 232.852   4
   1   1 -16 2353.23 215.310   4
  -1  -1  16 2414.56 182.841   3
  -1   1  16 2223.30 192.398   3
  -1  -1  17 751.711 109.335   3
  -1   1  17 901.127 130.368   3
   1   1 -17 880.671 138.457   4
   1   1  17 908.798 135.643   3
   1  -1  17 885.904 122.939   3
  -1   1 -17 850.778 150.285   4
   1  -1  18 25.0119 40.1787   3
  -1   1 -18 82.3216 59.6911   4
  -1   1  18 3.08739 35.5137   3
   1   1  18 96.6417 72.0414   3
  -1  -1  18 61.1094 42.2345   3
   1   1 -18 4.09083 38.1876   4
  -1   1 -19 195.020 80.1803   4
  -1   1  19 22.7188 37.4057   3
   1   1 -19 76.6046 43.1490   4
  -1  -1  19 101.269 54.0102   3
   1  -1  19 144.161 57.0146   3
   1   1  19 156.990 70.6937   3
   1   1 -20 123.253 58.7307   4
  -1  -1  20 73.9490 46.1179   3
  -1   1 -20 73.6558 68.5488   4
  -1   1  20 98.3980 50.0270   3
   1   1  20 58.5958 56.0016   3
   1  -1  20 31.8505 36.9179   3
   1   1 -21 628.936 136.228   4
  -1  -1  21 746.017 123.665   3
  -1   1  21 760.068 137.533   3
   1  -1  21 758.424 129.227   3
   1   1  21 572.799 119.240   3
  -1   1 -21 670.305 152.237   4
   1  -1  22 41.2578 51.8718   3
  -1   1 -22-91.3310 68.1071   4
   1   1  22 0.89090 45.0708   3
  -1  -1  22 11.6184 36.0904   3
  -1   1  22-22.7517 44.5877   3
   1   1 -22-36.1342 65.5565   4
  -1   1 -23 179.669 71.6084   4
   1   1  23 143.719 66.6755   3
  -1  -1  23 160.180 60.7907   3
   1  -1  23 44.0042 37.3579   3
  -1   1  23 133.065 67.3039   3
   1   1 -23 171.423 79.2675   4
   1   1  24 208.695 76.6691   3
  -1   1 -24 210.315 100.018   4
  -1  -1  24 260.251 84.3054   3
   1  -1  24 248.674 88.3104   3
  -1   1  24 234.194 96.6976   3
   1   1 -24 212.464 90.8461   4
  -1   1  25 61.7610 46.7360   3
   1   1 -25 122.385 82.3364   4
  -1   1 -25 50.2506 80.4697   4
   1  -1  25 89.6566 56.9557   3
  -1  -1  25 38.6769 50.8995   3
   1   1  25 55.0759 60.5440   3
   1  -1  26 836.638 157.026   3
  -1  -1  26 838.633 157.672   3
   1   1  26 861.866 164.852   3
  -1   1  26 960.665 174.703   3
   1   1  27 28.5657 59.3017   3
   1  -1  27 126.102 73.3866   3
  -1   1  27 84.5940 63.1543   3
  -1  -1  27 54.7552 63.8289   3
  -1   1  28 229.911 99.3056   3
   1   1  28 280.859 100.087   3
   1  -1  28 234.280 92.2804   3
   1   1  29-31.6781 72.2217   3
  -1   1  29-3.27816 46.4883   3
   1  -1  29 58.2324 64.9873   3
   1  -1  30-1.45601 41.2177   3
  -1   1  30 91.8673 67.2700   3
   1   1  30 11.9520 53.4298   3
  -1  -2   0 13.2172 13.8583   2
  -1   2   0 12.6232 10.2550   2
  -1  -2   0 43.5429 12.6756   3
   1  -2   0 19.1758 9.96292   2
   1   2   0 37.2704 12.3714   3
   1   2  -1 253521. 706.945   3
  -1  -2  -1 251731. 957.140   3
   1   2   1 250412. 958.033   3
  -1  -2   1 252861. 1314.07   2
  -1  -2   1 252433. 696.442   3
   1   2  -1 254196. 1310.21   2
   1  -2  -1 253036. 1202.25   3
  -1   2  -1 254720. 1063.56   2
   1  -2   1 249896. 1059.42   2
  -1   2   1 248650. 1214.08   3
   1   2   2 65260.1 546.624   3
   1  -2  -2 68337.5 642.008   3
  -1   2   2 67025.8 619.757   1
  -1  -2   2 67772.8 697.356   2
   1   2  -2 68471.9 694.254   2
  -1   2  -2 68439.7 596.649   2
  -1   2   2 67432.5 651.048   3
  -1   2  -2 66269.5 642.624   4
   1  -2   2 66472.9 592.462   2
  -1  -2  -2 67337.7 550.630   3
  -1  -2   3 125386. 988.509   2
   1   2  -3 122883. 972.928   2
  -1   2   3 124522. 856.558   1
   1  -2   3 123253. 873.869   2
  -1   2   3 124577. 915.811   3
  -1   2  -3 124387. 874.456   2
   1  -2   3 125112. 929.988   4
   1   2   3 124504. 823.372   3
  -1   2  -3 124840. 949.179   4
  -1  -2  -3 124594. 825.508   3
   1  -2  -3 123804. 893.581   3
   1  -2  -3 124265. 831.103   1
  -1   2   4 216628. 1267.99   3
  -1   2  -4 218723. 1254.72   2
   1  -2   4 221064. 1316.55   4
  -1  -2   4 218548. 1365.42   2
  -1   2  -4 220172. 1346.43   4
   1  -2  -4 217526. 1142.35   1
  -1   2   4 221131. 1159.45   1
   1  -2  -4 218282. 1236.74   3
   1   2   4 219143. 1182.65   3
  -1  -2  -4 217293. 1182.66   3
   1  -2   4 217674. 1266.33   2
   1   2  -4 218284. 1366.89   2
  -1   2   5 12487.4 281.873   1
  -1   2  -5 12838.1 327.285   2
  -1  -2   5 12349.1 341.342   2
   1  -2   5 12306.6 330.710   4
  -1  -2   5 12896.4 159.638   3
   1   2  -5 12553.3 300.590   4
   1   2   5 12126.4 299.556   3
  -1   2  -5 12502.4 343.006   4
   1   2  -5 12252.7 340.573   2
   1  -2  -5 12102.0 306.358   3
  -1   2   5 12477.2 315.432   3
  -1  -2  -5 12818.2 308.362   3
   1  -2   5 12076.2 322.252   2
   1  -2  -5 12481.5 280.898   1
   1  -2  -6 93751.1 805.598   1
   1   2  -6 96258.1 994.959   2
   1  -2  -6 95487.7 895.936   3
  -1  -2   6 95605.2 520.551   3
   1  -2   6 97549.3 983.268   4
  -1   2  -6 96140.5 965.646   2
  -1  -2  -6 97006.0 895.956   3
   1   2   6 93885.6 886.244   3
  -1   2   6 93028.7 902.204   3
  -1  -2   6 94977.1 998.593   2
   1  -2   6 95549.9 967.425   2
   1   2  -6 96016.3 873.472   4
  -1   2  -6 95029.3 999.998   4
  -1   2  -7 41358.6 695.567   4
  -1  -2   7 41034.7 692.821   2
   1   2  -7 41311.2 607.078   4
  -1   2  -7 42552.2 683.895   2
   1  -2   7 41350.5 677.190   4
   1   2   7 41667.6 623.636   3
  -1  -2   7 41241.0 392.312   3
   1   2  -7 40205.1 689.608   2
   1  -2  -7 40219.8 550.201   1
   1  -2   7 41431.2 680.490   2
  -1  -2  -7 40416.6 620.332   3
   1  -2  -7 41492.6 614.028   3
  -1   2   7 42026.1 630.181   3
   1   2   8 12003.8 350.000   3
  -1   2   8 11587.0 347.414   3
  -1   2   8 11714.9 319.343   4
  -1  -2  -8 11862.0 354.238   3
   1  -2   8 11830.5 386.638   2
   1   2  -8 11835.2 391.767   2
   1  -2   8 11532.9 374.923   4
  -1   2  -8 11760.2 391.079   4
   1  -2  -8 11586.4 302.962   1
   1  -2  -8 11722.8 340.814   3
   1   2   8 12210.6 394.977   4
  -1  -2   8 11991.2 392.871   2
  -1  -2   8 11836.1 235.350   3
  -1   2  -8 12099.3 386.098   2
   1   2  -8 11608.6 341.422   4
   1   2  -9 7934.26 297.503   4
   1  -2   9 8035.52 334.979   2
   1  -2  -9 7595.64 257.926   1
  -1  -2   9 7694.03 283.007   4
  -1   2   9 7487.52 287.083   3
  -1   2   9 7902.05 276.929   4
   1   2   9 7978.53 299.528   3
  -1   2  -9 7855.98 334.947   4
   1   2   9 7775.96 330.307   4
  -1  -2   9 8086.53 211.832   3
  -1  -2   9 7489.16 325.941   2
  -1   2  10 6899.64 272.891   4
  -1  -2  10 6905.94 327.197   2
  -1  -2  10 7258.91 288.033   4
  -1  -2  10 6960.40 211.482   3
   1  -2 -10 6968.02 256.961   1
   1   2 -10 6659.69 287.028   4
  -1   2  10 6963.58 289.264   3
   1   2  10 7237.98 295.823   3
  -1   2 -10 6552.15 319.718   4
   1  -2  10 6430.22 315.668   2
   1   2 -11 138.553 48.6110   4
   1   2  11 171.388 51.1436   3
  -1  -2  11 155.609 34.9567   3
  -1   2  11 144.139 43.4224   4
  -1  -2  11 97.5541 44.6486   2
  -1   2 -11 202.190 61.6138   4
  -1   2  11 92.5521 38.3072   3
  -1  -2  11 205.815 50.2830   4
   1  -2  11 131.729 42.3107   3
   1  -2  11 122.247 46.8015   2
   1   2  12 5205.43 273.847   3
  -1   2  12 5526.90 276.792   3
  -1  -2  12 5681.36 220.943   3
  -1  -2  12 5358.21 317.664   2
   1  -2  12 5591.19 264.691   3
  -1   2 -12 5358.55 313.866   4
   1   2 -12 5542.65 287.336   4
   1  -2  12 5557.57 319.941   2
  -1   2  12 5653.10 272.711   4
   1   2  13 2427.66 195.400   3
  -1  -2  13 2390.53 219.894   2
   1   2 -13 2139.18 186.406   4
  -1   2 -13 2103.38 202.933   4
  -1   2  13 2209.69 183.918   3
   1  -2  13 2249.03 173.884   3
  -1  -2  13 2499.22 155.219   3
  -1  -2  14 614.873 82.6273   3
  -1   2  14 629.077 107.314   3
  -1   2 -14 716.732 130.325   4
   1  -2  14 736.741 104.396   3
   1   2 -14 514.492 97.8619   4
  -1  -2  14 607.210 117.446   2
   1   2  14 784.089 121.089   3
  -1  -2  15 8584.55 315.640   3
  -1   2  15 8853.51 389.637   3
  -1  -2  15 9402.95 462.869   2
  -1   2 -15 9036.79 458.565   4
   1  -2  15 9303.26 371.948   3
   1   2 -15 9265.41 428.317   4
   1   2  15 8764.85 392.421   3
  -1  -2  16 445.100 109.169   2
  -1   2 -16 254.947 85.6592   4
  -1  -2  16 419.758 74.4534   3
   1   2 -16 368.101 92.0071   4
   1   2  16 396.341 93.3244   3
  -1   2  16 462.233 95.5210   3
   1  -2  16 418.173 83.9764   3
   1  -2  17 187.407 63.7750   3
  -1  -2  17 129.761 50.3802   3
  -1   2 -17 87.8539 52.9379   4
  -1   2  17 60.2218 41.6932   3
   1   2  17 214.221 77.4739   3
   1   2 -17 114.021 54.9874   4
  -1   2  18 72.3079 43.6069   3
   1   2 -18 129.383 55.9725   4
  -1   2 -18 256.962 91.3790   4
   1  -2  18 123.982 57.5925   3
  -1  -2  18 147.153 49.6953   3
   1   2  18 328.376 90.1676   3
   1   2 -19 60.9096 48.5623   4
   1   2  19 30.1577 50.2736   3
   1  -2  19 32.6571 33.2228   3
  -1   2 -19-24.8798 40.1400   4
  -1   2  19-2.42313 40.6904   3
  -1  -2  19-4.39967 28.8897   3
  -1   2 -20 926.761 166.593   4
   1   2 -20 750.661 144.481   4
  -1   2  20 844.018 145.416   3
   1  -2  20 738.124 121.502   3
   1   2  20 778.373 140.966   3
  -1  -2  20 829.595 120.850   3
  -1   2 -21 1256.04 203.510   4
   1  -2  21 1283.70 166.241   3
   1   2  21 1402.82 190.719   3
   1   2 -21 1347.18 200.459   4
  -1  -2  21 1070.31 149.458   3
  -1   2  21 1152.59 171.251   3
  -1  -2  22 1036.66 146.062   3
  -1   2  22 1025.70 165.773   3
  -1   2 -22 1138.93 204.546   4
   1   2  22 961.989 162.086   3
   1  -2  22 1042.00 157.546   3
   1   2 -22 843.245 163.980   4
   1  -2  23 222.224 86.0390   3
  -1  -2  23 363.174 93.1043   3
  -1   2 -23 413.323 130.509   4
   1   2  23 383.350 108.345   3
  -1   2  23 265.143 94.2149   3
   1   2 -23 359.075 115.165   4
   1   2  24-7.90657 54.2218   3
  -1   2 -24-0.45066 53.3672   4
   1  -2  24 123.033 78.3529   3
  -1   2  24 96.7019 59.1113   3
   1   2 -24 112.018 75.1011   4
  -1  -2  24 76.9937 64.5813   3
  -1   2 -25 113.362 80.3868   4
  -1   2  25 36.0034 42.3865   3
   1  -2  25-10.0659 35.8753   3
   1   2  25-88.1793 57.9513   3
  -1  -2  25 31.8136 47.1214   3
   1   2 -25 53.7638 58.0371   4
   1  -2  26 127.809 68.6312   3
  -1   2  26-9.34665 80.0613   3
  -1   2 -26-4.00462 57.4848   4
   1   2 -26 16.4545 42.6019   4
   1   2  26 98.2116 71.5164   3
   1   2  27-14.3340 73.3152   3
  -1   2 -27-7.60550 51.1173   4
  -1   2  27 175.820 85.7846   3
   1  -2  27 59.4352 44.9179   3
   1   2 -27 2.80278 43.1702   4
   1   2  28-129.052 97.4038   3
   1   2 -28 37.4991 74.3838   4
  -1   2 -28 116.747 84.0524   4
   1  -2  28 33.5337 55.8210   3
  -1   2  28-61.9493 60.6342   3
  -1   2  29-91.3376 72.4763   3
   1   2  29-96.5272 84.2126   3
  -1   2  30 4.32716 43.9700   3
  -1  -3   0 44.4704 15.3564   3
   1  -3   0 50.5811 20.9073   2
   1  -3   0 44.2565 20.5405   3
  -1  -3   0 53.3082 22.1893   2
   1   3   0 60.5789 18.0089   3
  -1  -3   1 5746.88 143.963   3
   1   3   1 5632.09 171.580   3
  -1   3   1 5656.70 212.262   3
  -1   3  -1 5931.53 204.151   2
   1  -3   1 5535.60 197.815   2
   1  -3  -1 5989.08 212.604   3
  -1  -3   1 5953.21 240.360   2
   1   3  -1 5819.08 233.036   2
   1   3  -1 5993.85 149.978   3
  -1  -3  -1 5648.45 169.682   3
   1  -3  -1 5737.93 198.555   2
   1  -3  -2 7188.77 237.875   3
  -1  -3   2 7098.15 144.662   3
   1   3   2 7210.51 209.283   3
   1  -3   2 7393.39 237.411   2
  -1   3   2 6903.46 241.598   3
   1   3  -2 7703.43 273.806   2
  -1  -3  -2 7263.03 206.960   3
   1   3  -2 7400.77 153.839   3
  -1   3  -2 7474.59 237.188   2
  -1  -3   2 7125.33 265.355   2
   1   3   3 1086.12 86.8454   3
   1   3  -3 1101.23 106.139   2
  -1   3   3 1035.74 85.8429   1
   1  -3   3 1171.11 99.3646   2
  -1  -3   3 1155.33 109.599   2
  -1  -3   3 1075.05 51.8968   3
  -1   3   3 1064.23 97.8333   3
  -1   3  -3 1022.74 91.1547   2
  -1   3  -3 1186.95 104.455   4
  -1  -3  -3 1079.65 86.3086   3
   1  -3  -3 1082.46 95.8734   3
  -1  -3   4 16725.0 431.626   2
   1   3  -4 17733.1 434.285   2
  -1   3   4 17172.9 349.278   1
   1  -3  -4 16784.1 384.251   3
  -1   3  -4 17149.6 399.145   2
  -1  -3  -4 17092.5 359.071   3
   1  -3   4 17270.5 396.469   2
   1   3   4 17265.4 367.344   3
  -1   3  -4 17190.8 413.693   4
  -1  -3   4 16709.7 199.496   3
  -1   3   4 16960.4 398.195   3
   1  -3  -5 51269.8 694.559   3
  -1  -3  -5 49375.6 655.337   3
  -1  -3   5 52701.8 780.830   2
   1  -3   5 50382.7 716.580   2
  -1   3  -5 50517.9 744.877   4
   1   3  -5 52090.6 777.707   2
  -1   3   5 51590.0 717.773   3
  -1   3   5 50047.4 606.609   1
   1   3   5 50715.1 664.820   3
  -1   3  -5 51583.4 725.436   2
  -1   3  -6 12034.4 382.191   4
  -1   3  -6 12444.7 375.518   2
   1  -3  -6 12403.1 294.971   1
   1  -3  -6 12063.7 350.907   3
  -1   3   6 12301.9 362.732   3
  -1  -3  -6 12256.1 341.674   3
  -1  -3   6 12086.6 391.875   2
   1   3   6 12569.3 346.132   3
   1   3  -6 12521.4 395.784   2
   1  -3   6 12094.1 372.690   2
   1  -3   6 12154.7 373.043   4
   1   3  -6 12452.6 356.860   4
  -1   3   6 11816.6 297.745   1
  -1  -3  -7 18534.0 436.970   3
  -1   3  -7 18689.5 482.493   2
   1  -3  -7 18330.4 374.505   1
  -1  -3   7 18269.4 262.127   3
   1   3   7 18756.4 445.752   3
  -1   3   7 18233.6 374.436   1
  -1   3  -7 18601.0 495.559   4
  -1   3   7 17733.8 450.356   3
   1  -3   7 18790.5 482.858   2
  -1  -3   7 18417.4 499.536   2
   1   3  -7 18814.2 453.465   4
  -1   3   8 40.5624 38.3430   3
  -1   3  -8 65.9697 31.2954   4
  -1  -3   8 52.6701 37.3005   2
   1   3  -8 22.0506 18.2131   4
   1   3   8 33.5469 31.4789   3
   1  -3  -8 8.12858 15.6542   1
   1  -3   8-6.97359 31.7536   2
  -1  -3   8 5.60423 9.63681   3
  -1  -3   9 1793.51 96.1754   3
  -1   3  -9 1688.92 167.440   4
   1   3   9 1766.63 149.351   3
   1  -3   9 1650.56 159.374   2
   1   3  -9 1780.87 154.214   4
  -1   3   9 1873.22 158.295   3
  -1  -3   9 1613.63 160.021   2
   1  -3  -9 1736.57 122.373   1
   1   3  10 701.677 98.3767   3
  -1   3  10 696.275 97.5555   3
  -1  -3  10 710.851 114.669   2
   1  -3 -10 897.820 91.0253   1
  -1   3 -10 746.010 113.727   4
  -1  -3  10 736.464 67.2790   3
   1   3 -10 844.260 111.336   4
   1  -3  10 753.653 112.439   2
  -1  -3  11 1311.51 154.667   2
  -1   3  11 1088.80 122.416   4
   1  -3 -11 1165.43 107.504   1
   1   3 -11 1020.35 125.178   4
   1  -3  11 1098.26 140.910   2
  -1  -3  11 1152.41 90.3723   3
  -1   3 -11 1226.97 152.866   4
  -1   3  11 1096.30 128.594   3
  -1  -3 -11 1233.26 56.3159   1
   1   3  11 1178.27 132.252   3
  -1   3 -12 1857.59 192.367   4
  -1  -3  12 1615.30 180.893   2
  -1  -3  12 1604.58 111.504   3
  -1  -3 -12 1821.78 81.2083   1
  -1   3  12 1648.88 160.944   3
   1   3  12 1994.35 177.313   3
   1  -3  12 1897.53 193.588   2
   1   3 -12 2044.89 183.558   4
   1  -3 -12 1728.39 135.218   1
  -1  -3  13 39.7203 38.3362   2
  -1  -3 -13 56.8440 18.1644   1
   1  -3  13 29.2150 37.5378   3
  -1   3 -13 104.791 58.0207   4
  -1  -3  13 58.7269 27.4383   3
   1  -3 -13 70.1500 31.6981   1
  -1   3  13 54.8826 36.1130   3
   1   3  13 33.9314 32.8299   3
   1   3 -13 16.2802 32.6569   4
   1  -3  13 89.7207 52.5714   2
   1   3 -14 265.327 76.7335   4
  -1  -3  14 210.574 48.6841   3
  -1  -3  14 162.635 65.3614   2
   1  -3  14 219.162 52.3136   3
  -1   3  14 261.188 69.6481   3
   1  -3  14 245.290 78.8470   2
  -1   3 -14 181.638 62.1311   4
   1  -3 -14 185.380 49.0799   1
   1   3  14 153.109 53.5497   3
   1  -3  15 638.361 122.767   2
  -1  -3  15 807.856 94.7351   3
  -1   3 -15 695.476 131.007   4
   1   3  15 515.682 103.657   3
   1   3 -15 684.328 121.200   4
   1  -3 -15 658.433 93.9341   1
  -1   3  15 609.122 109.620   3
   1  -3  15 751.665 108.779   3
  -1  -3  15 869.106 147.472   2
  -1   3 -16 64.1260 45.0499   4
  -1  -3  16 60.0144 29.2517   3
   1  -3 -16 46.0208 25.6586   1
   1  -3  16 89.0350 36.6464   3
   1   3 -16 88.4104 58.1894   4
   1   3  16 42.3460 33.4936   3
  -1  -3  16 109.610 45.9266   2
  -1   3  16 5.09313 36.5298   3
  -1   3 -17-58.0393 60.1949   4
  -1   3  17-32.0327 51.2564   3
   1   3  17 44.9190 39.1020   3
   1   3 -17 64.8719 47.8074   4
  -1  -3  17-2.29914 23.7824   3
   1  -3 -17-45.2840 36.1532   1
   1  -3  17-28.0752 36.6151   3
  -1  -3  17-35.0933 63.4779   2
  -1   3 -18-28.8617 69.4038   4
  -1   3  18 158.296 62.2973   3
   1   3 -18 32.5890 45.7188   4
   1  -3 -18 21.1723 32.3433   1
   1   3  18 51.6254 56.3393   3
  -1  -3  18 25.2342 26.0024   3
   1  -3  18-9.01969 35.3044   3
  -1  -3  18-67.2524 69.0684   2
  -1   3  19 849.223 145.569   3
  -1  -3  19 779.365 110.719   3
  -1   3 -19 722.229 150.415   4
   1   3  19 765.041 141.192   3
   1  -3  19 1212.75 151.620   3
   1  -3 -19 950.735 126.510   1
   1   3 -19 1011.83 163.000   4
   1  -3 -20-40.0049 34.3963   1
  -1  -3  20-14.7910 40.4541   3
  -1   3 -20 44.1568 56.0066   4
   1  -3  20-25.8784 41.2657   3
  -1   3  20 8.14544 41.6595   3
   1   3  20-42.1703 70.6126   3
  -1   3 -21 2435.86 288.048   4
  -1  -3  21 2653.91 215.122   3
  -1   3  21 2598.54 266.797   3
   1  -3  21 2108.06 208.095   3
   1  -3 -21 2298.19 207.553   1
   1   3  21 2585.90 263.581   3
   1   3 -21 2509.65 276.340   4
   1   3 -22 292.065 107.473   4
  -1  -3  22 196.743 63.1425   3
   1  -3  22 288.186 87.6507   3
   1   3  22 235.274 97.1812   3
  -1   3  22 289.667 99.1315   3
  -1   3 -22 409.342 132.108   4
  -1   3 -23 153.764 83.9349   4
   1   3  23 2.63838 57.0522   3
   1  -3  23 102.807 58.5047   3
   1   3 -23 211.663 92.8047   4
  -1   3  23-1.02477 54.0791   3
  -1  -3  23 126.619 65.6865   3
  -1   3 -24 167.521 83.0704   4
   1   3 -24 411.453 126.282   4
   1   3  24 254.339 84.0400   3
  -1   3  24 366.872 110.158   3
   1  -3  24 365.002 100.242   3
   1   3 -25 47.9901 51.7811   4
  -1   3 -25 128.473 90.9344   4
   1   3  25-56.4659 72.0013   3
  -1   3  25-18.5572 46.9493   3
   1  -3  25 31.8639 40.2737   3
   1   3  26-96.9568 77.0334   3
  -1   3 -26-97.7013 77.1055   4
   1   3 -26-46.5619 71.2765   4
   1  -3  26-25.7411 40.2084   3
  -1   3  26 73.3795 54.5428   3
  -1   3  27 119.836 76.3359   3
  -1   3 -27 27.8442 58.4478   4
   1   3 -27 63.3793 78.8276   4
   1   3  27-41.7113 81.2056   3
   1   3  28-71.5617 68.5057   3
   1   3 -28 47.4669 78.5166   4
  -1   3 -28-216.500 109.313   4
  -1   3  28-34.9500 58.8181   3
  -1   3  29-93.2465 73.9071   3
   1   3 -29-36.3660 58.9281   4
  -1   3 -29-0.89213 52.9816   4
  -1   3 -30-49.6062 69.9429   4
  -1  -4   0-1.76709 25.9680   2
   1   4   0-7.79800 13.1182   3
   1  -4   0-0.05451 16.8440   2
   1  -4   0-8.09289 16.0427   3
  -1  -4   0-6.58885 9.46838   3
  -1  -4   1 1570.05 91.8356   3
  -1   4   1 1622.59 128.571   3
   1  -4  -1 1625.04 122.680   3
   1   4  -1 1669.05 98.0697   3
   1  -4   1 1508.85 116.632   3
  -1  -4   1 1605.80 142.779   2
   1  -4   1 1766.11 130.253   2
  -1  -4  -1 1688.61 107.332   3
   1  -4  -1 1528.17 120.397   2
   1   4   1 1563.72 105.180   3
  -1   4  -1 1559.19 122.894   2
  -1  -4  -1 1537.99 137.236   2
  -1  -4  -2 5468.36 202.046   3
   1  -4   2 5321.36 231.146   2
  -1   4   2 5343.18 235.909   3
  -1  -4   2 5045.20 154.737   3
  -1  -4   2 5212.95 255.822   2
   1   4  -2 5143.19 254.758   2
   1   4   2 5373.16 205.275   3
   1   4  -2 4937.76 159.337   3
   1  -4  -2 5076.43 222.835   3
  -1   4  -2 5294.46 233.995   2
   1   4   3 11159.4 310.264   3
  -1  -4   3 11255.1 383.524   2
  -1  -4   3 11128.0 219.166   3
   1  -4   3 11033.3 343.145   2
  -1  -4  -3 11660.1 311.759   3
  -1   4  -3 10721.9 341.525   2
   1   4  -3 11267.1 384.376   2
  -1   4   3 11606.2 355.047   3
   1  -4  -3 11018.3 334.569   3
  -1   4   4 455.313 62.3380   1
  -1  -4   4 321.691 70.0767   2
  -1   4  -4 434.238 73.1492   4
   1  -4  -4 410.628 68.6846   3
  -1  -4   4 375.897 39.0611   3
   1  -4   4 492.607 77.0788   2
   1   4   4 417.910 64.3133   3
  -1   4  -4 412.577 69.1234   2
   1   4  -4 538.475 86.4186   2
  -1   4   4 394.060 64.7968   3
  -1  -4  -5 843.647 93.6267   3
   1  -4   5 736.436 94.7605   2
  -1   4   5 718.345 91.7818   3
  -1   4  -5 763.299 99.2413   4
  -1  -4   5 880.276 58.6716   3
   1   4   5 905.807 98.1032   3
  -1  -4   5 773.833 106.095   2
  -1   4  -5 708.213 94.4310   2
  -1   4   5 743.572 81.2018   1
   1   4   6 17058.8 434.466   3
  -1  -4   6 16590.0 502.699   2
   1   4   6 16614.8 209.731   1
   1  -4   6 16862.8 471.990   2
  -1   4  -6 16526.0 473.281   2
  -1   4  -6 16377.1 478.756   4
  -1   4   6 16660.1 381.314   1
  -1   4   6 16304.4 453.174   3
  -1   4   7 3319.66 212.064   3
  -1   4  -7 2929.95 211.758   4
   1  -4   7 3193.79 216.998   2
   1   4   7 3303.22 202.254   3
  -1   4   7 2996.62 162.229   1
   1   4  -7 3210.85 206.980   4
  -1  -4   7 3305.16 229.811   2
  -1  -4   8 4005.41 262.108   2
   1   4  -8 3880.35 234.115   4
   1   4   8 3759.21 223.481   3
   1  -4   8 3877.91 249.249   2
  -1   4  -8 3870.50 248.616   4
  -1   4   8 3864.80 185.043   1
  -1   4   8 3901.20 234.108   3
  -1   4   9 5836.30 297.782   3
  -1  -4   9 5969.94 329.185   2
   1  -4  -9 6267.78 230.071   1
   1   4   9 6076.15 293.654   3
   1  -4   9 6098.61 318.882   2
   1   4  -9 5443.10 289.863   4
  -1   4  -9 5982.90 321.545   4
   1   4  10 10218.6 396.054   3
   1  -4 -10 10361.5 302.481   1
   1   4 -10 10230.0 407.967   4
  -1  -4  10 10339.8 444.423   2
  -1   4 -10 9925.46 428.730   4
  -1  -4  10 10596.2 251.233   3
   1  -4  10 10684.5 439.898   2
  -1   4  10 10764.9 413.960   3
  -1   4 -11 27659.4 739.804   4
   1   4 -11 28085.9 693.287   4
  -1   4  11 29066.9 696.627   3
   1  -4  11 28162.8 734.582   2
   1  -4 -11 28086.9 510.222   1
  -1  -4  11 28216.8 757.981   2
  -1  -4  11 28099.8 435.842   3
   1   4  11 27313.4 666.355   3
  -1   4 -12 2968.82 251.540   4
  -1  -4  12 3030.98 260.096   2
   1   4  12 3056.13 232.128   3
  -1  -4  12 3388.98 159.614   3
   1  -4 -12 3342.13 183.078   1
   1  -4  12 3159.81 258.806   2
   1   4 -12 3285.13 245.926   4
  -1   4  12 3363.03 244.804   3
   1  -4 -13 6493.63 258.817   1
   1   4  13 6287.79 340.444   3
  -1   4  13 6634.75 352.264   3
  -1  -4  13 6771.87 396.775   2
  -1   4 -13 6737.48 387.103   4
   1  -4  13 6710.18 384.590   2
   1   4 -13 6355.41 353.656   4
  -1  -4  13 6697.94 233.405   3
   1   4 -14 1441.48 175.724   4
  -1  -4  14 1853.16 212.856   2
   1  -4  14 1723.15 202.734   2
  -1   4  14 1486.50 171.051   3
   1   4  14 1544.68 178.739   3
  -1  -4  14 1618.21 121.216   3
  -1   4 -14 1567.36 194.373   4
   1  -4 -14 1407.34 125.868   1
  -1  -4  15 38.5074 45.7616   2
   1  -4 -15-10.3973 29.0050   1
   1   4 -15-1.42145 32.4190   4
   1   4  15 44.3525 48.2311   3
   1  -4  15-8.02488 22.4783   3
  -1  -4  15 1.14463 17.0743   3
  -1   4 -15 54.2680 55.7627   4
  -1   4  15 11.4669 41.2550   3
   1  -4  15 10.2297 47.5075   2
  -1   4 -16 4.69509 38.6582   4
  -1  -4  16 104.445 54.7036   2
  -1  -4 -16 33.0351 10.0570   1
   1  -4 -16 4.19557 23.9374   1
   1   4 -16 84.7181 52.8981   4
   1  -4  16 60.5183 38.6381   2
   1   4  16 138.164 72.2373   3
  -1   4  16 54.5938 44.4339   3
   1  -4  16 53.6216 38.1403   3
  -1  -4  16 67.3472 31.1791   3
   1   4  17 48.8765 38.3767   3
   1   4 -17 149.269 70.1943   4
  -1  -4  17 90.5313 65.0215   2
  -1   4 -17 14.2933 44.9801   4
  -1  -4 -17 85.6666 19.4564   1
   1  -4 -17 89.7991 33.6386   1
  -1   4  17 18.0469 43.8950   3
  -1  -4  17 157.923 51.7358   3
   1  -4  17 51.9192 38.3074   3
   1  -4  17 2.18250 84.0009   2
   1   4 -18 103.832 64.5270   4
   1  -4  18 49.0807 49.1768   2
  -1  -4  18-33.0698 71.7223   2
  -1  -4  18 53.7354 28.7420   3
  -1   4 -18 46.5978 50.0795   4
   1   4  18 71.3934 48.8755   3
   1  -4  18 31.2306 36.2238   3
  -1   4  18-35.0933 56.7323   3
   1  -4 -18-22.9268 26.6745   1
   1  -4  19 192.708 68.6111   3
  -1  -4  19 355.828 111.197   2
   1   4  19 204.630 71.6535   3
  -1   4 -19 423.126 120.538   4
   1  -4 -19 295.411 68.6552   1
  -1   4  19 337.258 98.2202   3
   1   4 -19 402.841 110.568   4
  -1  -4  19 244.606 67.9748   3
   1   4 -20 339.424 111.361   4
   1  -4  20 393.920 93.4672   3
  -1   4  20 372.708 101.822   3
   1   4  20 263.199 95.6278   3
  -1  -4  20 495.994 140.206   2
  -1   4 -20 412.775 122.710   4
  -1  -4  20 267.348 67.4494   3
   1  -4 -20 352.374 77.9388   1
   1   4  21 65.0943 46.9257   3
   1  -4  21 148.790 66.1637   3
   1   4 -21 68.7909 53.8384   4
  -1   4 -21 75.5273 70.2403   4
  -1   4  21-25.3955 44.8662   3
  -1  -4  21 92.9808 45.8244   3
  -1  -4  21 138.126 84.8923   2
   1   4 -22 323.312 110.300   4
  -1   4  22 210.485 87.0535   3
  -1   4 -22 165.563 83.7482   4
   1  -4  22 181.817 66.8122   3
   1   4  22 142.411 57.2295   3
  -1   4 -23-64.9681 67.1989   4
   1  -4  23 82.5463 58.6266   3
   1   4 -23 23.5295 58.0198   4
   1   4  23-48.5129 75.4809   3
  -1   4  23-46.1981 69.5729   3
  -1   4 -24 296.416 117.544   4
   1   4  24 114.096 76.1756   3
   1  -4  24 186.434 69.3128   3
  -1   4  24 148.970 72.6275   3
   1   4 -24 257.160 120.821   4
  -1   4  25 29.2933 65.0594   3
  -1   4 -25 48.9713 69.7512   4
   1  -4  25 34.0426 47.1148   3
   1   4 -25-62.6148 54.5049   4
   1   4  25 94.6993 63.9384   3
   1   4 -26-40.3456 67.1971   4
   1   4  26 8.43593 65.8374   3
  -1   4 -26 33.1600 54.7860   4
  -1   4  26 103.388 95.2482   3
  -1   4  27-12.0936 61.7124   3
   1   4 -27 1.52782 36.2960   4
   1   4  27-90.2182 75.4788   3
  -1   4 -27 25.5161 63.3207   4
   1   4 -28 131.671 85.6973   4
  -1   4  28-3.74743 66.2312   3
   1   4  28 226.337 113.331   3
  -1   4 -28 186.459 115.542   4
  -1   4 -29 36.4843 71.0512   4
   1   4 -29-124.833 90.1762   4
   1  -5   0-8.19167 29.4802   2
   1   5   0 8.24938 19.0076   3
   1  -5   0 3.57072 19.8405   3
  -1  -5   0-10.4051 29.2260   2
  -1  -5   0 3.99947 17.1375   3
  -1  -5  -1 5344.99 285.456   2
   1  -5  -1 5348.06 245.715   3
   1   5   1 5328.77 219.908   3
   1  -5   1 5479.85 260.041   2
  -1   5  -1 5308.37 259.304   2
   1  -5   1 5329.25 238.731   3
  -1  -5   1 5218.75 283.410   2
   1   5  -1 5250.07 201.312   3
  -1  -5   1 5514.38 197.487   3
   1  -5  -1 5705.29 265.029   2
  -1  -5  -1 5150.93 209.567   3
  -1  -5   2 5148.79 282.041   2
  -1  -5   2 4830.65 178.022   3
   1  -5   2 4642.95 223.364   3
   1  -5   2 4863.31 249.337   2
  -1  -5  -2 5144.63 219.662   3
   1  -5  -2 4758.70 244.622   2
  -1   5   2 4962.23 248.377   3
  -1   5  -2 5186.70 260.124   2
   1   5   2 4897.31 219.688   3
   1   5  -2 4746.00 184.737   3
  -1   5   3 8.12109 20.7611   3
  -1  -5   3 70.4958 26.3880   2
  -1  -5  -3 55.9186 31.2793   3
   1  -5   3 41.6321 30.1624   3
  -1   5  -3 4.66839 19.6153   2
   1   5   3 59.5246 30.9183   3
   1  -5   3 60.0893 35.5939   2
  -1  -5   3 57.0721 20.4462   3
   1  -5   4 120.796 39.7244   2
  -1  -5   4 65.4384 21.0544   3
  -1   5   4 61.7384 35.3445   3
  -1  -5   4 71.2839 28.8443   2
   1   5   4 51.5520 30.2189   3
   1  -5   5 1003.63 123.181   2
  -1   5   5 943.141 98.5014   1
  -1   5   5 870.181 110.876   3
  -1  -5   5 993.697 130.440   2
   1   5   5 1048.62 114.451   3
  -1  -5   5 996.575 74.2958   3
  -1   5  -5 1000.58 124.347   4
  -1   5   6 310.704 61.1037   3
  -1   5  -6 538.941 93.9625   4
  -1  -5   6 514.208 52.5115   3
   1   5   6 548.206 89.6250   3
  -1   5   6 565.314 77.4542   1
   1  -5   6 445.466 79.3708   2
  -1   5   7 205.026 59.8712   3
   1   5   7 209.967 30.1857   1
   1  -5   7 268.554 66.2882   2
  -1  -5   7 297.557 41.2879   3
  -1   5  -7 258.596 74.0596   4
  -1  -5   7 300.381 82.5063   2
  -1   5   7 214.866 48.9349   1
   1   5   7 219.283 62.1655   3
  -1   5  -8 611.930 108.317   4
  -1   5   8 752.559 87.0578   1
   1   5   8 640.785 98.4243   3
   1  -5   8 797.457 119.283   2
   1   5  -8 729.912 109.413   4
   1   5   8 733.751 44.3226   1
  -1  -5   8 690.997 116.833   2
  -1   5   8 882.745 122.367   3
   1   5  -9 5067.70 296.861   4
  -1  -5   9 5054.40 317.565   2
   1  -5   9 5575.06 323.002   2
  -1   5  -9 5233.24 318.596   4
   1   5   9 5271.01 287.733   3
  -1   5   9 5127.15 222.515   1
  -1   5   9 4872.01 289.758   3
  -1  -5  10 4168.01 297.383   2
  -1   5 -10 3920.40 282.415   4
   1  -5  10 3728.72 272.528   2
   1   5  10 4100.63 262.981   3
   1   5 -10 3723.51 264.228   4
  -1   5  10 4070.17 269.713   3
   1   5  11 733.642 119.748   3
  -1   5 -11 791.078 134.224   4
   1   5 -11 703.633 120.082   4
  -1  -5  11 794.859 135.171   2
  -1  -5  11 760.616 73.4286   3
   1  -5  11 910.914 142.209   2
  -1   5  11 652.422 114.554   3
   1   5  12 3430.59 256.032   3
   1   5 -12 3691.61 276.187   4
  -1  -5  12 3437.99 161.074   3
  -1   5  12 3749.15 271.514   3
   1  -5  12 3470.07 279.631   2
  -1  -5  12 3843.46 302.959   2
  -1   5 -12 3444.86 283.548   4
  -1   5 -13 297.201 97.3765   4
   1  -5  13 173.547 71.6397   2
  -1   5  13 193.845 70.2983   3
  -1  -5  13 153.850 39.3534   3
  -1  -5  13 153.958 79.4041   2
   1   5  13 201.437 74.2163   3
   1   5 -13 123.342 59.2929   4
   1   5 -14 549.854 115.773   4
  -1   5  14 480.087 110.080   3
  -1  -5  14 544.270 127.141   2
   1  -5 -14 609.997 81.4905   1
  -1   5 -14 452.460 112.544   4
   1   5  14 499.367 110.258   3
   1  -5  14 453.478 110.387   2
  -1  -5  14 522.865 66.9293   3
  -1  -5  15-28.4968 33.5862   3
   1  -5 -15 31.3320 32.4811   1
   1  -5  15-36.6794 65.0132   2
  -1   5 -15 32.8854 56.5362   4
   1   5 -15 75.5397 66.5099   4
  -1  -5  15 12.8767 60.6968   2
  -1   5  15 19.6374 54.3128   3
   1   5  15-3.64688 43.8586   3
  -1  -5  16 3861.04 337.445   2
   1   5 -16 4924.96 355.401   4
  -1   5  16 4223.35 320.846   3
   1  -5 -16 3907.56 207.225   1
   1   5  16 4116.90 311.958   3
   1  -5  16 3907.26 332.297   2
  -1  -5  16 4174.05 207.302   3
  -1   5 -16 3939.79 334.779   4
   1  -5  16 4110.22 262.752   3
   1  -5  17 572.255 134.762   2
  -1  -5  17 516.149 139.005   2
  -1  -5  17 459.400 77.7010   3
  -1   5 -17 498.668 137.280   4
  -1   5  17 551.018 127.662   3
   1  -5  17 568.056 104.804   3
   1   5 -17 423.143 114.807   4
   1  -5 -17 471.418 77.7705   1
   1   5  17 379.611 109.771   3
   1  -5  18 524.307 99.4055   3
  -1  -5  18 360.077 109.783   2
   1   5 -18 368.781 110.276   4
   1   5  18 414.563 115.638   3
  -1   5  18 738.504 145.480   3
  -1   5 -18 360.529 121.219   4
   1  -5  18 482.732 133.780   2
  -1  -5  18 553.180 83.1898   3
   1  -5 -18 409.105 75.0012   1
  -1   5  19 228.058 81.8789   3
   1  -5  19 187.728 87.5535   2
   1  -5  19 355.936 87.1604   3
  -1  -5  19 233.591 61.2048   3
   1   5  19 271.341 91.3315   3
  -1  -5  19 217.028 93.5266   2
  -1   5 -19 426.543 125.731   4
   1   5 -19 238.146 94.1954   4
   1  -5  20 42.1208 40.4774   3
   1   5  20 85.9615 60.4765   3
  -1   5 -20 21.9709 42.8905   4
  -1  -5  20 11.4644 56.9484   2
   1  -5  20 35.7012 56.2982   2
   1   5 -20 110.388 80.2255   4
  -1   5  20 153.891 83.7692   3
  -1   5 -21 265.852 109.465   4
  -1  -5  21 170.657 94.2720   2
   1  -5  21 322.797 87.7821   3
  -1   5  21 311.335 104.655   3
   1   5 -21 190.928 67.2911   4
   1   5  21 307.941 100.014   3
  -1   5 -22-1.86111 74.6994   4
  -1  -5  22-30.5687 60.0364   2
   1   5 -22 63.8590 57.7308   4
   1   5  22 6.40765 39.7943   3
   1  -5  22 29.6542 37.3812   3
  -1   5  22 20.3991 45.8632   3
   1   5 -23-61.7897 70.4799   4
  -1   5 -23-33.4847 69.3700   4
  -1  -5  23 62.3914 61.2482   2
  -1   5  23 60.1923 57.0370   3
   1  -5  23 43.3907 40.7484   3
   1   5  23 57.1932 51.1754   3
   1   5 -24-36.6271 61.6344   4
  -1   5 -24-145.722 93.3722   4
  -1   5  24-50.2775 62.0398   3
   1   5  24 94.4495 70.1706   3
   1   5  25 125.854 89.8009   3
  -1   5 -25 136.822 88.9150   4
  -1   5  25 86.7786 60.1842   3
   1   5 -25 86.4565 79.0611   4
  -1   5  26 109.655 69.7393   3
   1   5 -26 40.6103 69.3954   4
   1   5  26 125.888 84.1072   3
  -1   5 -26 55.5140 79.0576   4
  -1   5 -27-68.4270 69.3021   4
   1   5  27-82.2080 72.9436   3
   1   5 -27 49.7550 62.3668   4
  -1   5  27 5.48056 63.5787   3
   1   5 -28-108.367 85.5401   4
  -1   5 -28 58.6337 72.6993   4
   1   5 -29-115.601 85.4815   4
  -1  -6   0-16.9697 42.1210   2
   1   6   0 18.7105 24.9956   3
   1  -6   0 24.1540 27.9823   2
  -1  -6   0 7.48353 18.1527   3
   1  -6   1 1413.39 146.339   2
   1  -6  -1 1288.88 143.664   2
  -1  -6   1 1303.25 156.794   2
   1   6   1 1370.93 124.650   3
  -1  -6   1 1322.87 110.023   3
  -1  -6  -1 1121.03 141.153   2
  -1  -6  -1 1388.89 120.524   3
   1   6  -1 1345.58 115.264   3
   1  -6   2 19519.6 553.720   2
  -1  -6   2 19686.4 601.059   2
  -1  -6   2 20215.8 411.824   3
  -1   6   2 20378.1 544.511   3
   1  -6  -2 19887.1 550.333   2
   1   6   2 20559.7 495.524   3
  -1  -6  -2 20112.7 606.356   2
  -1  -6   3 2325.92 134.839   3
   1  -6  -3 2437.55 194.863   2
  -1   6   3 2210.16 182.266   3
  -1  -6   3 2091.93 198.894   2
   1   6   3 2362.25 171.246   3
   1  -6   3 2097.79 184.956   2
  -1  -6   4 8651.47 406.845   2
  -1  -6   4 8799.86 255.254   3
   1  -6   4 8802.03 381.529   2
   1   6   4 8841.97 341.159   3
  -1   6   4 9036.12 376.434   3
  -1   6  -5 8778.24 398.787   4
  -1  -6   5 9111.43 253.558   3
   1  -6   5 8679.38 385.502   2
  -1   6   5 8572.33 320.860   1
  -1   6   5 9269.92 388.352   3
   1   6   5 8954.84 358.173   3
  -1  -6   5 8809.19 415.448   2
  -1  -6   6 5555.75 336.567   2
   1  -6   6 5679.86 319.211   2
  -1   6   6 5929.24 316.893   3
  -1   6  -6 6195.07 338.157   4
   1   6   6 5912.37 300.824   3
  -1  -6   6 5811.61 199.077   3
  -1   6   6 5883.65 263.302   1
  -1   6   7 227.531 50.6833   1
  -1   6  -7 253.470 76.5910   4
  -1  -6   7 299.370 46.9828   3
   1   6   7 281.394 72.3016   3
  -1   6   7 310.053 77.8707   3
   1  -6   7 260.132 72.9650   2
  -1  -6   7 275.216 78.3710   2
  -1  -6   8 5070.38 186.918   3
   1   6  -8 5415.33 324.625   4
  -1   6  -8 5346.64 331.440   4
  -1  -6   8 5963.51 360.413   2
   1   6   8 5450.66 303.649   3
   1   6   8 5391.38 165.959   1
  -1   6   8 5527.40 322.966   3
   1  -6   8 5324.83 325.226   2
  -1   6   8 5552.90 252.697   1
  -1  -6   9 285.343 44.2420   3
  -1   6   9 324.272 79.2057   3
   1  -6   9 258.845 76.3442   2
   1   6   9 309.205 34.2027   1
  -1   6  -9 289.642 86.7743   4
  -1   6   9 307.931 57.4892   1
   1   6   9 393.042 88.3740   3
  -1  -6   9 311.458 85.1611   2
   1   6  -9 377.463 87.4673   4
  -1   6  10 245.948 75.9789   3
  -1  -6  10 399.937 103.736   2
  -1   6  10 437.326 69.9254   1
   1  -6  10 525.267 106.494   2
  -1   6 -10 379.430 101.326   4
   1   6 -10 487.489 103.652   4
   1   6  10 459.658 95.4994   3
   1  -6  11 3035.73 264.324   2
   1   6  11 3207.03 255.089   3
  -1   6 -11 2944.46 265.338   4
   1   6 -11 3262.34 268.422   4
  -1  -6  11 2581.63 256.112   2
  -1   6  11 3153.64 259.380   3
   1   6 -12 6970.10 400.960   4
   1   6  12 7678.50 397.785   3
  -1   6 -12 6515.77 403.526   4
  -1   6  12 7220.55 396.259   3
   1  -6  12 6852.76 409.875   2
  -1  -6  12 6829.27 420.882   2
   1   6 -13 5110.84 351.343   4
   1  -6  13 4696.95 355.826   2
  -1  -6  13 4655.82 197.924   3
  -1  -6  13 5307.58 382.195   2
   1   6  13 4984.60 333.390   3
  -1   6 -13 5059.83 369.041   4
  -1   6  13 4713.99 332.331   3
  -1   6  14 14712.6 597.008   3
  -1   6 -14 14324.6 627.918   4
   1   6  14 13341.1 562.566   3
  -1  -6  14 14121.8 353.425   3
  -1  -6  14 13677.1 630.364   2
   1  -6  14 14288.0 623.052   2
   1   6 -14 14539.8 605.466   4
  -1   6 -15 1114.44 185.893   4
   1  -6  15 975.598 172.666   2
   1   6 -15 891.448 155.715   4
  -1   6  15 934.537 159.227   3
  -1  -6  15 1305.29 205.758   2
   1   6  15 868.398 150.950   3
  -1  -6  15 891.010 93.0311   3
  -1  -6  16 61.9512 33.3585   3
  -1   6  16-10.9222 52.4846   3
  -1  -6  16 75.8360 68.8108   2
   1   6 -16 159.055 92.2025   4
  -1   6 -16 114.450 76.6592   4
   1   6  16 52.7313 65.8582   3
   1  -6  16 137.286 74.1063   2
   1   6  17 182.661 89.8422   3
  -1   6  17 266.582 101.380   3
  -1   6 -17 227.111 91.5086   4
   1  -6  17 197.275 52.2171   3
   1  -6  17 185.821 73.1402   2
   1   6 -17 242.773 92.0579   4
  -1  -6  17 364.055 117.883   2
  -1   6 -18 1977.24 259.291   4
  -1  -6  18 1858.56 255.999   2
   1   6  18 2360.03 259.607   3
  -1   6  18 2244.27 257.548   3
   1   6 -18 2393.08 275.309   4
   1  -6  18 2323.21 208.820   3
   1  -6  18 2473.13 291.914   2
  -1  -6  19 56.7434 58.2256   2
   1  -6  19 154.411 64.4436   2
  -1   6  19 109.617 73.8504   3
   1   6 -19 80.6538 56.2813   4
   1   6  19-26.9252 64.2670   3
  -1   6 -19 46.4800 57.5162   4
   1  -6  19 60.2500 44.1084   3
   1  -6  20 134.932 67.6820   2
  -1   6  20 244.043 96.7894   3
  -1  -6  20 380.306 128.991   2
   1  -6  20 228.812 70.0636   3
  -1   6 -20 243.449 98.9524   4
   1   6 -20 194.103 88.3591   4
   1   6  20 79.3555 55.5857   3
  -1  -6  21 54.8256 59.9599   2
   1   6  21 50.7096 39.8794   3
  -1   6  21 110.102 81.7200   3
   1   6 -21 44.2473 59.1064   4
  -1   6 -21 46.3831 55.9145   4
   1  -6  21-31.2033 74.5316   2
  -1  -6  22 405.309 141.635   2
  -1   6  22 413.338 129.775   3
   1   6  22 397.178 124.894   3
  -1   6 -22 335.364 132.960   4
   1   6 -22 242.093 101.213   4
   1  -6  22 205.396 88.8770   2
  -1  -6  23 171.528 82.5682   2
  -1   6 -23 104.108 83.1003   4
   1   6  23 156.967 85.0466   3
  -1   6  23 308.218 116.646   3
   1   6 -23 122.329 85.2000   4
  -1   6 -24 52.4247 58.9036   4
   1   6 -24 216.684 114.242   4
  -1   6  24 63.5565 58.9880   3
   1   6  24 51.4178 57.8940   3
  -1  -6  24-67.9758 76.5854   2
  -1   6 -25 73.8165 84.8017   4
   1   6 -25 119.592 84.1943   4
   1   6  25-5.78760 75.4281   3
  -1   6  25 66.1734 84.0974   3
  -1   6 -26 58.0042 79.0945   4
   1   6 -26 41.2216 78.1394   4
   1   6  26 108.949 83.3065   3
  -1   6  26 68.2232 61.1326   3
   1   6 -27 144.404 102.187   4
  -1   6 -27-158.600 101.190   4
   1   6 -28-30.4279 62.0365   4
   1   7   0 15.9284 24.6523   3
   1  -7   0 6.61891 32.2148   2
  -1  -7   0 1.10887 35.8201   2
   1  -7   1 404.719 88.9181   2
   1   7  -1 412.405 72.0391   3
   1  -7  -1 437.475 92.6476   2
  -1  -7  -1 401.892 94.5293   2
   1   7   1 369.932 72.7507   3
  -1  -7   1 379.348 66.5176   3
  -1  -7   1 309.086 81.8035   2
   1  -7  -2 161.024 63.6486   2
   1  -7   2 135.209 54.8838   2
  -1  -7   2 85.7563 57.1031   2
  -1   7   2 254.287 75.0042   3
   1   7   2 75.2200 30.4853   3
  -1  -7  -2 151.561 65.6536   2
  -1  -7   2 114.487 36.3785   3
  -1  -7   3 314.350 88.4853   2
  -1   7   3 417.710 88.2874   3
  -1  -7  -3 340.666 92.7337   2
   1   7   3 364.785 75.5135   3
   1  -7   3 324.455 81.8443   2
  -1  -7   3 296.571 54.6015   3
   1  -7  -3 397.218 88.1255   2
  -1  -7   4 241.284 76.4958   2
   1  -7  -4 157.236 59.0706   2
   1  -7   4 121.520 55.0528   2
   1   7   4 186.591 58.1656   3
  -1   7   4 261.513 72.8035   3
  -1  -7   4 199.680 44.4613   3
  -1   7   5 126.076 56.9881   3
   1   7   5 148.928 52.6725   3
  -1  -7   5 81.4195 24.1328   3
  -1  -7   5 77.9975 40.4991   2
   1  -7   5 83.0036 40.1766   2
  -1  -7   6 375.293 98.7523   2
  -1   7  -6 398.311 98.0793   4
  -1  -7   6 452.959 62.2617   3
   1   7   6 393.747 85.3313   3
   1  -7   6 420.705 96.9849   2
  -1   7   6 480.752 102.308   3
  -1  -7   7 1184.22 100.919   3
  -1  -7   7 1318.74 176.478   2
  -1   7   7 1127.74 126.156   1
  -1   7   7 1439.67 171.889   3
   1   7   7 1377.90 159.023   3
   1  -7   7 1417.51 175.578   2
  -1   7  -7 1216.87 168.180   4
   1   7   8 177.359 62.2022   3
  -1   7  -8 107.910 57.6384   4
   1  -7   8 107.789 58.5473   2
  -1   7   8 114.289 39.4855   1
   1   7   8 146.429 33.5809   1
  -1  -7   8 203.962 67.8650   2
  -1  -7   8 155.389 38.7975   3
  -1   7   8 123.633 55.3759   3
  -1  -7   9 1773.84 212.727   2
  -1  -7   9 1557.24 113.125   3
   1   7  -9 1757.24 204.073   4
   1   7   9 1580.74 177.678   3
   1   7   9 1466.85 95.6879   1
  -1   7   9 1333.88 169.393   3
  -1   7  -9 1563.66 198.612   4
   1  -7   9 1823.82 205.344   2
  -1   7   9 1461.67 138.131   1
   1  -7  10 611.247 130.680   2
   1   7 -10 711.019 138.550   4
  -1   7  10 883.714 143.400   3
  -1   7  10 594.131 89.4023   1
  -1   7 -10 523.466 116.019   4
  -1  -7  10 528.418 67.5981   3
  -1  -7  10 594.333 126.094   2
   1   7  10 792.120 130.405   3
   1   7  10 518.012 46.2572   1
  -1   7  11 2873.89 262.473   3
  -1   7  11 2738.99 183.914   1
   1  -7  11 3337.43 295.481   2
   1   7 -11 3173.06 280.013   4
   1   7  11 3201.56 267.775   3
  -1   7 -11 3337.30 294.030   4
  -1  -7  11 2933.40 283.495   2
  -1   7 -12 173.290 62.9726   4
   1  -7  12-3.79360 53.5580   2
  -1   7  12 156.976 74.1315   3
   1   7  12 253.897 91.2383   3
   1   7 -12 224.413 79.0823   4
  -1  -7  12 68.4661 60.1882   2
  -1   7 -13 250.942 106.488   4
  -1  -7  13 124.188 83.6627   2
   1   7 -13 219.206 88.0674   4
   1  -7  13 62.2212 48.8007   2
  -1   7  13 10.1268 63.4773   3
   1   7  13 168.162 84.0212   3
  -1   7  14 77.5597 52.8706   3
   1  -7  14 117.972 79.1382   2
   1   7 -14 112.186 63.0475   4
   1   7  14 128.396 78.0349   3
  -1  -7  14-37.9367 70.4062   2
  -1   7 -14 84.7568 71.6316   4
  -1  -7  15 198.954 106.622   2
  -1   7  15 276.388 101.595   3
   1   7 -15 157.417 80.6243   4
  -1   7 -15 204.053 93.3008   4
   1   7  15 234.710 82.9801   3
   1  -7  15 293.493 107.178   2
   1  -7  16 141.366 92.3493   2
  -1   7  16 111.563 70.1544   3
  -1   7 -16 52.8082 75.5550   4
   1   7 -16-10.8524 66.1322   4
  -1  -7  16-80.7366 49.7144   2
   1   7  16 121.729 83.0221   3
  -1   7 -17 1118.62 200.198   4
   1  -7  17 1061.76 193.000   2
   1   7 -17 1134.51 190.657   4
  -1  -7  17 1118.64 203.043   2
   1   7  17 960.205 169.240   3
  -1   7  17 1284.95 205.061   3
  -1   7 -18 81.5589 81.5593   4
   1  -7  18 67.8596 46.0641   3
   1   7 -18 75.6402 65.2492   4
   1   7  18 85.6587 59.7340   3
  -1  -7  18 108.887 71.3962   2
   1  -7  18 176.239 104.171   2
  -1   7  18 115.421 76.9609   3
  -1   7  19 4.79418 49.5377   3
  -1  -7  19 37.0685 60.3799   2
   1  -7  19-196.879 97.5011   2
   1   7 -19-29.6809 46.5339   4
  -1   7 -19-24.9229 59.9354   4
   1   7  19 45.7378 58.1621   3
  -1   7 -20 71.3797 60.3141   4
   1   7  20 31.4228 50.0293   3
   1   7 -20 153.413 101.266   4
  -1   7  20 5.60972 51.5546   3
  -1  -7  20-4.04492 74.9735   2
   1  -7  20 88.9737 87.3816   2
   1   7 -21 51.6043 68.2801   4
  -1  -7  21 90.7079 73.6175   2
   1   7  21 74.2429 58.3470   3
   1  -7  21 37.4826 59.2318   2
  -1   7 -21 91.2296 83.4275   4
  -1   7  21-66.7538 71.1813   3
  -1   7 -22 12.1786 50.8222   4
   1   7  22-148.308 87.4901   3
   1   7 -22-60.6930 67.9808   4
  -1   7  22 110.781 75.1275   3
   1  -7  22 91.6567 86.1201   2
  -1  -7  22-36.7888 76.9502   2
  -1   7  23-50.1017 50.4756   3
   1   7 -23-20.8704 49.6329   4
  -1  -7  23 49.5795 56.5263   2
   1  -7  23 118.020 99.7034   2
   1   7  23 20.5541 44.7208   3
  -1  -7  24 184.906 114.884   2
   1   7 -24-11.5795 52.9001   4
   1   7  24 52.8937 76.9104   3
  -1   7  24 163.264 110.470   3
  -1   7 -24 105.688 90.0837   4
  -1   7  25 89.8560 77.2420   3
   1   7 -25 130.836 95.2103   4
  -1   7 -25-149.314 98.9708   4
   1   7 -26 45.6259 70.2679   4
  -1   7 -26 86.0079 54.2637   4
   1   7 -27 112.369 89.5305   4
   1  -8   0 4.79713 37.6451   2
   1   8   0-14.0293 44.7478   3
  -1  -8   0-13.0385 40.9179   2
  -1  -8  -1 18.4689 41.4390   2
   1   8   1 19.9255 26.1818   3
  -1  -8   1 76.8672 56.4920   2
   1  -8   1-11.3540 30.6785   2
   1  -8  -1-27.7466 44.8578   2
   1  -8  -2 54.1749 32.1592   2
   1  -8   2 4.15927 33.7428   2
  -1  -8   2 56.0794 45.8660   2
  -1  -8  -2 154.092 78.0661   2
   1   8   2 34.7569 32.8673   3
  -1  -8   3 962.365 157.446   2
  -1   8   3 630.947 112.506   3
  -1  -8  -3 659.368 125.782   2
   1  -8   3 756.330 130.010   2
   1  -8  -3 610.447 116.031   2
   1   8   3 896.152 125.745   3
  -1  -8   4 5112.55 359.491   2
   1  -8   4 4395.98 315.652   2
   1   8   4 4282.66 276.285   3
  -1   8   4 4511.44 304.918   3
  -1  -8   4 4548.96 224.470   3
   1  -8  -4 4342.49 307.443   2
  -1  -8  -4 4854.66 348.812   2
   1  -8   5 1006.16 154.976   2
   1   8   5 962.936 137.255   3
  -1   8   5 825.858 133.756   3
  -1  -8   5 838.154 96.0074   3
   1  -8  -5 820.113 139.935   2
  -1  -8  -5 866.709 150.349   2
  -1  -8   5 942.758 160.248   2
  -1  -8   6 13.0576 46.6766   2
  -1  -8   6 8.23833 18.1403   3
   1   8   6 55.8389 46.6241   3
  -1   8  -6 56.8601 67.0399   4
   1  -8   6 153.760 75.6462   2
  -1   8   6 59.7966 45.9495   3
  -1  -8   7 802.822 153.580   2
   1   8   7 923.885 142.992   3
  -1   8   7 868.130 142.291   3
  -1  -8   7 636.637 79.8068   3
  -1   8  -7 1101.43 171.363   4
   1  -8   7 1078.71 166.671   2
  -1   8   8 4296.88 317.519   3
   1  -8   8 4234.54 326.586   2
  -1   8  -8 4306.83 337.182   4
   1   8   8 4293.37 302.568   3
  -1  -8   8 4631.14 358.709   2
  -1   8  -9 639.412 140.940   4
  -1   8   9 749.043 136.978   3
   1   8  -9 706.882 141.977   4
   1   8   9 712.645 134.531   3
  -1  -8   9 970.183 172.444   2
   1  -8   9 609.094 130.054   2
   1   8  10 482.343 110.561   3
   1   8 -10 596.340 136.345   4
  -1   8 -10 615.524 137.925   4
   1  -8  10 604.499 133.738   2
  -1   8  10 581.858 126.919   3
  -1  -8  10 471.094 117.337   2
   1   8  11 374.715 101.228   3
  -1   8 -11 420.696 123.369   4
   1   8 -11 137.641 62.7711   4
  -1   8  11 300.671 91.2946   3
  -1  -8  11 292.964 99.3096   2
   1  -8  11 215.880 72.9156   2
   1   8  12 785.279 146.604   3
   1   8 -12 565.888 140.098   4
  -1  -8  12 954.226 177.968   2
  -1   8 -12 710.920 147.332   4
   1  -8  12 558.607 137.239   2
  -1   8  12 718.613 140.396   3
  -1   8 -13 1433.47 217.786   4
   1   8  13 1443.25 202.310   3
  -1  -8  13 1441.88 218.487   2
   1  -8  13 1651.63 227.848   2
   1   8 -13 1713.35 230.419   4
  -1   8  13 1623.75 216.332   3
  -1  -8  14-27.9580 62.6200   2
   1  -8  14-16.2473 53.6426   2
   1   8  14 12.8573 45.5071   3
   1   8 -14 8.03248 41.0376   4
  -1   8 -14 51.6054 57.2322   4
   1   8  15 16.5280 43.2347   3
   1  -8  15 21.9119 55.4521   2
   1   8 -15-27.6727 66.5672   4
  -1   8 -15 68.6096 72.6611   4
  -1   8  15 64.5750 54.5996   3
  -1  -8  15-68.3565 77.6143   2
  -1   8  16 628.403 148.741   3
   1   8 -16 585.345 143.848   4
  -1  -8  16 568.778 149.351   2
   1   8  16 453.335 126.245   3
  -1   8 -16 556.477 151.677   4
   1  -8  16 366.280 116.541   2
  -1  -8  17 131.260 95.2144   2
  -1   8 -17 4.63517 52.6845   4
   1  -8  17 82.8976 80.6821   2
  -1   8  17-37.6677 74.7855   3
   1   8 -17 4.16189 51.7300   4
   1   8  17 4.27666 48.1431   3
  -1  -8  18 1859.39 286.045   2
  -1   8  18 1962.24 263.889   3
   1   8  18 1887.96 254.418   3
   1  -8  18 1643.13 255.512   2
   1   8 -18 2168.49 283.587   4
  -1   8 -18 1886.32 277.809   4
  -1   8 -19 842.679 192.886   4
  -1  -8  19 784.756 187.747   2
   1   8 -19 846.517 187.745   4
   1  -8  19 1061.22 212.653   2
  -1   8  19 825.586 178.963   3
   1   8  19 1021.96 194.190   3
  -1  -8  20 37.9206 54.5171   2
   1  -8  20 19.8805 53.5199   2
   1   8 -20 11.0680 47.9376   4
   1   8  20 169.006 98.5264   3
  -1   8  20-32.7352 74.1537   3
  -1   8 -20 214.033 103.470   4
  -1  -8  21 595.457 169.498   2
   1   8  21 524.230 153.872   3
  -1   8 -21 482.234 155.916   4
  -1   8  21 437.577 137.922   3
   1   8 -21 335.082 121.944   4
   1  -8  21 334.618 124.206   2
  -1   8  22 480.091 152.767   3
  -1  -8  22 430.162 153.352   2
   1  -8  22 382.608 127.216   2
   1   8 -22 697.197 183.345   4
   1   8  22 373.688 144.704   3
  -1   8 -22 505.136 154.653   4
   1   8 -23 109.828 87.5553   4
  -1  -8  23-9.91161 53.7570   2
   1   8  23-57.3637 72.9908   3
  -1   8 -23 24.7831 55.3615   4
  -1   8  23 88.6116 77.1317   3
   1  -8  23-62.2686 93.8291   2
   1   8 -24-18.2861 56.7361   4
  -1   8 -24-28.0485 57.7514   4
   1   8 -25 29.0456 70.9184   4
   1  -9   0-42.6585 38.7436   2
  -1  -9   0 72.3240 60.7039   2
   1  -9   1 22.5425 37.2369   2
   1   9   1 66.6675 39.0470   3
   1  -9  -1 97.8838 53.6338   2
  -1  -9  -1-1.95230 36.3722   2
  -1  -9   1 83.8341 52.7058   2
   1  -9  -2-33.1903 47.6786   2
   1   9   2-10.6794 30.3988   3
  -1  -9   2-42.9800 75.9301   2
   1  -9   2 25.2916 38.1082   2
  -1  -9  -2-59.4782 59.1922   2
  -1  -9  -3 5.62596 41.6634   2
   1  -9  -3-5.97248 40.8914   2
  -1  -9   3-51.9421 67.6769   2
   1   9   3 115.301 54.1388   3
   1  -9   3-37.1456 40.7646   2
  -1  -9   4 762.826 147.397   2
   1   9   4 730.550 125.955   3
  -1   9   4 762.418 133.682   3
   1  -9   4 713.215 139.491   2
  -1  -9  -4 955.245 168.629   2
   1  -9  -4 792.921 145.144   2
   1  -9   5 129.217 69.3901   2
  -1  -9   5 50.3182 45.6288   2
   1  -9  -5 107.527 63.5728   2
  -1   9   5 209.649 75.1315   3
  -1  -9  -5 84.1577 66.7746   2
   1   9   5 115.368 60.8304   3
  -1   9   6 744.565 135.870   3
  -1  -9  -6 818.495 161.690   2
   1   9   6 742.817 132.131   3
   1  -9  -6 838.990 157.634   2
  -1   9  -6 715.792 147.795   4
  -1  -9   6 831.525 168.367   2
   1  -9   6 576.569 127.836   2
  -1  -9   7 60.9590 65.7464   2
  -1   9  -7 105.572 65.0630   4
   1  -9   7 40.8544 62.1188   2
   1   9   7 197.934 79.1068   3
  -1   9   7 164.159 86.3267   3
   1  -9  -7 212.816 86.3307   2
  -1   9  -8 504.403 125.901   4
  -1   9   8 556.334 125.210   3
   1   9   8 436.244 105.887   3
   1  -9   8 367.931 111.001   2
  -1  -9   8 640.065 146.932   2
   1   9  -9 190.640 81.6744   4
  -1  -9   9 100.261 74.9586   2
   1   9   9 164.055 68.7060   3
   1  -9   9 161.695 82.1591   2
  -1   9  -9 204.216 91.9412   4
  -1   9   9 299.728 88.2679   3
  -1   9  10 222.333 81.4514   3
   1   9  10 206.027 81.0847   3
   1  -9  10 283.382 100.583   2
  -1  -9  10 382.451 115.650   2
   1   9 -10 292.598 107.928   4
  -1   9 -10 299.604 104.731   4
  -1   9  11 89.0925 71.4661   3
   1  -9  11 52.0773 65.5208   2
   1   9 -11 51.1839 62.7178   4
  -1   9 -11 237.230 101.596   4
  -1  -9  11-20.0392 57.3187   2
   1   9  11-7.07932 42.7659   3
   1  -9  12 556.265 136.845   2
   1   9  12 448.882 117.551   3
  -1   9 -12 681.785 154.566   4
   1   9 -12 563.607 141.485   4
  -1   9  12 499.240 126.812   3
  -1  -9  12 469.496 124.612   2
  -1   9 -13 66.3127 67.7150   4
   1   9 -13-69.2025 65.3995   4
   1  -9  13 54.4336 46.6766   2
  -1   9  13-80.5761 62.5520   3
   1   9  13 4.96045 54.5115   3
  -1  -9  13 2.72453 74.4635   2
  -1   9 -14 5.76126 48.5031   4
  -1   9  14 126.725 61.2493   3
  -1  -9  14 232.348 105.381   2
   1   9 -14 159.575 82.5268   4
   1   9  14 104.593 69.7778   3
   1  -9  14 38.3966 51.3569   2
   1   9 -15 14.0796 54.1481   4
  -1   9 -15 89.9634 73.7839   4
  -1   9  15 137.531 71.4409   3
   1   9  15 36.2729 61.6372   3
  -1  -9  15 38.3168 51.6885   2
   1  -9  15 74.5160 39.7931   2
   1   9 -16 14.0136 51.8215   4
  -1   9  16 48.5835 59.4969   3
  -1   9 -16 182.679 99.1008   4
   1  -9  16 214.194 114.662   2
  -1  -9  16 60.5485 58.1007   2
   1   9  16 168.868 89.5821   3
  -1   9  17 124.610 75.8439   3
   1   9 -17 187.935 95.6311   4
   1  -9  17 391.235 127.261   2
   1   9  17 249.885 108.568   3
  -1  -9  17 91.3363 69.1977   2
  -1   9 -17 69.8017 69.6911   4
   1  -9  18 82.2855 81.9025   2
  -1  -9  18 72.6495 74.9008   2
  -1   9 -18 82.6507 58.9801   4
   1   9 -18 67.9766 63.5969   4
  -1   9  18-24.2970 74.3801   3
   1   9  18 26.8127 67.4944   3
   1   9 -19 326.407 129.200   4
  -1   9  19 63.0962 78.1945   3
  -1  -9  19 14.1771 62.1642   2
   1  -9  19 82.9019 78.4883   2
  -1   9 -19 70.8768 75.4869   4
   1   9  19 126.862 88.3415   3
  -1   9  20 250.153 113.762   3
  -1   9 -20 471.618 161.737   4
  -1  -9  20 262.075 132.261   2
   1   9  20 259.796 122.219   3
   1  -9  20 254.475 122.673   2
   1   9 -20 141.251 98.3759   4
   1   9  21 51.7317 48.2967   3
  -1   9 -21 137.129 101.491   4
  -1   9  21 47.0502 57.8529   3
  -1  -9  21-21.0120 51.2150   2
   1   9 -21-137.353 91.1711   4
   1  -9  21-59.7858 79.3417   2
   1  -9  22 354.999 143.311   2
  -1  -9  22 28.6599 64.5989   2
  -1   9 -22 165.607 104.102   4
   1   9 -22 315.895 137.799   4
   1   9 -23 74.0212 96.6556   4
  -1 -10   0-170.809 85.1204   2
   1 -10   0-21.5666 60.4492   2
   1 -10   1 396.188 103.567   2
  -1 -10   1 348.677 115.399   2
   1 -10  -1 384.420 97.8584   2
  -1 -10  -1 356.934 108.720   2
   1  10   2 94.8728 49.3811   3
  -1 -10   2 90.1840 50.6669   2
  -1 -10  -2-31.8223 68.7698   2
   1 -10  -2-35.6693 70.8226   2
   1 -10   2 69.8014 47.5765   2
   1 -10   3 640.072 136.004   2
   1  10   3 697.773 126.428   3
  -1 -10  -3 493.697 133.579   2
  -1 -10   3 511.681 124.495   2
   1 -10  -3 820.505 153.488   2
  -1 -10   4 163.593 81.3847   2
   1  10   4 419.965 108.104   3
   1 -10  -4 98.9518 74.3420   2
  -1 -10  -4 267.505 106.293   2
   1 -10   4 169.816 87.1400   2
  -1  10   5 6763.94 429.307   3
   1  10   5 6031.65 381.023   3
  -1 -10   5 6548.25 466.956   2
   1 -10  -5 6523.51 434.342   2
   1 -10   5 5947.21 420.280   2
  -1 -10  -5 6269.13 455.858   2
  -1 -10  -6 893.859 182.201   2
   1  10   6 559.129 128.170   3
  -1  10  -6 731.923 167.508   4
  -1  10   6 422.910 129.433   3
  -1 -10   6 548.387 150.774   2
   1 -10  -6 487.216 131.639   2
   1 -10   6 474.271 139.147   2
   1 -10   7 6715.74 455.672   2
   1  10   7 6646.62 415.204   3
  -1 -10   7 7064.15 489.006   2
  -1  10   7 6912.03 442.413   3
   1 -10  -7 7108.13 460.439   2
  -1 -10  -7 6289.58 462.801   2
  -1  10  -7 6551.00 462.871   4
   1  10   8 212.789 82.9291   3
  -1 -10  -8 142.663 59.8559   2
  -1  10   8 293.734 93.3967   3
  -1  10  -8 140.387 77.2787   4
   1 -10   8 187.732 92.8705   2
   1 -10  -8 170.884 82.4880   2
  -1 -10   8 170.484 100.173   2
  -1  10  -9 1628.97 235.595   4
   1  10  -9 1323.60 214.358   4
   1 -10  -9 1341.61 207.536   2
   1 -10   9 1295.31 205.974   2
  -1  10   9 1718.12 228.723   3
  -1 -10   9 1264.14 208.949   2
   1  10   9 1484.51 208.829   3
  -1 -10  10 111.425 92.2950   2
  -1  10 -10 83.9189 76.5176   4
   1  10 -10 67.5817 62.2453   4
   1  10  10 31.3457 56.3998   3
   1 -10  10 51.7250 75.6110   2
  -1  10  10 71.4153 47.8655   3
  -1 -10  11 745.891 169.237   2
  -1  10 -11 709.957 166.374   4
   1  10 -11 913.332 181.395   4
  -1  10  11 857.961 168.938   3
   1  10  11 664.824 147.942   3
   1 -10  11 705.626 160.963   2
  -1  10  12 148.303 82.5489   3
  -1  10 -12 475.066 141.956   4
   1  10  12 367.688 110.869   3
  -1 -10  12 222.471 106.967   2
   1  10 -12 463.468 138.963   4
   1 -10  12 334.029 116.883   2
  -1  10  13 615.388 149.785   3
   1  10  13 448.799 124.311   3
  -1  10 -13 492.737 135.184   4
   1 -10  13 487.186 136.761   2
   1  10 -13 382.951 122.074   4
  -1 -10  13 276.656 113.965   2
  -1 -10  14 38.3010 66.2523   2
  -1  10 -14 60.0304 53.8077   4
  -1  10  14-18.9984 59.8837   3
   1  10  14-39.5053 80.1931   3
   1 -10  14 166.895 101.799   2
   1  10 -14-45.1641 56.1126   4
   1  10 -15-25.7689 67.2404   4
  -1  10 -15 92.8008 73.5251   4
  -1  10  15-50.4678 48.8434   3
   1 -10  15-47.6541 80.3482   2
   1  10  15-105.430 95.9017   3
  -1 -10  15-8.90329 71.2016   2
  -1 -10  16 58.0468 62.0974   2
   1  10 -16-117.772 81.8111   4
  -1  10 -16 72.3118 62.8867   4
  -1  10  16 6.20095 52.4397   3
   1  10  16 102.357 74.7169   3
   1 -10  16-58.9502 74.9295   2
  -1 -10  17 184.505 131.282   2
  -1  10 -17-72.2118 71.1204   4
  -1  10  17 71.2238 70.2069   3
   1 -10  17 187.390 97.0764   2
   1  10  17 99.7256 74.2490   3
   1  10 -17-116.951 58.6613   4
  -1  10 -18-27.9581 77.0227   4
   1  10 -18 158.088 84.9582   4
  -1 -10  18-49.1015 74.2144   2
   1 -10  18-68.1171 97.1051   2
   1  10  18 13.7302 53.4043   3
  -1  10  18-178.675 101.488   3
  -1  10 -19 132.227 84.8047   4
   1  10 -19 305.176 142.451   4
  -1 -10  19 197.822 115.346   2
  -1  10  19 113.568 85.7313   3
   1 -10  19 11.9787 61.6500   2
   1  10  19 159.822 106.149   3
  -1 -10  20 125.835 108.534   2
   1 -10  20-52.6358 68.7226   2
  -1  10 -20 120.845 88.4749   4
   1  10  20 129.139 76.2966   3
  -1  10  20-23.3145 54.8178   3
   1  10 -20-8.90832 54.8692   4
   1  10 -21 387.421 138.181   4
  -1 -11   0 55.3217 78.5823   2
   1 -11   0 70.1742 50.4567   2
  -1 -11  -1 90.9737 61.7065   2
   1 -11  -1 152.569 75.5803   2
  -1 -11   1 57.5240 52.0918   2
   1 -11   1-27.5523 57.4870   2
  -1 -11  -2-16.5992 65.9590   2
   1 -11  -2 54.2212 58.5521   2
  -1 -11   2 17.7234 49.6169   2
   1 -11   2-50.4216 60.7102   2
   1 -11  -3 512.615 138.235   2
   1  11   3 324.224 102.466   3
  -1 -11  -3 272.358 111.758   2
   1 -11   3 610.583 145.460   2
  -1 -11   3 225.211 98.9644   2
   1 -11   4 80.2907 53.5832   2
   1 -11  -4 71.6012 45.7000   2
   1  11   4 78.6515 45.1984   3
  -1 -11  -4 45.1967 65.5794   2
  -1 -11   4 188.393 115.292   2
   1  11   5-35.4288 50.2499   3
  -1 -11  -5 158.168 77.2651   2
   1 -11   5 36.2308 51.1082   2
  -1 -11   5 51.9044 70.9544   2
   1 -11  -5 176.609 84.2801   2
  -1 -11   6 200.786 110.671   2
  -1 -11  -6 257.319 104.087   2
   1  11   6 303.349 96.2536   3
  -1  11  -6 262.697 103.463   4
   1 -11  -6 216.542 76.7717   2
   1 -11   6 154.108 79.4364   2
  -1 -11  -7-58.7896 63.6136   2
  -1  11   7 58.9574 70.0053   3
  -1  11  -7-26.6505 52.7191   4
   1 -11  -7-58.3651 67.2038   2
  -1 -11   7 3.73746 67.9646   2
   1  11   7-8.39586 39.9435   3
   1 -11   7-48.8776 79.1249   2
  -1  11  -8-28.7608 59.5195   4
   1  11   8 52.7605 45.0816   3
   1 -11  -8-83.6276 75.6468   2
  -1  11   8-12.3336 40.5901   3
  -1 -11  -8-45.1824 83.3253   2
   1 -11   8 24.6198 50.1668   2
  -1 -11   8-81.3027 89.4314   2
   1  11   9 114.064 64.4303   3
   1  11  -9 153.070 86.0809   4
  -1  11   9 79.2687 54.7666   3
  -1 -11  -9 9.55400 49.5246   2
   1 -11  -9 85.6474 61.5843   2
   1 -11   9 124.617 75.8820   2
  -1 -11   9 77.3673 45.1038   2
  -1  11  -9 170.366 82.9967   4
  -1 -11  10 48.0456 54.2447   2
   1  11  10 152.267 82.7937   3
  -1  11 -10-1.13711 57.6784   4
   1 -11 -10 4.78676 71.4445   2
   1  11 -10-21.4170 40.8364   4
   1 -11  10 41.2718 75.9530   2
  -1  11  10-48.8341 57.9824   3
  -1 -11 -10-75.1691 80.9533   2
  -1  11 -11 32.2390 71.6928   4
  -1 -11  11 7.67715 54.0852   2
   1  11  11-37.0990 40.6394   3
   1  11 -11 23.2624 56.7426   4
   1 -11  11 26.5497 45.6665   2
   1 -11 -11-135.055 80.7274   2
  -1  11  11 41.0565 55.3783   3
   1  11  12-138.038 91.9880   3
  -1  11 -12-34.5126 55.9256   4
   1 -11  12-29.2872 50.6163   2
  -1 -11  12-142.235 88.4422   2
   1  11 -12-4.67517 48.4203   4
   1  11 -13-27.5185 62.8520   4
  -1 -11  13 6.55240 72.4648   2
   1  11  13-37.6152 60.4682   3
   1 -11  13-86.8882 75.6336   2
  -1  11 -13-62.7809 49.0275   4
  -1  11  13-73.5655 70.8187   3
   1  11  14 31.8460 44.6002   3
  -1  11  14-6.56511 43.6102   3
   1 -11  14 45.2319 52.6298   2
  -1  11 -14 101.080 110.573   4
  -1 -11  14-2.86150 51.8500   2
   1  11 -14 96.6454 78.8240   4
  -1  11 -15 12.8011 56.3526   4
  -1 -11  15 45.1695 94.5888   2
   1  11 -15 27.9843 45.0673   4
   1 -11  15 62.3402 89.3847   2
  -1  11  15-29.8833 72.9945   3
   1  11  15-35.7867 63.5263   3
  -1 -11  16 14.4630 56.6672   2
  -1  11 -16-14.0884 61.7697   4
   1  11  16-138.013 85.6749   3
  -1  11  16 147.320 97.6317   3
   1  11 -16-11.4025 62.3109   4
   1 -11  16 131.253 98.9858   2
   1  11  17 154.197 82.8006   3
   1 -11  17 170.372 97.6698   2
  -1  11 -17 55.7201 82.7300   4
   1  11 -17 212.101 97.7525   4
  -1 -11  17 199.672 102.996   2
  -1  11  17 127.549 83.3514   3
  -1  11 -18-107.175 84.0732   4
   1  11 -18-98.8646 86.1066   4
   1 -11  18 33.5863 69.7651   2
  -1 -11  18 60.4263 70.0804   2
   1  11  18-49.2230 60.1549   3
   1 -12   0-15.2051 69.3874   2
  -1 -12   0-5.50141 53.8094   2
   1 -12  -1 1271.50 219.086   2
  -1 -12   1 1861.76 280.421   2
   1 -12   1 1341.07 223.763   2
  -1 -12  -1 1553.91 252.055   2
   1 -12   2 120.644 80.6455   2
  -1 -12  -2 272.859 122.572   2
  -1 -12   2 369.618 132.434   2
   1 -12  -3 3671.99 364.693   2
   1 -12   3 3339.01 349.793   2
  -1 -12  -3 2942.70 345.260   2
  -1 -12   3 3270.51 359.621   2
   1 -12   4-157.531 86.2454   2
  -1 -12   4-51.9621 71.3650   2
  -1 -12  -4 109.065 77.0751   2
   1 -12  -4 29.2165 40.7154   2
   1  12   4 66.7721 66.2491   3
   1 -12  -5 17.8166 56.8945   2
   1  12   5 77.5416 61.3695   3
  -1 -12  -5-38.9411 75.7743   2
  -1 -12   5 10.0500 59.9955   2
  -1  12  -5 55.9156 81.1436   4
   1 -12   5-39.8948 75.3951   2
   1 -12   6 56.0716 55.9977   2
   1  12   6 207.922 88.5354   3
  -1 -12  -6 203.769 88.7117   2
  -1  12  -6 281.251 109.461   4
  -1 -12   6 379.845 121.119   2
   1 -12  -6 244.474 97.1357   2
   1 -12  -7 58.9310 69.1990   2
  -1  12  -7 202.933 102.385   4
   1  12   7 167.584 80.5922   3
   1 -12   7 136.149 69.2987   2
  -1 -12  -7 95.8439 89.3362   2
  -1 -12   7 78.3932 69.4370   2
  -1 -12  -8-238.882 109.899   2
   1 -12   8-63.9879 84.9258   2
   1  12   8-21.6372 50.1542   3
  -1  12   8-6.68669 43.0575   3
   1  12  -8-22.1095 72.3966   4
  -1 -12   8-45.7470 71.3970   2
  -1  12  -8-70.0958 84.6302   4
   1 -12  -8-200.243 93.3445   2
  -1 -12  -9 17.9276 55.1362   2
   1 -12  -9-116.068 76.3313   2
  -1  12   9 71.8213 77.9357   3
   1  12  -9 18.8215 85.4489   4
  -1  12  -9 8.57041 57.3380   4
  -1 -12   9 142.225 94.4522   2
   1  12   9 38.0594 43.9684   3
   1 -12   9-9.37991 48.9642   2
  -1  12 -10 86.8575 61.1438   4
  -1 -12  10-42.6195 83.6410   2
  -1  12  10 79.6546 65.4134   3
   1  12  10-36.1153 50.1493   3
   1 -12 -10-24.9671 44.8985   2
  -1 -12 -10 19.5185 61.6343   2
   1  12 -10-33.8108 73.3901   4
   1 -12  10-0.23966 57.1135   2
  -1 -12  11 112.461 72.5488   2
  -1 -12 -11 67.2005 53.2681   2
  -1  12  11 108.954 77.2327   3
   1 -12 -11 140.837 93.0956   2
  -1  12 -11 152.778 110.399   4
   1  12 -11 42.1125 79.2864   4
   1  12  11 114.404 78.2280   3
   1 -12  11 197.330 98.1938   2
  -1  12  12 65.2954 80.3313   3
   1 -12 -12 33.0075 54.8311   2
   1  12 -12-51.8645 71.4495   4
  -1  12 -12 139.006 107.108   4
   1 -12  12 14.1641 61.8479   2
   1  12  12 76.6075 58.6295   3
  -1 -12 -12 61.0376 49.6752   2
  -1 -12  12 119.178 93.5309   2
  -1 -12  13 177.126 100.442   2
  -1  12 -13-27.2044 57.7900   4
   1  12  13 117.703 94.9687   3
   1  12 -13-162.584 98.4057   4
  -1  12  13-78.6716 50.3962   3
   1 -12  13 99.4485 99.7546   2
   1 -12 -13 190.909 90.1422   2
  -1  12 -14-74.6282 73.2083   4
   1  12 -14-6.92020 64.8178   4
   1 -12  14 1.88743 54.9923   2
  -1 -12  14 225.806 111.818   2
  -1  12  14 86.8336 80.9189   3
   1  12  14 27.2800 79.9487   3
   1  12 -15-37.0990 54.8725   4
   1  12  15 28.5215 46.1094   3
   1 -12  15-37.1476 57.7802   2
  -1 -12  15 149.900 97.4119   2
  -1  12  15 46.0677 63.9514   3
   1  12  16-89.0194 96.4164   3
   1 -12  16 126.838 91.9180   2
   1 -13   0-6.97349 38.9096   2
  -1 -13   0-24.7297 65.7844   2
  -1 -13   1-68.5201 73.1371   2
   1 -13   1 15.3993 78.7514   2
  -1 -13  -1 73.4254 104.740   2
   1 -13  -1 87.9034 69.9424   2
  -1 -13  -2 118.498 94.7302   2
  -1 -13   2 71.0864 91.3330   2
   1 -13  -2 14.8397 61.4813   2
   1 -13   2 143.257 90.3207   2
   1 -13   3 33.9432 46.8350   2
  -1 -13   3 129.514 90.1362   2
  -1 -13  -3 175.163 110.582   2
   1 -13  -3 102.919 83.8550   2
  -1  13  -4 89.9098 93.8375   4
  -1 -13   4 39.8677 66.1429   2
  -1 -13  -4 40.6257 78.8144   2
   1 -13  -4 19.5458 52.7399   2
  -1 -13   5 32.6356 66.1635   2
   1 -13  -5 45.6786 48.8634   2
  -1  13  -5-13.1466 55.4097   4
  -1 -13  -5-24.9293 54.7490   2
   1 -13   5-79.7887 77.0268   2
  -1 -13   6-98.8794 82.2937   2
   1  13   6 48.5382 60.2399   3
  -1  13  -6-64.1534 74.8090   4
  -1 -13  -6-208.633 105.707   2
   1 -13  -6 26.7038 56.3251   2
   1 -13   6-9.04926 48.8888   2
   1  13   7 2.26922 48.9763   3
  -1  13  -7-55.3659 85.9715   4
  -1 -13  -7-20.8353 47.6003   2
   1 -13  -7 101.350 62.1801   2
  -1 -13   7 85.2685 47.8451   2
   1 -13   7-38.1244 72.2992   2
   1 -13  -8 196.683 109.929   2
  -1 -13  -8 178.137 96.9723   2
   1  13   8-91.9826 67.9563   3
  -1 -13   8-13.7028 41.1394   2
   1  13  -8 97.9153 87.9493   4
   1 -13   8 25.3374 59.1613   2
  -1  13  -8-60.6319 73.3089   4
   1  13   9 6.15011 45.0457   3
  -1 -13  -9 37.2589 58.7184   2
  -1  13  -9 2.18051 63.2277   4
   1 -13  -9 3.01421 43.5761   2
   1 -13   9-62.7473 74.7484   2
   1  13  -9-50.3131 66.9813   4
  -1 -13   9 127.913 99.2110   2
   1  13 -10 6.63735 56.0934   4
  -1 -13 -10 18.3830 64.2219   2
  -1  13 -10-12.3721 55.2235   4
   1 -13 -10 18.8388 54.9392   2
   1  13  10-28.1484 51.1090   3
   1 -13  10-36.8260 48.2040   2
  -1 -13  10-158.182 100.656   2
  -1 -13 -11 135.856 105.231   2
  -1  13  11-86.1748 73.7037   3
   1  13 -11 194.483 95.8490   4
   1 -13  11-14.5358 64.0357   2
   1  13  11 28.3099 45.8699   3
  -1 -13  11-66.6157 73.5812   2
   1 -13 -11-65.4470 90.7211   2
   1 -13  12-1.93672 55.8985   2
   1  13  12 83.0794 80.6839   3
  -1  13  12 39.7050 72.4916   3
   1 -13 -12-126.434 89.7297   2
  -1 -13 -12-7.32680 70.5845   2
   1 -13 -13 18.6999 53.3965   2
   1  13  13 63.8122 44.1181   3
  -1 -13 -13-8.67039 45.5678   2
   1 -13 -14 16.0537 52.1797   2
   1 -13 -15-77.8807 76.2766   2
   1 -13 -16 53.8141 72.4564   2
   1 -14   0-88.6953 54.4970   2
  -1 -14   0-52.6158 52.4655   2
  -1 -14  -1 52.4322 85.0055   2
   1 -14   1 42.2636 45.2574   2
  -1 -14   1 49.8405 54.1365   2
   1 -14   2 212.876 109.680   2
  -1 -14   2 200.341 115.108   2
  -1 -14  -2 114.976 70.4748   2
   1 -14  -2 35.8181 45.8010   2
   1 -14  -3-87.2224 77.8218   2
   1 -14   3-10.2514 55.3408   2
  -1 -14   3 27.3514 65.4827   2
   1 -14   4 61.1774 58.1071   2
  -1 -14   4-17.6970 83.8716   2
   1 -14  -4 130.181 103.524   2
  -1 -14  -4 199.753 115.228   2
  -1  14  -4-22.9677 66.4247   4
  -1 -14   5 48.6682 89.6503   2
   1 -14  -5 326.378 122.477   2
   1 -14   5 75.4671 80.8990   2
  -1 -14  -5 114.022 91.6592   2
   1 -14  -6 177.753 100.737   2
  -1 -14  -6 195.989 115.206   2
  -1 -14   6 109.159 78.1159   2
   1 -14   6-62.3575 71.9426   2
   1 -14   7 95.4402 50.0082   2
  -1 -14  -7 45.7250 69.3073   2
   1 -14  -7 212.770 104.785   2
   1  14   8-3.72649 52.6127   3
   1 -14  -8 32.0478 58.9041   2
   1 -14   8 110.825 113.030   2
  -1 -14  -8-49.5516 105.075   2
   1 -14  -9-73.3639 71.5544   2
   1  14   9-81.7436 71.6645   3
   1  14  10 56.0479 90.5242   3
   1 -14 -10 213.985 110.410   2
   1 -14 -11-24.7990 76.7173   2
   1  14  11 18.3901 51.4056   3
   1 -14 -12 211.642 110.625   2
   1 -15   0 10.2517 66.2167   2
   1 -15   1 119.214 84.6633   2
   1 -15  -1 17.5918 52.6171   2
   1 -15   2-329.892 133.595   2
   1 -15  -2-88.5526 79.2881   2
   1 -15  -3-5.40547 60.0965   2
   1 -15  -4-79.5392 81.9197   2
   1 -15  -5 73.6303 80.2140   2
  -2   0   0 999999. 2569.67   1
   2   0   0 999178. 2566.67   1
  -2   0  -1 68.1760 28.0203   1
  -2   0   1 108.708 31.1075   1
  -2   0   1 136.893 19.8990   2
   2   0  -1 62.5213 33.8556   1
   2   0  -1 181.494 27.3941   2
   2   0  -1 179.063 27.4366   4
   2   0   1 127.360 31.2001   4
  -2   0  -2 36560.2 471.757   1
   2   0   2 36748.3 462.639   1
  -2   0  -2 36708.6 481.772   4
   2   0  -2 36190.9 343.601   2
   2   0   2 35458.5 475.676   4
  -2   0   2 36522.3 338.572   2
   2   0  -2 35716.5 516.369   1
  -2   0  -3 194.008 39.0774   1
   2   0  -3 121.564 26.5813   3
   2   0   3 286.717 47.0215   4
  -2   0  -3 179.251 42.4653   4
  -2   0   3 249.407 34.1044   2
   2   0  -3 191.033 30.0244   2
  -2   0   4 72473.8 600.917   3
   2   0  -4 71510.1 615.476   2
   2   0   4 70270.1 782.553   4
  -2   0  -4 70911.8 788.899   4
   2   0  -4 71354.2 587.901   3
  -2   0   4 72156.3 614.980   2
   2   0  -5 82.1905 14.5003   4
   2   0  -5 108.367 28.8490   2
  -2   0  -5 77.2949 39.3782   4
  -2   0   5 58.8332 22.7423   3
  -2   0   5 69.2082 24.4241   2
   2   0   5 58.8767 23.9598   4
   2   0  -5 37.7724 18.5069   3
  -2   0   6 38873.4 350.974   4
  -2   0  -6 39965.6 670.922   4
  -2   0   6 39293.0 554.534   2
   2   0  -6 38912.0 468.634   3
   2   0   6 39618.3 664.312   4
   2   0  -6 38695.4 552.578   2
  -2   0   6 39128.0 487.414   3
   2   0  -6 38397.8 373.558   4
  -2   0   7 26.9857 13.5260   4
   2   0   7-4.14774 24.2154   4
  -2   0  -7 88.1853 50.6407   4
  -2   0   7 26.8304 21.1179   3
   2   0  -7 21.8113 24.1533   2
  -2   0   7 50.0134 35.2756   2
   2   0  -7 24.1714 13.0218   4
   2   0  -7 36.9105 20.8044   3
  -2   0  -8 39679.3 740.444   4
  -2   0   8 39138.9 642.844   2
   2   0  -8 38909.3 522.440   3
   2   0  -8 39643.2 646.433   2
  -2   0   8 38071.6 455.476   4
   2   0  -8 38899.8 484.743   4
  -2   0   8 38693.4 539.417   3
   2   0   8 39195.5 667.489   3
   2   0   8 39541.3 734.482   4
   2   0  -9 48.8435 24.2451   4
   2   0   9 41.5423 32.4310   3
  -2   0   9 22.9664 21.1053   2
  -2   0   9 8.82217 11.3464   4
   2   0  -9-12.9423 18.5397   2
  -2   0   9 49.1282 21.6850   3
  -2   0  -9 43.8072 44.2600   4
   2   0  -9 57.2524 25.0882   3
  -2   0 -10 954.011 128.966   4
  -2   0  10 954.588 86.1908   4
   2   0  10 1018.98 116.001   3
  -2   0  10 986.331 95.2498   3
   2   0 -10 1020.65 93.6534   3
   2   0 -10 901.822 88.6129   4
   2   0  11 5.65273 30.1858   3
  -2   0 -11 48.4751 40.0062   4
  -2   0  11-8.60184 22.5241   4
   2   0 -11 32.9502 21.5593   4
  -2   0  11 19.3381 23.6536   3
   2   0 -11 26.5372 20.3643   3
  -2   0  12 3957.06 199.481   4
   2   0 -12 4042.56 205.033   3
   2   0 -12 3871.78 206.768   4
  -2   0  12 3930.05 207.792   3
  -2   0 -12 3994.70 278.904   4
   2   0  12 4062.25 247.532   3
  -2   0  13 1.04935 16.1883   4
  -2   0  13-8.71163 20.9708   3
   2   0  13 44.6929 29.3602   3
   2   0 -13 19.2805 26.8224   4
  -2   0 -13 40.5354 50.1274   4
  -2   0  14 2196.84 170.150   3
   2   0  14 2074.58 187.467   3
  -2   0 -14 1960.97 209.287   4
  -2   0  14 1840.81 150.794   4
   2   0 -14 1845.75 159.946   4
  -2   0 -15 85.7790 75.9122   4
   2   0  15 92.1032 67.2906   3
  -2   0  15 168.900 65.3514   3
   2   0 -15 51.0889 48.4522   4
   2   0 -16 26598.3 666.870   4
  -2   0  16 26272.4 626.312   3
  -2   0 -16 26114.1 813.669   4
   2   0  16 26811.3 698.285   3
   2   0  17 123.974 65.6180   3
   2   0 -17 40.7861 44.9172   4
  -2   0  17 72.2512 53.6495   3
  -2   0 -17 31.2515 57.1460   4
   2   0 -18 844.015 134.066   4
  -2   0  18 973.830 131.845   3
   2   0  18 858.387 134.407   3
  -2   0 -18 1015.13 172.299   4
  -2   0 -19 3.15477 39.7318   4
  -2   0  19 40.8101 46.1030   3
   2   0 -19-3.19084 49.1233   4
   2   0  19 88.8333 65.1675   3
   2   0  20 66.5994 56.5258   3
  -2   0  20-35.4615 31.6274   3
   2   0  21 44.5812 39.7721   3
  -2   0  21-24.7471 37.8485   3
   2   0  22 3339.47 295.264   3
  -2   0  22 3135.83 267.773   3
   2   0  23-57.1762 60.9890   3
  -2   0  23-7.06823 34.4722   3
   2   0  24 77.1262 58.4406   3
  -2   0  24 28.2955 45.1645   3
  -2   0  25 18.9458 46.5629   3
   2   0  25-31.8132 42.8092   3
  -2   0  26 542.526 137.813   3
   2   0  26 859.378 174.396   3
   2   0  27 161.140 92.1219   3
  -2   0  27-180.132 81.6906   3
   2   0  28 202.525 95.5587   3
   2   0  29 75.3339 67.6269   3
   2   0  30 54.0231 78.4164   3
   2  -1   0 4401.12 132.241   4
   2  -1   0 4140.53 172.902   1
  -2   1   0 4438.57 135.492   4
  -2   1   0 4122.87 177.953   1
   2  -1  -1 1565.23 110.830   1
  -2   1  -1 1398.36 101.636   1
   2  -1   1 1793.23 96.3018   4
  -2   1  -1 1659.38 94.3205   4
  -2   1   1 1698.47 71.0947   4
   2  -1  -1 1532.48 66.8783   4
  -2   1  -1 1650.69 60.5858   2
  -2  -1   1 1444.02 87.9194   2
   2   1   1 1453.56 91.7234   1
  -2   1   1 1530.69 111.116   1
   2   1  -1 1354.63 84.2653   2
   2   1   2 93558.2 699.460   1
  -2   1  -2 93258.6 584.005   2
  -2  -1   2 91235.1 721.241   2
   2  -1   2 93337.5 763.859   4
   2   1  -2 93003.7 728.360   2
  -2  -1  -2 91466.9 696.420   1
  -2   1  -2 94065.3 824.607   1
  -2   1  -2 93849.9 784.082   4
  -2   1   2 93745.0 869.691   1
   2  -1  -2 92082.3 859.653   1
   2  -1  -3 266887. 1499.23   1
   2  -1  -3 268495. 1308.07   3
   2  -1  -3 269242. 898.963   2
  -2  -1   3 269459. 1301.23   2
   2  -1   3 264790. 1409.45   4
  -2   1  -3 269946. 1445.81   4
   2   1  -3 269958. 1299.29   2
   2   1   3 264559. 1144.59   1
  -2  -1  -3 265288. 1148.61   1
  -2   1  -3 270161. 1160.22   2
  -2   1   3 272834. 1500.13   1
  -2   1  -4 6987.81 251.751   4
   2   1  -4 6761.73 139.845   3
  -2  -1   4 6357.38 212.430   2
   2  -1  -4 7372.70 180.606   2
  -2   1   4 7120.16 220.853   3
  -2  -1  -4 6598.19 177.894   1
   2  -1  -4 7220.84 219.658   3
  -2   1  -4 7050.39 214.483   2
   2  -1   4 6600.10 239.912   4
   2   1  -4 6499.27 215.077   2
   2  -1  -4 6353.22 240.176   1
   2   1  -5 31200.2 504.111   2
   2   1  -5 30575.4 370.393   4
   2  -1  -5 31248.2 468.941   3
  -2   1  -5 29085.8 548.021   4
   2   1   5 29445.0 553.695   4
  -2  -1   5 30256.4 494.410   2
  -2   1   5 31061.8 479.296   3
   2   1  -5 30863.4 315.734   3
   2   1   5 29612.0 503.418   3
   2  -1  -5 29683.1 413.769   2
  -2  -1  -5 30825.5 381.886   1
  -2   1  -5 30198.0 487.095   2
   2  -1  -5 29609.2 528.836   1
  -2  -1   5 30990.8 330.359   3
   2  -1   5 30233.9 545.704   4
   2   1  -6 325.950 42.5277   4
   2   1   6 274.640 53.1170   3
  -2   1   6 329.762 32.2788   4
  -2   1  -6 375.342 70.0626   4
   2  -1   6 331.971 60.7562   4
   2  -1  -6 187.662 43.1450   1
   2   1  -6 190.244 28.4490   3
  -2   1  -6 365.664 60.9180   2
   2  -1  -6 365.140 53.1976   2
  -2   1   6 156.997 40.3876   3
  -2  -1   6 277.920 54.3394   2
   2   1   6 302.569 63.5081   4
   2  -1  -6 108.578 31.9972   3
  -2  -1   6 168.706 28.4447   3
   2   1  -6 259.934 49.2648   2
  -2  -1  -6 252.782 35.5418   1
  -2   1  -7 6504.21 292.279   4
   2   1  -7 6597.93 172.962   3
  -2  -1   7 6676.11 180.473   3
  -2   1  -7 7174.38 276.445   2
   2   1   7 6758.58 294.350   4
  -2   1   7 6797.93 243.034   3
   2  -1  -7 6703.96 234.650   3
   2  -1  -7 6481.40 262.572   1
   2   1  -7 6572.93 261.422   2
   2  -1  -7 6715.20 241.071   2
   2  -1   7 6608.83 283.821   4
   2   1  -7 6528.96 202.709   4
  -2  -1   7 6810.46 265.084   2
   2   1   7 6889.18 265.780   3
  -2   1   7 6509.88 166.225   4
   2   1   8 401.292 77.5257   4
   2   1   8 303.937 61.9775   3
  -2  -1   8 454.407 74.6861   2
  -2   1  -8 283.513 65.5238   4
  -2   1   8 387.268 62.5713   3
   2  -1   8 330.645 69.5526   4
   2   1  -8 334.493 49.7444   4
  -2  -1   8 356.762 46.7466   3
   2  -1  -8 435.555 66.9703   2
  -2   1  -8 371.610 70.6037   2
   2   1  -8 405.851 47.1751   3
   2   1  -8 290.450 61.4425   2
   2  -1  -8 329.799 55.6053   3
  -2   1   8 317.582 41.1041   4
  -2   1  -9 2970.39 214.217   4
   2   1  -9 3030.89 199.390   2
  -2  -1   9 2800.05 190.267   2
   2  -1  -9 3012.28 184.707   2
   2   1  -9 2755.58 129.349   3
  -2   1   9 2881.83 136.254   4
  -2   1   9 3077.12 177.256   3
  -2  -1   9 2837.36 137.769   3
   2   1  -9 2825.56 155.194   4
   2  -1  -9 3059.43 171.311   3
   2   1   9 2821.20 184.988   3
  -2  -1  10 693.767 79.2910   4
   2   1 -10 862.099 91.0466   4
  -2   1 -10 795.088 118.581   4
   2  -1 -10 852.300 108.156   2
  -2   1  10 777.753 91.7170   3
   2  -1 -10 807.648 92.0958   3
  -2  -1  10 746.953 75.9029   3
   2   1  10 889.039 111.186   3
  -2   1  10 811.311 78.9324   4
  -2  -1  10 778.858 107.294   2
   2   1 -10 925.185 81.1020   3
  -2  -1  11 14507.9 482.096   2
  -2  -1  11 15064.5 382.278   4
  -2   1  11 14436.2 353.649   4
   2   1 -11 14319.0 339.788   3
  -2   1 -11 15046.2 524.060   4
   2   1 -11 14884.3 402.235   4
   2   1  11 14831.9 456.495   3
  -2   1  11 15871.8 431.535   3
  -2  -1  11 14614.5 350.774   3
   2  -1  11 15026.1 460.436   3
  -2  -1  12 8306.78 380.092   2
   2  -1  12 9138.26 368.447   3
  -2  -1  12 8860.93 308.901   4
  -2   1 -12 8955.93 417.229   4
   2   1 -12 8604.52 280.972   3
  -2   1  12 9136.32 339.217   3
  -2  -1  12 9176.46 294.584   3
  -2   1  12 8626.93 293.349   4
   2   1 -12 8622.10 325.879   4
   2   1  12 9366.26 373.140   3
  -2  -1  13 476.447 77.4420   4
   2   1 -13 364.499 61.6233   3
   2   1 -13 308.731 65.4172   4
   2  -1  13 430.756 85.2316   3
  -2  -1  13 333.980 80.9894   2
  -2   1 -13 389.634 95.9225   4
   2   1  13 325.291 78.0465   3
  -2   1  13 350.555 71.5427   3
  -2   1  13 369.901 67.8010   4
  -2  -1  13 396.299 66.0892   3
  -2   1  14 126.409 39.8538   4
   2   1  14 256.482 72.5558   3
  -2  -1  14 223.813 67.5011   2
   2   1 -14 142.370 49.3745   4
  -2   1 -14 133.269 66.1492   4
  -2   1  14 200.893 58.7998   3
  -2  -1  14 118.491 33.2057   3
   2  -1  14 146.530 52.7064   3
   2   1  15 63.9334 51.8193   3
   2  -1  15 56.8647 41.7506   3
  -2   1  15 75.4216 46.7516   3
  -2   1 -15-12.2330 36.5427   4
   2   1 -15 55.8205 38.6710   4
  -2  -1  15 31.9428 23.4772   3
   2  -1  16 136.600 58.5863   3
   2   1  16 317.176 86.9514   3
  -2   1 -16 255.439 85.2530   4
   2   1 -16 131.291 50.8819   4
  -2   1  16 212.998 69.7931   3
  -2  -1  16 303.695 67.5282   3
   2   1  17 4761.08 312.087   3
  -2   1  17 4679.09 293.247   3
  -2  -1  17 4724.48 264.401   3
  -2   1 -17 4431.90 350.329   4
   2  -1  17 4697.21 304.624   3
   2   1 -17 4882.89 305.677   4
  -2   1  18 16.4458 42.6817   3
   2   1 -18-38.3796 37.9962   4
  -2   1 -18 20.5850 51.4804   4
  -2  -1  18-8.44740 26.0725   3
   2  -1  18 17.1324 44.7279   3
   2   1  18 40.4097 48.1375   3
  -2   1 -19 1786.94 232.253   4
  -2   1  19 1523.17 179.727   3
  -2  -1  19 1734.16 172.441   3
   2   1  19 1598.99 192.229   3
   2  -1  19 1549.73 184.057   3
   2   1 -19 1383.11 178.175   4
   2  -1  20 442.502 102.677   3
   2   1 -20 511.685 115.407   4
  -2   1 -20 396.883 117.747   4
  -2   1  20 466.110 108.757   3
  -2  -1  20 477.579 95.2721   3
   2   1  20 709.383 135.258   3
   2   1 -21-29.5903 47.7383   4
  -2   1 -21 1.39622 57.8377   4
  -2  -1  21 5.19295 39.8515   3
  -2   1  21 149.388 75.9339   3
   2  -1  21 29.7419 50.3071   3
   2   1  21-25.9537 59.0088   3
   2  -1  22 1378.87 186.385   3
  -2   1 -22 1249.44 216.012   4
  -2  -1  22 1346.43 168.896   3
   2   1 -22 1375.94 194.487   4
  -2   1  22 1381.13 186.441   3
   2   1  22 1176.32 183.806   3
   2   1  23-43.8007 63.6504   3
  -2   1 -23-23.5132 62.4360   4
   2   1 -23 120.514 68.2562   4
  -2   1  23-28.2251 41.6890   3
  -2  -1  23-1.02443 49.0786   3
   2  -1  23-12.3788 45.4258   3
   2   1 -24 60.6437 51.8143   4
  -2   1 -24 82.5381 68.9265   4
  -2  -1  24 40.9695 51.0593   3
  -2   1  24 107.722 60.5086   3
   2   1  24 66.0606 71.9496   3
   2  -1  24 89.4902 67.8503   3
  -2  -1  25 1767.26 209.419   3
  -2   1  25 1737.19 225.801   3
   2   1  25 1563.11 225.982   3
   2  -1  25 1655.36 225.524   3
  -2   1  26-13.7310 52.0878   3
   2  -1  26 33.5176 65.7750   3
   2   1  26 21.5685 57.1998   3
  -2   1  27 91.6858 69.6111   3
   2   1  27 174.460 104.852   3
   2  -1  27-14.1636 50.4175   3
  -2   1  28 514.226 135.822   3
   2   1  28 576.263 151.243   3
   2  -1  28 261.124 103.626   3
   2   1  29 69.1157 83.3370   3
   2  -1  29 67.0921 72.3070   3
   2  -1  30 406.777 127.499   3
   2  -2   0 31604.7 294.627   2
   2   2   0 32177.4 353.791   3
  -2   2   0 31883.2 420.626   4
  -2   2   0 32842.9 529.635   1
  -2   2   0 32356.2 298.979   2
  -2  -2   0 32777.1 512.553   2
  -2   2   1 50346.6 672.158   1
  -2   2  -1 49382.2 566.160   4
   2   2   1 47717.2 482.278   3
  -2   2   1 49004.1 478.266   4
  -2   2  -1 48747.9 417.743   2
   2   2  -1 50102.4 383.563   3
   2  -2  -1 48112.6 349.613   2
   2  -2   1 48893.1 550.525   4
  -2  -2   1 49259.9 634.123   2
   2  -2   1 49988.3 416.801   2
  -2   2   2 8150.52 271.288   1
  -2  -2   2 7960.38 257.242   2
   2  -2  -2 7982.79 252.164   3
   2  -2   2 7930.28 190.028   2
   2  -2  -2 8218.37 263.352   1
  -2   2  -2 7944.27 244.760   4
  -2   2  -2 8151.53 192.621   2
   2  -2   2 7705.54 234.140   4
   2   2  -2 8103.38 258.548   2
   2   2   2 8106.88 216.919   3
   2   2  -2 7991.14 128.176   3
  -2   2   3 91.4708 32.4632   1
   2  -2  -3 96.0075 30.3680   1
  -2  -2   3 87.5220 34.2356   2
   2  -2   3 143.831 32.4218   2
  -2   2  -3 113.365 35.5918   4
   2   2   3 154.943 35.0826   3
   2  -2   3 137.277 33.9637   4
   2   2  -3 147.275 39.0163   2
   2   2   3 107.450 23.8282   1
   2  -2  -3 113.230 34.1812   3
  -2   2  -3 153.853 30.9329   2
   2  -2  -4 52207.5 667.704   3
  -2   2  -4 54162.8 726.503   4
  -2   2  -4 53069.1 610.053   2
  -2  -2   4 53545.8 712.229   2
  -2   2   4 53047.0 685.432   3
   2   2   4 53491.3 634.435   3
   2  -2   4 53458.0 613.891   2
  -2   2   4 53322.3 713.365   1
   2  -2   4 53985.6 704.729   4
   2   2   4 53639.0 449.465   1
   2   2  -4 54135.8 709.515   2
   2  -2  -4 53313.0 702.990   1
   2  -2  -5 5862.79 227.018   3
   2  -2   5 5824.97 221.616   2
  -2   2  -5 5813.09 219.911   2
   2   2  -5 5905.48 245.487   2
  -2  -2   5 5847.91 246.200   2
  -2   2   5 5765.70 231.569   3
   2  -2   5 5763.57 244.231   4
   2  -2  -5 5985.61 241.032   1
   2   2   5 5658.81 221.245   3
  -2   2   5 6351.07 247.562   1
  -2   2  -5 5858.05 255.489   4
   2   2   6 85.4475 35.0228   3
   2  -2   6 79.8808 34.3097   4
  -2  -2  -6 77.9757 29.4615   3
   2   2  -6 64.6957 12.4365   3
   2   2  -6 80.5290 33.2241   2
  -2   2  -6 92.8720 41.7274   4
  -2   2   6 54.8095 28.1559   3
   2  -2  -6 70.1745 33.1180   3
  -2  -2  -6 62.5457 14.9855   1
  -2  -2   6 214.326 57.1456   2
  -2   2  -6 20.2633 19.7740   2
  -2  -2   6 99.2639 15.2261   3
   2  -2   6 51.5514 30.5667   2
   2  -2  -6 68.9038 33.9228   1
   2   2  -7 4882.02 199.400   4
   2  -2   7 4923.40 237.123   2
  -2  -2   7 4824.65 121.010   3
  -2   2  -7 4649.89 253.127   4
   2   2  -7 4945.63 246.503   2
  -2   2   7 4801.88 227.090   3
   2  -2  -7 4657.16 224.054   1
   2  -2  -7 5008.21 222.014   3
   2  -2   7 4603.52 243.379   4
  -2   2  -7 5015.36 234.530   2
   2   2   7 4886.27 225.346   3
   2   2  -7 4867.20 120.179   3
  -2  -2   7 4711.47 239.409   2
  -2  -2  -7 4796.26 120.177   1
  -2  -2  -7 4456.64 221.635   3
  -2  -2  -8 8860.95 168.962   1
  -2   2  -8 8984.13 367.496   4
   2   2  -8 9267.14 351.493   2
  -2   2   8 9193.23 323.162   3
  -2   2   8 8848.45 239.839   4
   2   2  -8 8840.63 283.392   4
   2  -2  -8 9302.42 313.280   3
  -2  -2   8 9039.69 190.867   3
   2  -2   8 9086.48 341.620   2
   2  -2  -8 8856.95 317.988   1
  -2   2  -8 8704.83 328.907   2
   2   2   8 9080.05 320.521   3
   2   2  -8 8708.81 185.579   3
  -2  -2   8 8986.85 348.915   2
  -2  -2   9 8820.61 360.404   2
  -2   2  -9 8632.22 375.190   4
   2   2   9 8901.69 331.170   3
  -2  -2   9 8754.54 205.799   3
  -2   2   9 9074.12 330.039   3
  -2   2   9 8637.79 254.621   4
  -2  -2  -9 8911.38 178.669   1
   2   2  -9 8768.05 296.316   4
   2  -2  -9 8901.40 325.582   1
   2   2  -9 8741.63 208.432   3
   2   2  10 3834.05 225.297   3
   2  -2 -10 3893.07 227.018   2
  -2   2  10 3627.50 175.288   4
   2   2 -10 3612.48 200.944   4
  -2   2  10 3853.76 222.569   3
  -2  -2  10 3853.92 152.247   3
  -2  -2  10 3474.91 234.013   2
  -2   2 -10 3846.96 261.509   4
   2  -2 -10 3646.41 215.744   1
   2   2 -10 3908.92 154.338   3
  -2   2 -11 33252.6 795.911   4
   2   2 -11 32915.4 637.182   4
  -2   2  11 33137.8 672.591   3
  -2  -2  11 32668.1 473.817   3
   2  -2 -11 33504.4 673.427   1
  -2  -2  11 33604.4 756.438   2
   2   2  11 32703.7 684.849   3
   2   2 -11 32705.1 480.786   3
  -2   2  11 33269.3 565.291   4
   2   2 -12 5856.32 281.930   4
  -2   2 -12 5449.61 335.668   4
   2  -2 -12 5964.80 293.498   1
   2   2  12 5877.70 302.803   3
  -2  -2  12 5697.07 323.134   2
  -2   2  12 5651.64 285.882   3
  -2  -2  12 5629.53 211.384   3
  -2   2  12 5657.92 248.332   4
   2   2  13 792.659 114.878   3
   2   2 -13 668.404 103.028   4
  -2   2 -13 716.799 123.852   4
   2  -2  13 779.073 115.719   3
  -2   2  13 740.651 95.1771   4
  -2  -2  13 656.113 116.163   2
   2  -2 -13 708.272 105.929   1
  -2  -2  13 715.400 82.6396   3
  -2   2  13 722.503 107.202   3
   2   2  14 6740.28 343.897   3
   2   2 -14 6990.99 339.034   4
  -2  -2  14 6781.49 258.395   3
   2  -2  14 6728.45 338.706   3
  -2   2  14 6335.47 287.742   4
  -2   2  14 7255.70 345.248   3
   2  -2 -14 7201.41 344.265   1
  -2  -2  14 6769.37 381.296   2
  -2   2 -14 7064.98 403.990   4
  -2   2 -15-35.8414 46.5823   4
  -2  -2  15 27.0958 42.4801   2
   2  -2  15-11.3234 34.1029   3
   2  -2 -15 70.8492 46.5960   1
   2   2 -15 72.9706 46.6118   4
  -2  -2  15 35.3410 22.5159   3
  -2   2  15 20.9699 38.0619   3
   2   2  15 6.68270 31.0204   3
  -2  -2  16 752.720 142.501   2
  -2   2 -16 991.887 160.218   4
   2  -2  16 987.918 135.920   3
  -2  -2  16 953.447 108.518   3
   2   2 -16 1072.35 144.310   4
   2   2  16 1217.54 157.492   3
  -2   2  16 1057.67 142.755   3
   2  -2  17 835.652 130.121   3
  -2  -2  17 895.242 156.376   2
   2   2 -17 775.730 128.242   4
  -2   2 -17 857.676 158.583   4
  -2  -2  17 809.798 105.438   3
  -2   2  17 824.629 128.214   3
   2   2  17 760.651 132.495   3
  -2   2 -18 1464.90 209.960   4
   2   2  18 1482.99 184.472   3
   2   2 -18 1717.98 196.510   4
  -2  -2  18 1464.14 146.834   3
   2  -2  18 1588.21 179.416   3
  -2   2  18 1457.43 174.712   3
   2  -2  19 875.690 139.147   3
  -2  -2  19 972.941 124.154   3
  -2   2  19 804.856 136.945   3
   2   2 -19 696.523 132.241   4
   2   2  19 787.826 139.198   3
  -2   2 -19 710.228 149.362   4
  -2   2 -20 1008.07 188.134   4
   2  -2  20 763.711 139.606   3
   2   2 -20 1011.78 166.798   4
  -2   2  20 1028.75 157.902   3
  -2  -2  20 680.417 107.792   3
   2   2  20 793.126 146.375   3
   2  -2  21 859.746 143.894   3
   2   2 -21 717.740 140.744   4
  -2   2  21 771.822 143.716   3
  -2  -2  21 766.911 125.104   3
  -2   2 -21 904.793 178.834   4
   2   2  21 881.935 155.576   3
  -2   2 -22 55.8315 62.7216   4
   2  -2  22 46.2531 61.7069   3
   2   2  22 2.61181 49.8455   3
   2   2 -22-47.7099 61.0687   4
  -2  -2  22 42.7461 31.2902   3
  -2   2  22 24.1942 45.5028   3
   2  -2 -22-2.62720 39.9535   1
  -2   2 -23 161.433 107.689   4
   2  -2  23 149.606 79.2310   3
  -2   2  23 56.3285 60.4408   3
   2   2 -23-6.52023 43.6902   4
  -2  -2  23 88.2513 47.7654   3
   2  -2 -23 54.8225 66.7265   1
   2   2  23 154.812 80.2927   3
   2  -2  24 88.1684 69.5199   3
  -2   2 -24 186.234 110.016   4
   2  -2 -24 207.168 73.8351   1
   2   2 -24 173.784 83.8131   4
  -2   2  24 138.460 74.0433   3
   2   2  24 50.9490 55.0750   3
   2   2 -25 111.630 79.3070   4
   2   2  25 55.9351 62.5541   3
  -2   2 -25 10.8208 49.8018   4
  -2   2  25 158.502 82.7930   3
   2  -2  25 43.4899 58.3469   3
   2   2 -26 68.1068 77.3836   4
  -2   2  26-30.5549 62.9638   3
  -2   2 -26 196.670 100.113   4
   2   2  26 85.0635 60.1061   3
   2  -2  26 22.5966 41.7469   3
  -2   2  27 234.433 106.349   3
   2   2  27 17.6345 67.5583   3
   2  -2  27 138.424 77.3625   3
  -2   2  28 146.832 78.5003   3
   2   2  28 153.873 96.2510   3
   2  -2  28 73.6482 65.3631   3
  -2   2  29 39.5754 68.6902   3
   2   2  29 2.80568 55.0763   3
   2  -2  29 94.6094 60.8744   3
  -2   2  30 99.8505 87.0577   3
  -2  -3   0 166.590 29.0976   3
   2  -3   0 63.8771 20.4965   2
   2   3   0 149.919 27.5647   3
  -2   3   0 99.4557 27.5585   4
  -2  -3   0 81.2755 34.3957   2
   2  -3  -1 4862.67 214.886   3
   2   3   1 4897.79 161.735   3
  -2   3   1 4458.63 215.612   1
  -2   3  -1 5296.36 209.619   4
   2   3  -1 4913.21 130.129   3
   2  -3   1 4549.36 165.888   2
  -2  -3   1 4816.07 134.063   3
  -2   3  -1 4624.72 166.258   2
   2  -3  -1 4731.71 159.004   2
  -2  -3   1 4577.14 226.044   2
  -2  -3  -1 4961.67 168.311   3
   2   3  -2 3366.54 191.595   2
  -2   3  -2 2992.68 167.157   4
   2  -3   2 2860.21 138.703   2
  -2  -3  -2 3140.94 145.789   3
   2   3  -2 3204.14 89.3493   3
  -2   3   2 3262.73 183.919   1
   2  -3  -2 3423.33 182.644   3
   2   3   2 3187.52 141.985   3
  -2  -3   2 3013.31 184.380   2
  -2   3  -2 3061.43 141.890   2
  -2   3   3 7437.50 279.677   1
  -2   3  -3 7760.90 281.005   4
   2  -3  -3 8039.13 282.885   3
  -2  -3   3 7781.44 298.429   2
   2   3   3 7695.27 235.267   3
  -2   3   3 7728.60 284.774   3
  -2   3  -3 7625.48 239.332   2
  -2  -3  -3 7854.19 244.997   3
   2   3  -3 7928.64 302.023   2
   2  -3   3 7613.33 237.473   2
   2  -3  -4 9206.06 308.766   3
  -2   3   4 8569.40 307.497   3
  -2   3  -4 8934.43 318.223   4
  -2  -3   4 9233.82 332.599   2
  -2   3  -4 9053.38 278.733   2
  -2   3   4 9340.97 312.508   1
   2   3  -4 8863.37 324.918   2
   2  -3  -4 8826.50 294.829   1
   2   3   4 9340.88 274.057   3
   2  -3   4 9406.97 316.015   4
  -2  -3  -4 9106.03 279.696   3
   2  -3   4 9058.19 278.606   2
  -2  -3   5 7132.11 302.366   2
   2  -3  -5 6852.88 271.116   3
   2  -3   5 6675.86 255.658   2
  -2   3  -5 6792.40 256.592   2
  -2   3   5 6629.10 276.205   3
  -2  -3  -5 6552.97 253.249   3
   2  -3   5 6734.85 279.930   4
   2   3  -5 6981.81 294.431   2
   2   3   5 6559.75 244.229   3
  -2   3  -5 6447.38 284.416   4
   2   3   5 6732.86 143.817   1
   2  -3  -5 6613.87 259.654   1
  -2   3   5 6614.28 266.243   1
  -2   3  -6 2445.19 164.135   2
  -2   3  -6 2295.22 177.566   4
  -2   3   6 2229.58 163.440   3
   2   3  -6 2337.41 179.610   2
  -2  -3   6 2202.03 172.561   2
   2   3   6 2322.29 153.491   3
   2  -3  -6 2040.01 149.473   1
   2  -3   6 2233.13 156.868   2
  -2  -3  -6 2142.24 153.692   3
  -2   3   6 2252.53 157.593   1
   2  -3  -7 989.634 105.515   1
  -2   3   7 901.090 109.444   3
  -2   3  -7 922.130 117.751   4
  -2   3  -7 695.757 93.1069   2
   2  -3   7 817.406 102.531   2
   2   3   7 812.014 96.3808   3
  -2   3   7 791.523 95.7025   1
  -2  -3   7 830.380 108.967   2
   2  -3  -8 26804.6 552.373   1
  -2  -3   8 27120.5 247.572   3
  -2   3  -8 27221.0 656.186   4
   2   3   8 26804.3 569.973   3
  -2  -3   8 27073.8 642.408   2
  -2   3   8 27019.8 604.811   3
   2  -3   8 27420.7 609.541   2
   2   3  -8 26851.4 548.396   4
   2   3  -9 8531.72 323.210   4
   2  -3   9 8296.41 355.805   2
  -2  -3   9 8659.23 380.765   2
  -2   3   9 8935.62 357.033   3
   2   3   9 8756.98 339.786   3
  -2  -3   9 9021.80 174.650   3
  -2   3  -9 8591.96 385.144   4
   2  -3  -9 8406.70 318.752   1
   2  -3 -10 399.219 70.4119   1
  -2  -3  10 579.612 104.082   2
  -2  -3  10 638.570 54.2244   3
   2   3 -10 550.454 88.1550   4
   2  -3  10 498.412 93.6466   2
  -2   3 -10 657.294 115.261   4
  -2   3  10 423.185 88.9204   3
   2   3  10 619.660 97.0359   3
  -2  -3  11 4201.76 282.833   2
   2   3  11 4605.81 262.757   3
   2  -3  11 4086.95 269.945   2
   2   3 -11 4011.69 238.374   4
  -2  -3  11 4090.11 151.128   3
  -2   3  11 3941.76 209.109   4
  -2   3  11 4351.15 262.114   3
   2  -3 -11 4195.68 237.205   1
  -2   3 -11 4204.90 291.398   4
  -2   3  12 3128.11 228.058   3
  -2  -3  12 3338.35 260.369   2
  -2   3  12 3104.73 193.306   4
   2  -3  12 3260.55 253.270   2
  -2  -3  12 3126.10 141.925   3
   2   3  12 3197.93 230.456   3
   2   3 -12 3115.88 219.483   4
  -2   3 -12 2843.63 247.621   4
   2  -3 -12 2963.11 204.097   1
  -2   3  13 43.8273 21.1350   4
  -2   3 -13-37.8901 55.4949   4
   2   3 -13 85.4533 42.0251   4
  -2  -3  13 66.8620 42.7955   2
  -2   3  13 26.9025 41.3701   3
   2  -3 -13 10.7062 22.8340   1
  -2  -3  13 20.9157 18.2685   3
   2   3  13 76.7851 43.7379   3
  -2   3  14 1278.12 155.475   3
  -2   3  14 1034.00 122.170   4
   2   3 -14 1247.21 149.177   4
  -2  -3  14 1160.42 100.409   3
  -2   3 -14 1096.61 168.080   4
   2  -3 -14 988.159 125.035   1
  -2  -3  14 1320.47 174.863   2
   2   3  14 996.161 140.354   3
  -2  -3  15 47.2623 33.2351   2
  -2   3 -15 61.3645 35.8663   4
   2   3 -15 97.4317 51.1823   4
   2  -3  15 62.1506 29.2727   3
   2   3  15 72.4124 41.2964   3
   2  -3 -15 124.303 49.2545   1
  -2   3  15 77.1763 55.6781   3
  -2  -3  15 92.1331 32.2679   3
   2  -3  16 417.289 89.3052   3
  -2  -3  16 604.297 127.041   2
  -2   3 -16 440.279 112.110   4
   2  -3 -16 432.443 87.5664   1
  -2  -3  16 533.807 74.2010   3
   2   3 -16 379.468 90.6785   4
  -2   3  16 363.511 87.7021   3
   2   3  16 458.508 100.596   3
  -2  -3  17 502.238 78.2728   3
   2  -3  17 595.703 109.845   3
  -2  -3  17 567.437 125.155   2
  -2   3  17 487.764 106.031   3
  -2   3 -17 380.790 102.615   4
   2   3 -17 373.957 97.8768   4
   2   3  17 492.485 106.504   3
   2  -3 -17 440.358 89.1991   1
   2   3 -18 153.581 68.9715   4
   2  -3  18 233.886 75.8135   3
  -2   3 -18 253.499 101.356   4
  -2  -3  18 231.932 85.3063   2
   2  -3 -18 130.470 62.3583   1
  -2   3  18 236.498 80.8321   3
  -2  -3  18 255.173 62.2203   3
   2   3  18 243.822 84.8182   3
   2   3 -19 1603.34 203.901   4
  -2   3  19 1632.11 201.975   3
   2   3  19 1685.78 208.213   3
  -2  -3  19 1731.26 157.177   3
   2  -3 -19 1683.44 185.354   1
  -2  -3  19 1596.74 223.574   2
  -2   3 -19 1848.47 245.829   4
   2  -3  19 1876.90 201.897   3
  -2   3  20 2799.50 269.851   3
   2   3 -20 2624.38 267.825   4
  -2  -3  20 2558.17 196.667   3
   2   3  20 2534.60 258.954   3
   2  -3  20 2682.14 243.867   3
  -2   3 -20 2479.92 289.367   4
  -2  -3  20 2640.67 298.594   2
   2  -3 -20 2726.57 244.795   1
  -2   3 -21 200.445 101.964   4
   2   3 -21 107.732 67.9420   4
  -2   3  21 104.353 83.4641   3
   2  -3  21 54.6606 47.0160   3
   2  -3 -21 81.9354 53.2631   1
  -2  -3  21 40.5580 38.7188   3
   2   3  21 136.752 87.0873   3
   2  -3  22 806.951 143.789   3
  -2   3 -22 1245.17 219.190   4
   2  -3 -22 1031.01 156.016   1
  -2   3  22 1284.00 195.338   3
   2   3 -22 1294.07 202.258   4
   2   3  22 1121.83 185.355   3
   2  -3  23 1129.02 176.431   3
   2   3 -23 1152.89 195.408   4
  -2   3 -23 1260.12 227.000   4
  -2   3  23 1671.07 225.821   3
   2   3  23 1261.62 203.209   3
   2  -3  24-11.0814 46.2278   3
  -2   3 -24-56.8123 64.4640   4
   2   3 -24-68.3932 54.5237   4
  -2   3  24 125.005 75.9846   3
   2   3  24-29.1244 55.6885   3
   2  -3  25 146.479 71.2287   3
  -2   3 -25 126.542 84.6931   4
  -2   3  25 98.3331 53.5571   3
   2   3  25 79.8379 56.2356   3
   2   3 -25 142.511 78.8810   4
  -2   3 -26-77.5400 73.5396   4
  -2   3  26-40.5053 45.1939   3
   2   3  26-50.6524 49.5541   3
   2   3 -26 90.8566 55.9310   4
   2  -3  26 43.0769 35.7732   3
  -2   3  27 65.6284 76.7279   3
   2   3  27-57.7983 70.1924   3
  -2   3 -27 136.363 88.6295   4
   2  -3  27-54.0559 53.3177   3
   2  -3  28 92.7433 70.7457   3
  -2   3 -28-83.2565 78.6055   4
  -2   3  28 90.4078 76.6104   3
   2   3  28-20.2680 51.2470   3
  -2   3 -29-52.0553 88.8612   4
  -2   3  29 17.3188 43.8631   3
   2  -4   0 15040.6 345.643   2
   2  -4   0 15244.6 413.868   3
   2   4   0 14872.5 294.113   3
  -2  -4   0 15355.7 295.316   3
  -2  -4   0 15724.2 465.122   2
  -2   4  -1 6370.14 258.523   4
   2   4  -1 6228.22 174.003   3
   2  -4   1 6514.19 234.090   2
  -2  -4  -1 6645.30 302.720   2
  -2  -4   1 6548.72 302.235   2
   2  -4  -1 6462.95 270.646   3
   2   4   1 6545.14 209.524   3
  -2  -4   1 6143.55 169.972   3
  -2  -4  -1 6606.94 209.027   3
   2  -4  -1 6435.96 226.899   2
  -2   4  -1 6438.56 234.014   2
  -2   4  -2 590.268 85.6313   4
   2  -4   2 599.049 74.2074   2
  -2   4   2 526.319 78.9918   1
  -2   4  -2 600.882 74.7181   2
   2   4  -2 564.061 48.5583   3
  -2  -4   2 416.546 77.1541   2
   2  -4  -2 644.652 87.3083   3
  -2  -4   2 622.658 49.2232   3
  -2  -4  -2 518.399 63.5250   3
   2  -4  -2 551.968 68.8055   2
   2   4   2 560.217 66.3062   3
   2   4  -3 14565.4 212.578   3
  -2   4  -3 15026.3 427.718   4
  -2   4   3 14788.2 415.796   1
  -2  -4   3 14280.0 450.138   2
  -2   4   3 13909.2 418.712   3
  -2   4  -3 14671.4 378.398   2
  -2  -4   3 14329.6 198.337   3
   2  -4   3 14428.1 374.104   2
  -2  -4  -3 14469.2 351.375   3
   2   4   3 14638.8 351.698   3
   2  -4   4 6136.42 254.263   2
  -2   4   4 5952.78 278.658   3
  -2   4   4 5970.88 265.969   1
  -2   4  -4 6156.16 283.789   4
  -2  -4   4 6027.55 298.881   2
   2   4   4 6023.57 238.388   3
  -2  -4  -4 6123.33 241.567   3
  -2   4  -4 5825.51 250.354   2
  -2   4  -5 963.611 119.660   4
  -2   4   5 1172.62 129.420   3
  -2  -4   5 1251.65 138.895   2
  -2   4  -5 1085.29 115.000   2
   2   4   5 1182.83 114.048   3
   2  -4   5 1253.17 123.126   2
  -2  -4  -5 1192.60 113.451   3
  -2   4   5 1119.41 116.872   1
  -2   4  -6 14410.6 471.435   4
   2  -4   6 14765.1 433.679   2
  -2   4   6 15463.2 467.433   3
  -2   4  -6 15080.6 439.197   2
   2   4   6 15755.3 421.251   3
  -2   4   6 14604.0 422.483   1
  -2  -4   6 15260.2 492.820   2
   2  -4  -7 64700.0 855.939   1
  -2   4  -7 63432.3 1023.22   4
  -2  -4   7 65582.5 1046.19   2
   2  -4   7 65192.7 947.746   2
  -2   4   7 62434.6 967.662   3
  -2   4   7 64047.0 880.187   1
   2   4   7 63991.8 884.658   3
  -2   4   8 3347.97 230.087   3
   2  -4  -8 3060.64 189.635   1
   2  -4   8 2888.64 212.367   2
  -2  -4   8 2998.75 234.554   2
  -2   4   8 2941.33 191.160   1
   2   4   8 3277.68 211.852   3
  -2   4  -8 3142.10 237.364   4
  -2  -4   9 15582.7 539.011   2
   2   4  -9 16032.1 480.457   4
   2  -4   9 16045.8 513.897   2
  -2  -4   9 15435.9 177.165   3
   2   4   9 15905.4 477.268   3
  -2   4   9 15427.7 500.754   3
   2  -4  -9 16085.6 439.778   1
  -2   4  -9 16387.8 552.831   4
   2  -4 -10 4653.47 243.184   1
   2  -4  10 4754.87 290.973   2
  -2  -4  10 4815.75 309.576   2
  -2   4  10 4505.17 275.290   3
   2   4 -10 4617.59 267.220   4
  -2  -4  10 4606.62 119.500   3
   2   4  10 4462.32 263.615   3
  -2   4 -10 4610.85 304.605   4
   2  -4 -11 1601.08 145.834   1
  -2  -4  11 1465.05 178.727   2
   2  -4  11 1742.14 184.082   2
   2   4  11 1459.52 155.885   3
  -2   4  11 1539.52 167.794   3
   2   4 -11 1591.71 162.220   4
  -2  -4  11 1618.10 81.7741   3
  -2   4 -11 1482.91 179.498   4
   2  -4 -12 4172.52 239.878   1
  -2   4 -12 4651.44 324.038   4
   2   4 -12 4098.46 265.653   4
  -2   4  12 4384.27 288.842   3
   2  -4  12 4229.03 295.024   2
  -2  -4  12 4008.96 143.846   3
   2   4  12 4200.70 274.171   3
  -2  -4  12 4357.28 315.451   2
  -2  -4  13 678.102 127.862   2
   2  -4  13 745.150 134.420   2
   2   4 -13 633.703 111.159   4
  -2  -4  13 691.385 66.9627   3
   2  -4 -13 576.458 93.2270   1
  -2   4  13 633.621 115.128   3
  -2   4 -13 865.996 148.856   4
   2   4  13 639.657 111.878   3
   2  -4  14 511.339 113.310   2
  -2  -4  14 287.652 96.3232   2
  -2   4  14 414.750 98.2428   3
   2   4 -14 587.814 112.041   4
   2  -4 -14 397.493 81.0730   1
  -2   4 -14 454.041 110.353   4
  -2  -4  14 477.306 60.7659   3
   2   4  14 514.612 103.816   3
  -2   4 -15 10909.8 541.105   4
   2   4 -15 11325.5 488.208   4
  -2  -4  15 11409.2 543.724   2
  -2  -4  15 10894.3 301.217   3
  -2   4  15 12580.5 520.083   3
   2   4  15 11473.9 492.645   3
   2  -4  15 11257.3 536.224   2
   2  -4 -15 11241.0 419.583   1
  -2   4 -16 7.37656 44.2793   4
  -2  -4  16 73.8088 47.4411   2
  -2   4  16 30.8148 51.6987   3
   2   4 -16 111.013 61.3068   4
   2  -4  16-3.17484 60.2343   2
  -2  -4  16 24.8522 26.5621   3
   2  -4 -16 15.2425 30.5453   1
   2   4  16 126.532 62.3063   3
  -2  -4  17 764.881 151.659   2
   2  -4  17 872.579 136.533   3
  -2   4 -17 715.794 146.686   4
   2   4 -17 616.187 124.723   4
   2  -4 -17 699.874 109.813   1
  -2  -4  17 796.167 93.7663   3
  -2   4  17 983.828 158.171   3
   2   4  17 762.081 139.475   3
   2  -4 -18 18.5394 28.7344   1
  -2  -4  18 7.61605 66.5266   2
  -2   4 -18 85.0533 57.7156   4
  -2   4  18 75.1728 52.1184   3
   2   4 -18 119.039 65.9762   4
  -2  -4  18 85.3407 38.5352   3
   2   4  18 31.6299 44.6740   3
   2  -4  18 105.704 47.6386   3
   2   4 -19 1164.59 176.256   4
  -2   4 -19 1159.76 199.757   4
  -2  -4  19 1604.17 231.395   2
  -2   4  19 1961.02 230.966   3
  -2  -4  19 1499.97 138.348   3
   2  -4  19 1616.25 192.481   3
   2   4  19 1476.91 200.069   3
   2  -4 -19 1597.66 173.441   1
  -2  -4  20 40.8703 65.0284   2
   2  -4  20-42.7488 52.2739   3
   2  -4 -20 5.72126 28.2618   1
   2   4 -20 17.3679 46.2824   4
  -2   4  20 57.5312 61.8007   3
   2   4  20-21.6112 55.0229   3
   2   4 -21 191.589 82.6378   4
   2  -4  21 147.617 59.4851   3
  -2   4 -21 97.0467 92.2889   4
  -2  -4  21 203.815 87.3713   2
  -2   4  21 65.1730 53.2105   3
   2   4  21 20.2248 46.1157   3
   2  -4 -21 92.2661 58.5720   1
  -2   4 -22-43.2957 55.4936   4
   2   4 -22 91.9524 50.5899   4
  -2  -4  22 157.891 85.2230   2
  -2   4  22 266.662 102.056   3
   2   4  22 94.0166 62.8127   3
   2  -4  22 270.482 82.8895   3
   2  -4  23 533.620 121.480   3
  -2   4 -23 659.236 169.149   4
   2   4 -23 743.308 161.971   4
  -2   4  23 500.141 129.863   3
   2   4  23 908.927 177.053   3
   2   4 -24 57.9503 70.9251   4
   2  -4  24 58.6035 50.0947   3
  -2   4 -24-32.1664 68.6385   4
  -2   4  24 171.780 98.9332   3
   2   4  24-57.8727 80.3932   3
   2  -4  25 1.74527 48.0604   3
   2   4 -25-76.8403 65.1293   4
   2   4  25 196.085 94.6491   3
  -2   4  25 102.475 81.6112   3
  -2   4 -25-103.043 91.2525   4
   2   4 -26-43.3754 54.8308   4
  -2   4 -26-0.56132 43.5519   4
  -2   4  26 16.7996 44.9698   3
   2   4  26-116.530 79.5049   3
   2  -4  26-48.8083 60.0178   3
   2   4  27 118.118 90.8596   3
   2   4 -27 225.581 106.550   4
  -2   4 -27 10.8604 92.5814   4
  -2   4  27 5.85412 61.9984   3
  -2   4  28-133.972 76.3676   3
  -2   4 -28-23.6307 60.8840   4
   2  -5   0 2020.01 147.370   2
  -2  -5   0 2179.59 123.876   3
   2   5   0 2178.55 128.326   3
  -2  -5   0 2223.88 194.491   2
   2   5  -1 3417.82 151.048   3
   2  -5  -1 3656.52 199.439   2
  -2  -5   1 3720.70 150.806   3
  -2  -5  -1 3575.81 169.571   3
  -2   5  -1 3391.16 196.051   2
  -2  -5   1 3604.45 247.383   2
   2  -5   1 3588.02 199.817   2
   2   5   1 3732.31 176.389   3
  -2  -5  -1 3626.63 246.882   2
   2  -5   2 3854.37 212.628   2
  -2   5  -2 4004.20 234.515   4
  -2  -5   2 3860.45 255.264   2
   2   5  -2 3912.29 152.004   3
   2   5   2 3795.91 188.212   3
  -2  -5   2 4037.58 147.021   3
  -2  -5  -2 3997.84 188.287   3
   2  -5  -2 3885.06 206.321   2
  -2   5  -2 3981.68 217.600   2
  -2   5  -3 8960.77 359.203   4
   2  -5   3 8430.20 319.207   2
  -2  -5   3 8540.25 384.145   2
   2   5  -3 8290.88 203.392   3
   2   5   3 8378.95 290.056   3
  -2  -5  -3 8425.40 286.956   3
  -2   5  -3 8477.61 325.653   2
  -2  -5   3 8210.69 190.893   3
   2  -5  -3 8282.84 303.533   2
  -2  -5   4 592.983 46.3632   3
  -2  -5   4 529.727 98.6454   2
  -2   5  -4 559.976 95.5650   4
  -2   5   4 721.371 109.496   3
  -2   5   4 602.340 90.8933   1
  -2   5  -4 543.366 83.4118   2
   2   5   4 504.708 75.5751   3
   2  -5   4 624.257 89.6103   2
  -2   5   5 1463.78 142.867   1
  -2   5   5 1529.86 157.039   3
   2  -5   5 1563.71 146.172   2
   2   5   5 1710.40 144.365   3
  -2  -5   5 1624.03 66.7261   3
  -2  -5   5 1873.37 185.034   2
  -2   5  -5 1479.02 158.474   4
  -2   5  -6 7715.46 367.733   4
   2  -5   6 7055.54 320.408   2
  -2  -5   6 7668.00 380.750   2
   2   5   6 7448.07 312.641   3
  -2   5   6 7754.47 356.228   3
  -2   5   6 7407.57 315.482   1
  -2   5   7 259.893 75.7149   3
   2  -5   7 325.220 70.9059   2
  -2   5  -7 189.864 59.6172   4
   2   5   7 199.498 57.4487   3
  -2   5   7 189.233 53.0020   1
  -2  -5   7 362.407 93.8091   2
  -2   5   8 3567.40 255.375   3
   2   5   8 4051.09 245.098   3
  -2   5  -8 3711.46 269.230   4
   2  -5   8 3902.96 255.914   2
  -2  -5   8 3931.39 283.929   2
  -2   5   8 3464.70 216.474   1
   2   5  -9 1232.61 143.051   4
  -2   5  -9 1498.03 177.575   4
  -2   5   9 1359.45 158.741   3
  -2  -5   9 1341.41 165.715   2
   2  -5   9 1239.44 152.324   2
   2   5   9 1200.82 141.807   3
  -2   5   9 1320.61 134.759   1
  -2  -5  10 5133.09 334.737   2
  -2   5  10 5087.05 313.644   3
   2   5 -10 4859.86 293.127   4
  -2   5 -10 4964.11 332.231   4
  -2  -5  10 4811.85 110.607   3
   2   5  10 4743.31 284.648   3
  -2  -5  10 4796.41 103.575   3
   2  -5  10 4986.88 313.362   2
  -2   5  10 4878.45 257.156   1
  -2   5 -11 4989.21 340.593   4
   2  -5  11 5144.32 326.783   2
  -2  -5  11 4760.46 121.234   3
  -2   5  11 5034.82 321.637   3
   2   5  11 5058.60 303.811   3
   2  -5 -11 5137.22 259.247   1
   2   5 -11 4893.35 303.674   4
  -2  -5  11 5275.57 350.163   2
   2  -5 -12 97.0567 40.3465   1
   2   5 -12 99.9571 59.2613   4
  -2   5 -12 246.867 99.6261   4
  -2   5  12 74.8467 58.7344   3
  -2  -5  12 94.7525 54.1977   2
   2   5  12 91.1581 57.7150   3
  -2  -5  12 69.6179 19.9462   3
   2  -5  12 99.7933 59.2627   2
  -2   5 -13 3131.40 286.065   4
  -2   5  13 3467.64 276.117   3
   2   5  13 3458.57 268.559   3
  -2  -5  13 3213.61 127.005   3
   2  -5  13 3230.64 276.842   2
   2   5 -13 3169.86 256.691   4
   2  -5 -13 3385.99 216.154   1
  -2  -5  13 3423.99 301.859   2
   2  -5  14 3510.42 295.982   2
  -2   5 -14 3251.87 299.586   4
   2   5 -14 3514.54 280.654   4
   2  -5 -14 3252.44 215.160   1
  -2  -5  14 3303.46 302.208   2
   2   5  14 3498.40 276.381   3
  -2  -5  14 3424.56 143.238   3
  -2   5  14 3389.18 284.377   3
  -2   5 -15 752.154 154.147   4
   2  -5 -15 623.507 99.4208   1
   2  -5  15 910.080 163.034   2
  -2  -5  15 930.703 165.818   2
  -2  -5  15 786.715 75.5684   3
  -2   5  15 751.604 134.929   3
   2   5  15 1034.81 155.747   3
   2   5 -15 846.160 142.552   4
   2   5 -16 147.590 76.3590   4
   2  -5 -16 64.8960 46.4494   1
  -2  -5  16 35.5827 55.1583   2
  -2   5  16 19.3983 47.7418   3
   2  -5  16 99.2674 51.9422   2
  -2  -5  16 22.2831 20.1791   3
   2   5  16 54.7897 70.9439   3
  -2   5 -16 18.0784 50.1662   4
  -2   5 -17 3811.08 352.398   4
   2   5  17 4271.05 334.952   3
   2  -5  17 4088.02 352.740   2
  -2  -5  17 4553.42 379.209   2
   2  -5 -17 3916.68 251.021   1
   2   5 -17 3883.21 322.173   4
  -2   5  17 4057.26 328.095   3
  -2   5 -18 2224.92 275.196   4
   2  -5 -18 2765.46 216.253   1
  -2  -5  18 2564.72 292.668   2
   2  -5  18 2691.55 295.311   2
  -2   5  18 2490.56 261.628   3
   2   5 -18 2283.12 253.461   4
   2   5  18 2381.76 253.996   3
   2  -5  18 2356.66 231.544   3
  -2   5 -19-92.8435 89.1384   4
  -2  -5  19 13.4077 55.0401   2
  -2   5  19-2.51286 47.2304   3
   2   5  19 5.79470 48.2076   3
   2   5 -19 99.2788 65.0253   4
   2  -5  19-32.4181 46.3109   3
   2  -5 -19 72.2303 42.7678   1
   2  -5  20 185.116 74.1387   3
   2   5 -20 196.862 82.0622   4
  -2   5 -20 83.3068 68.6947   4
  -2  -5  20 204.062 100.758   2
  -2   5  20 211.354 94.4520   3
   2   5  20 180.378 72.9600   3
   2  -5  21-45.2158 63.9821   3
  -2   5 -21-4.88291 61.9539   4
  -2  -5  21 29.2123 58.0264   2
  -2   5  21 80.4718 69.7330   3
   2   5 -21 134.462 87.1548   4
   2   5  21 102.334 62.6834   3
  -2   5 -22 62.2801 51.7688   4
   2   5 -22 179.132 96.4686   4
  -2  -5  22 124.790 94.8043   2
   2  -5  22 53.9608 43.9026   3
  -2   5  22 5.77527 50.7808   3
   2   5  22-79.5642 76.2384   3
   2   5 -23-118.158 76.8077   4
   2  -5  23-4.53949 32.4918   3
  -2  -5  23 22.4954 75.8594   2
  -2   5  23 21.7567 56.8327   3
   2   5  23-41.0620 71.1575   3
  -2   5 -23 56.4009 65.8758   4
  -2   5 -24-123.053 89.1612   4
   2   5 -24 15.9528 54.2336   4
   2   5  24 39.4777 47.6206   3
  -2   5  24 34.7636 49.6457   3
   2  -5  24 63.4031 54.2696   3
  -2   5  25-15.6349 57.9317   3
  -2   5 -25 21.7406 60.5030   4
   2   5 -25 12.2502 46.5890   4
   2   5  25 14.4875 56.0438   3
  -2   5 -26 68.6744 78.9572   4
   2   5 -26 28.9820 53.7791   4
  -2   5  26 63.4824 60.0167   3
   2   5  26-92.2048 83.1728   3
   2   5 -27-53.8807 63.7013   4
  -2   5 -27 109.963 91.1286   4
  -2   5  27-49.6279 45.1981   3
   2  -6   0 219.419 58.8826   2
  -2  -6   0 223.704 73.9198   2
   2   6   0 258.165 51.7387   3
  -2  -6   0 202.934 44.7639   3
   2  -6   1 9918.03 372.153   2
  -2  -6  -1 9306.35 429.937   2
  -2  -6   1 9539.83 435.954   2
   2   6   1 9670.52 314.442   3
  -2  -6   1 9536.41 272.244   3
  -2  -6  -1 9978.12 307.034   3
   2  -6  -1 9220.91 355.054   2
   2   6  -1 9302.21 284.627   3
  -2  -6   2 1014.95 85.9376   3
   2  -6   2 758.393 105.732   2
  -2  -6   2 815.184 129.610   2
   2   6  -2 1060.26 90.9958   3
   2   6   2 1030.41 109.444   3
  -2  -6  -2 922.103 101.009   3
  -2  -6  -2 914.759 133.838   2
   2  -6  -2 1039.38 117.134   2
   2  -6   3 281.886 65.6036   2
  -2  -6   3 307.993 74.7081   2
   2  -6  -3 355.475 71.9460   2
   2   6   3 303.787 63.8518   3
  -2  -6   3 293.851 44.0804   3
  -2   6  -3 292.432 75.4626   4
   2   6   4 1227.66 126.429   3
  -2   6  -4 1211.36 150.461   4
  -2  -6   4 1183.00 160.663   2
   2  -6   4 978.697 123.013   2
  -2   6   4 1172.86 141.109   3
  -2  -6   4 1063.61 76.1706   3
   2  -6  -4 1161.16 129.012   2
  -2  -6   5 683.870 120.753   2
  -2   6   5 415.866 90.0836   3
  -2   6  -5 532.324 104.900   4
  -2  -6   5 539.762 50.0944   3
   2  -6   5 515.681 95.0438   2
   2   6   5 495.813 85.9807   3
  -2   6   6 17312.2 572.906   3
  -2  -6   6 18551.7 629.802   2
   2   6   6 17429.5 508.353   3
  -2  -6   6 17787.2 262.246   3
  -2   6  -6 17793.8 590.522   4
   2  -6   6 18232.3 559.518   2
  -2   6  -7 1949.38 202.357   4
   2   6   7 1910.27 175.551   3
  -2  -6   7 1960.32 205.338   2
   2  -6   7 1788.62 184.133   2
  -2  -6   7 1896.78 78.1675   3
  -2   6   7 1878.12 192.171   3
  -2   6  -8 1513.85 182.098   4
   2  -6   8 1467.26 169.273   2
  -2  -6   8 1574.12 65.0620   3
  -2   6   8 1622.53 180.817   3
   2   6   8 1443.57 154.871   3
  -2  -6   8 1455.65 186.288   2
  -2  -6   9 12.0229 6.35218   3
   2  -6   9-25.2533 40.6924   2
  -2  -6   9 3.16235 8.39140   3
  -2   6  -9-26.3736 37.4673   4
  -2   6   9-7.91878 44.0228   3
   2   6   9-34.4952 43.8486   3
  -2  -6   9-27.0099 46.8111   2
  -2  -6  10 153.482 20.9481   3
  -2  -6  10 150.214 19.2831   3
   2   6 -10 195.114 65.3258   4
  -2   6 -10 202.479 72.5900   4
   2  -6  10 173.259 66.3611   2
  -2   6  10 179.829 69.6897   3
  -2  -6  10 134.760 57.7762   2
   2   6  10 275.425 79.7254   3
  -2   6 -11 3104.00 279.860   4
  -2  -6  11 2775.73 91.0291   3
  -2  -6  11 2539.62 254.386   2
  -2   6  11 2518.76 235.047   3
  -2  -6  11 2717.17 84.3409   3
   2   6  11 2863.57 243.612   3
   2  -6  11 2918.44 259.050   2
   2   6 -11 2876.49 249.318   4
   2  -6  12 699.855 132.649   2
  -2  -6  12 622.333 44.8479   3
  -2   6 -12 771.943 150.759   4
  -2  -6  12 635.125 139.750   2
   2   6  12 727.269 132.602   3
  -2  -6  12 581.720 46.0499   3
   2   6 -12 438.207 98.0682   4
  -2   6  12 483.092 107.183   3
  -2   6  13 103.270 73.3181   3
  -2   6 -13 234.388 102.876   4
  -2  -6  13 109.151 83.6001   2
   2   6  13 166.201 73.3138   3
   2  -6  13 73.4990 66.2578   2
   2   6 -13 169.455 86.1340   4
  -2  -6  13 119.745 24.5237   3
   2   6 -14 1307.19 179.703   4
   2  -6  14 1505.28 211.178   2
  -2  -6  14 1090.43 186.705   2
  -2   6  14 1163.23 175.011   3
  -2   6 -14 1314.60 205.015   4
   2   6  14 1493.70 191.055   3
  -2   6 -15 1663.04 232.907   4
   2  -6  15 1769.83 234.325   2
   2   6 -15 1799.27 218.224   4
  -2   6  15 1810.51 224.347   3
   2   6  15 1788.52 214.180   3
  -2  -6  15 1778.52 241.881   2
   2   6 -16 1116.02 176.780   4
  -2   6  16 952.628 166.097   3
  -2   6 -16 844.260 171.583   4
  -2  -6  16 1012.60 185.648   2
   2  -6  16 1111.33 194.677   2
   2   6  16 851.307 164.131   3
  -2   6  17 1121.54 182.251   3
  -2   6 -17 1135.31 201.981   4
  -2  -6  17 1171.76 202.338   2
   2   6  17 1053.10 173.679   3
   2  -6  17 1273.83 210.560   2
   2   6 -17 1257.84 193.030   4
  -2   6 -18 301.698 116.131   4
   2   6  18 232.201 88.4696   3
   2   6 -18 202.689 75.4829   4
   2  -6  18 233.886 85.3828   2
  -2  -6  18 138.193 89.8007   2
  -2   6  18 68.8851 53.2668   3
  -2  -6  19 210.541 99.9740   2
   2  -6  19 23.6924 42.9360   3
  -2   6 -19-136.959 84.4824   4
   2  -6  19 32.7429 48.0560   2
  -2   6  19 132.682 57.6176   3
   2   6  19 6.71005 56.4954   3
   2   6 -19 50.6701 49.0506   4
  -2   6 -20 196.566 96.7560   4
   2   6 -20 73.6424 68.5795   4
  -2   6  20 109.063 79.2276   3
  -2  -6  20 135.042 79.8938   2
   2  -6  20 124.666 39.7573   3
   2  -6  20 230.488 102.914   2
   2   6  20 199.974 81.5228   3
   2  -6  21 59.0218 39.6741   3
  -2   6 -21 18.1114 51.1899   4
   2   6 -21 102.911 72.4084   4
  -2  -6  21 153.301 97.9277   2
  -2   6  21 130.922 64.2867   3
   2   6  21 38.9478 62.0510   3
  -2  -6  22-5.78539 65.6650   2
   2   6 -22-6.24614 55.9879   4
   2  -6  22 192.917 68.5242   3
  -2   6  22 72.5474 76.0909   3
   2   6  22 68.7658 56.0246   3
   2   6 -23 77.7911 71.1706   4
  -2  -6  23 197.808 113.058   2
  -2   6  23 83.1536 58.6426   3
   2   6  23-27.5058 60.4788   3
  -2   6 -23 125.615 100.360   4
   2   6 -24 79.3522 76.7006   4
  -2   6 -24 168.159 104.734   4
  -2   6  24 169.034 79.1419   3
   2   6  24-22.7348 77.0072   3
  -2  -6  24 93.0776 75.5298   2
   2   6 -25-38.5269 55.9010   4
  -2  -6  25 58.4275 74.7530   2
   2   6  25-87.5766 69.8149   3
  -2   6 -25 84.0243 74.0683   4
  -2   6  25 117.555 84.2319   3
  -2   6  26 25.7598 54.6841   3
  -2   6 -26 56.0337 74.6122   4
   2   6 -26 110.194 62.8755   4
   2   6 -27 58.6625 77.1201   4
   2  -7   0 254.688 65.0727   2
   2   7   0 182.088 50.8493   3
  -2  -7   0 294.436 57.6021   3
  -2  -7   0 130.494 56.0498   2
   2  -7   1 473.281 88.5051   2
  -2  -7   1 569.790 119.199   2
   2   7   1 678.479 92.0441   3
   2  -7  -1 628.611 104.006   2
   2   7  -1 681.587 85.7568   3
  -2  -7  -1 731.432 133.772   2
  -2  -7   1 623.209 81.0494   3
   2  -7  -2 3702.77 249.759   2
   2  -7   2 2896.89 225.430   2
   2   7  -2 3230.55 179.878   3
  -2  -7   2 3019.72 163.666   3
   2   7   2 3204.52 206.670   3
  -2  -7   2 3091.10 265.715   2
  -2  -7  -2 3407.49 281.043   2
  -2  -7   3 6955.19 235.768   3
  -2  -7   3 7740.29 421.288   2
  -2   7  -3 7054.86 374.016   4
   2  -7   3 7034.40 352.095   2
   2   7   3 6776.42 306.717   3
   2  -7  -3 6781.39 338.129   2
  -2  -7  -3 7144.01 412.486   2
  -2  -7   4 204.078 85.2892   2
  -2  -7   4 68.0243 25.6300   3
   2  -7  -4 84.4288 34.4754   2
  -2   7  -4 90.2799 55.9372   4
   2   7   4 120.805 52.9862   3
   2  -7   4 92.6485 52.0529   2
  -2  -7   5 43.2486 43.0990   2
  -2   7  -5 79.3843 53.0695   4
  -2   7   5 17.4482 34.3158   3
   2   7   5 87.5820 39.5906   3
   2  -7  -5 5.92258 42.9826   2
  -2  -7   5 50.0678 22.8386   3
   2  -7   5 101.636 47.0534   2
  -2  -7   6 941.538 152.453   2
  -2   7  -6 709.987 130.659   4
  -2   7   6 845.321 138.123   3
  -2  -7   6 728.084 64.8049   3
   2   7   6 862.906 119.706   3
   2  -7   6 825.990 127.819   2
  -2  -7   7 55.5511 52.6344   2
  -2   7  -7 29.7423 46.9893   4
  -2   7   7 98.4535 58.4270   3
   2   7   7 113.807 52.6922   3
   2  -7   7 147.214 62.9748   2
  -2  -7   7 74.2097 22.1844   3
   2   7   8 73.5402 39.2111   3
  -2   7   8 166.005 65.5049   3
   2  -7   8 189.000 58.0372   2
  -2   7  -8 267.301 90.2581   4
  -2  -7   8 216.139 30.1993   3
  -2  -7   8 293.261 96.6241   2
  -2  -7   9 624.106 49.7854   3
  -2   7  -9 498.100 113.328   4
  -2   7   9 597.123 119.957   3
   2  -7   9 514.576 115.156   2
   2   7   9 548.034 106.818   3
  -2  -7   9 481.336 116.820   2
   2   7   9 486.520 37.3255   1
   2   7 -10 1797.56 208.141   4
   2  -7  10 1791.34 207.724   2
   2   7  10 1785.92 189.003   3
  -2   7 -10 1879.56 226.503   4
  -2  -7  10 1438.50 203.104   2
  -2   7  10 1935.25 216.971   3
   2  -7  11 183.107 102.346   2
  -2   7  11 76.1950 74.8638   3
   2   7 -11 122.862 53.1194   4
   2   7  11 55.0281 59.4288   3
  -2  -7  11 84.1831 51.4696   2
  -2   7 -11-8.55492 55.9316   4
  -2   7 -12 4616.02 369.367   4
   2   7 -12 4849.18 353.703   4
   2  -7  12 5197.42 370.521   2
  -2  -7  12 4687.24 375.020   2
  -2   7  12 5268.25 368.395   3
   2   7  12 5275.08 348.473   3
  -2   7 -13 12648.5 621.245   4
  -2   7  13 12718.4 583.078   3
   2   7 -13 12604.4 581.344   4
   2   7  13 13106.5 561.272   3
  -2  -7  13 13129.4 637.644   2
   2  -7  13 13493.8 613.143   2
  -2   7 -14 465.098 132.249   4
   2   7 -14 459.398 130.668   4
   2  -7  14 454.562 130.457   2
  -2  -7  14 521.302 142.797   2
   2   7  14 654.231 145.618   3
  -2   7  14 555.436 144.223   3
   2   7 -15 3685.95 327.294   4
   2  -7  15 3381.39 321.900   2
  -2   7 -15 3796.73 357.350   4
  -2  -7  15 3407.04 344.401   2
  -2   7  15 3196.96 302.169   3
   2   7  15 3195.14 297.501   3
   2   7 -16 860.831 161.169   4
   2  -7  16 880.993 177.028   2
  -2   7  16 696.634 147.917   3
  -2   7 -16 873.443 178.824   4
  -2  -7  16 759.112 168.052   2
   2   7  16 594.699 131.950   3
  -2   7 -17 104.393 70.5303   4
   2   7  17 249.494 102.588   3
  -2  -7  17 275.518 97.1365   2
   2   7 -17 178.704 80.0550   4
  -2   7  17 254.520 91.2618   3
   2  -7  17 304.216 105.954   2
  -2   7  18 135.456 85.1324   3
   2   7 -18 244.381 105.860   4
   2  -7  18 200.975 96.3952   2
  -2   7 -18 230.985 99.0240   4
  -2  -7  18 142.511 81.5416   2
   2   7  18 249.408 94.7104   3
  -2   7 -19 177.371 101.965   4
   2   7 -19 17.3397 40.2687   4
  -2  -7  19 125.875 97.3300   2
  -2   7  19 131.274 77.9977   3
   2   7  19 39.5936 51.3231   3
   2  -7  19 2.67400 56.4685   2
  -2   7  20 17.3884 60.5516   3
   2   7 -20 65.2397 72.4447   4
   2  -7  20 124.129 93.0415   2
  -2  -7  20 73.2133 55.7387   2
  -2   7 -20-2.95486 61.1471   4
   2   7  20 148.166 87.9700   3
   2  -7  20 82.5268 56.9509   3
  -2   7 -21-6.96838 56.0688   4
   2   7 -21 32.7954 72.2784   4
   2  -7  21-141.186 90.0462   2
  -2  -7  21 51.4447 70.7291   2
  -2   7  21 19.2060 47.8916   3
   2   7  21 27.6763 51.9945   3
  -2   7  22 13.0455 65.5851   3
   2   7 -22 137.065 82.8251   4
  -2   7 -22-18.7489 58.3106   4
  -2  -7  22 27.9046 63.9043   2
   2   7  22-120.494 81.2617   3
  -2   7  23-64.9204 52.0087   3
   2   7  23-64.2661 84.1647   3
  -2  -7  23-21.2092 54.3310   2
  -2   7 -23-37.2343 69.0924   4
   2   7 -23 154.296 85.7529   4
  -2  -7  24 40.8937 63.1722   2
   2   7 -24 45.5026 51.9172   4
  -2   7 -24 107.508 96.8866   4
  -2   7  24 125.238 99.6717   3
   2   7  24 24.5471 56.3122   3
   2   7 -25 139.972 91.1214   4
  -2   7 -25 44.7302 63.7991   4
   2   7 -26 183.491 113.821   4
   2   7 -27 44.5464 80.7675   4
  -2  -8   0 1247.65 185.597   2
   2   8   0 1521.52 144.694   3
   2  -8   0 1223.47 161.712   2
   2   8  -1 5595.62 267.700   3
   2   8   1 5835.42 289.884   3
   2  -8   1 5407.71 332.014   2
   2  -8  -1 5687.76 332.526   2
  -2  -8   1 6011.40 397.116   2
  -2  -8  -1 6090.17 403.393   2
   2  -8   2 55.1156 28.4019   2
  -2  -8   2-2.72602 37.3590   2
   2  -8  -2-7.88538 42.9940   2
  -2  -8  -2-47.1951 43.8362   2
   2   8   2-8.23344 28.8303   3
  -2  -8   2 35.4597 23.6774   3
   2  -8   3 114.280 44.9844   2
  -2  -8   3 137.218 65.3425   2
   2  -8  -3 71.3322 37.3263   2
   2   8   3 124.560 53.7008   3
  -2  -8  -3-45.7939 59.3777   2
  -2  -8   3 94.8553 31.3955   3
  -2   8  -4 4954.93 342.590   4
   2  -8   4 4975.33 323.308   2
  -2  -8   4 5505.17 383.863   2
   2   8   4 5198.26 299.702   3
   2  -8  -4 4877.19 313.038   2
  -2  -8   4 5017.81 213.882   3
  -2  -8  -4 5598.63 388.775   2
  -2  -8   5 551.877 126.274   2
  -2   8  -5 556.240 122.656   4
  -2   8   5 461.543 103.261   3
   2  -8   5 470.810 105.362   2
   2  -8  -5 437.663 93.2501   2
   2   8   5 501.959 98.5057   3
  -2  -8  -5 777.928 150.873   2
  -2  -8   5 487.267 66.7318   3
  -2  -8   6 867.503 159.783   2
  -2   8   6 543.092 109.574   3
   2   8   6 781.208 120.161   3
   2  -8  -6 728.083 122.465   2
   2  -8   6 651.089 124.249   2
  -2   8  -6 684.161 133.410   4
  -2   8  -7 261.342 90.7958   4
  -2   8   7 192.735 59.7727   3
   2   8   7 336.083 88.0797   3
   2  -8   7 271.355 89.2204   2
  -2  -8   7 316.105 98.8962   2
   2  -8   8 3629.89 297.169   2
  -2   8  -8 3507.91 309.952   4
  -2   8   8 3731.82 305.697   3
  -2  -8   8 3521.39 319.562   2
   2   8   8 3398.01 266.516   3
  -2   8  -9 752.034 153.906   4
  -2   8   9 1127.37 177.035   3
   2   8   9 1072.00 157.738   3
   2  -8   9 953.552 159.076   2
  -2  -8   9 979.751 188.651   2
  -2   8 -10 566.721 137.262   4
  -2   8  10 552.387 129.586   3
   2  -8  10 710.870 143.694   2
   2   8 -10 599.257 130.496   4
   2   8  10 383.885 95.6857   3
  -2  -8  10 572.538 137.775   2
  -2   8 -11 58.3503 58.6830   4
   2  -8  11 53.2975 40.7345   2
   2   8 -11 130.310 71.5166   4
  -2   8  11 26.7834 60.5643   3
   2   8  11 216.207 86.6469   3
  -2  -8  11 188.560 98.9936   2
  -2   8  12 113.784 73.7695   3
  -2   8 -12 268.520 104.332   4
   2   8  12 312.962 100.715   3
  -2  -8  12 171.369 78.1803   2
   2   8 -12 193.850 82.3016   4
   2  -8  12 334.684 107.948   2
  -2   8 -13-79.7282 70.7365   4
   2  -8  13 90.3960 65.2244   2
   2   8 -13 6.52979 53.6577   4
  -2   8  13 75.7251 71.4688   3
  -2  -8  13 146.889 61.3010   2
   2   8  13 11.3976 44.0090   3
   2   8  14-30.3787 54.6557   3
  -2  -8  14 7.59442 48.3113   2
   2  -8  14 12.4385 50.4117   2
   2   8 -14-6.11991 40.8027   4
  -2   8  14 11.6068 41.3017   3
  -2   8 -14 76.1046 70.3414   4
   2  -8  15 314.750 117.399   2
  -2   8  15 117.483 79.4336   3
  -2  -8  15 19.6936 88.1693   2
  -2   8 -15 149.957 83.5364   4
   2   8  15 184.998 71.1501   3
   2   8 -15 99.1517 59.7467   4
  -2   8 -16 57.6386 49.4508   4
   2  -8  16 15.3067 45.0926   2
  -2  -8  16 57.2574 56.8781   2
  -2   8  16-12.5224 67.8164   3
   2   8  16 39.6630 51.0092   3
   2   8 -17 380.175 124.418   4
  -2   8 -17 397.243 129.638   4
   2  -8  17 346.820 111.918   2
  -2   8  17 354.294 115.834   3
  -2  -8  17 332.246 128.445   2
   2   8  17 293.442 99.6222   3
  -2   8 -18-30.3298 69.8684   4
   2  -8  18 166.614 110.724   2
  -2  -8  18 96.0737 88.7603   2
  -2   8  18-22.0435 66.6388   3
   2   8  18 130.321 84.0306   3
   2   8 -18 127.443 93.6668   4
   2   8 -19 214.527 106.550   4
  -2   8 -19 40.4645 55.8914   4
  -2   8  19 30.1838 83.2287   3
  -2  -8  19-20.4576 56.5879   2
   2  -8  19 211.758 102.291   2
   2   8  19 86.1855 83.0921   3
  -2   8 -20-0.26289 57.0201   4
   2   8 -20 47.0501 60.8297   4
   2  -8  20 14.6523 52.2669   2
  -2  -8  20 19.7681 54.1838   2
  -2   8  20-19.5121 69.9884   3
   2   8  20 76.3373 67.8671   3
  -2  -8  21 71.1916 65.6510   2
  -2   8 -21 68.4942 67.7747   4
   2  -8  21-20.0276 68.1402   2
   2   8 -21 84.7451 76.9136   4
  -2   8  21 35.9277 53.6489   3
   2   8  21-16.5005 76.0462   3
   2   8 -22-15.0276 45.5490   4
   2  -8  22 16.3139 54.0238   2
  -2   8 -22-94.2837 87.1149   4
  -2   8  22-123.995 85.1190   3
  -2  -8  22 47.1136 85.1281   2
   2   8  22 46.6058 66.3324   3
   2   8  23 156.261 105.846   3
   2  -8  23 77.1567 87.6774   2
  -2   8 -23 54.9330 69.9977   4
  -2  -8  23 58.1095 56.0583   2
  -2   8  23-57.5312 56.7155   3
   2   8 -23 24.5104 54.6496   4
   2   8 -24-32.0829 75.7002   4
   2   8 -25-134.700 92.7049   4
   2   8 -26 41.4895 62.1113   4
  -2  -9   0 88.7096 69.2664   2
   2   9   0 134.218 49.3406   3
   2  -9   0 47.6108 32.7321   2
   2   9   1 1926.07 181.955   3
   2  -9  -1 1905.97 207.391   2
   2  -9   1 1556.02 190.660   2
  -2  -9   1 1801.59 235.178   2
  -2  -9  -1 1671.42 226.141   2
   2  -9   2 1041.04 160.298   2
   2  -9  -2 943.752 146.762   2
  -2  -9   2 648.878 137.671   2
  -2  -9  -2 1031.99 174.971   2
   2   9   2 938.293 132.098   3
  -2  -9   3-113.340 91.6679   2
   2  -9   3 5.71576 44.4881   2
   2  -9  -3 8.43888 32.4077   2
  -2  -9  -3 24.4817 46.7359   2
   2   9   3 8.35447 31.3143   3
   2   9   4 123.171 50.3308   3
   2  -9   4 150.546 66.6006   2
  -2   9  -4 199.394 84.0844   4
   2  -9  -4 96.1057 49.9066   2
  -2  -9  -4 25.1008 42.6499   2
  -2  -9   4 108.134 73.9484   2
   2  -9   5 13.2164 45.8781   2
  -2   9  -5 60.4998 58.1633   4
  -2  -9  -5 45.2161 41.4159   2
   2  -9  -5 39.4703 50.8301   2
   2   9   5-9.42151 38.6315   3
  -2  -9   5-45.8353 70.4076   2
  -2  -9   6 282.875 105.080   2
  -2   9   6 511.735 119.131   3
  -2   9  -6 530.225 126.005   4
  -2  -9  -6 687.463 152.083   2
   2  -9  -6 488.562 114.984   2
   2   9   6 614.232 117.903   3
   2  -9   6 637.645 134.182   2
  -2   9   7 1445.22 207.412   3
  -2   9  -7 1636.35 222.545   4
   2   9   7 1318.35 172.675   3
   2  -9   7 1440.44 197.451   2
  -2  -9   7 1789.98 245.601   2
   2  -9  -7 1492.17 196.026   2
   2  -9   8 6459.82 419.852   2
  -2  -9   8 6923.06 472.666   2
   2   9   8 6577.15 394.069   3
  -2   9   8 6423.77 431.420   3
   2  -9  -8 6335.64 400.048   2
  -2   9  -8 6794.58 452.329   4
  -2   9  -9 382.509 115.347   4
  -2   9   9 712.273 151.942   3
   2   9   9 428.750 112.225   3
   2  -9   9 426.066 121.221   2
  -2  -9   9 594.372 147.905   2
   2  -9  10 492.151 127.812   2
   2   9 -10 365.414 111.631   4
  -2   9  10 282.734 94.6489   3
   2   9  10 181.428 74.2637   3
  -2   9 -10 232.048 93.9876   4
  -2  -9  10 449.321 123.619   2
   2  -9  11 85.8429 89.1714   2
   2   9 -11 131.230 72.1668   4
  -2  -9  11 77.4370 53.9694   2
  -2   9 -11 2.74899 49.6651   4
  -2   9  11 152.208 86.5166   3
   2   9  11 77.9624 61.0120   3
  -2   9 -12 85.4357 61.1960   4
  -2   9  12 195.723 92.4246   3
   2   9 -12 145.786 87.9297   4
   2   9  12 146.952 72.9646   3
  -2  -9  12 18.9411 48.0254   2
   2  -9  12 186.211 77.1451   2
   2   9 -13 0.19287 61.4253   4
   2  -9  13-8.91420 37.8830   2
   2   9  13-9.00115 48.2817   3
  -2   9  13 28.2695 50.3196   3
  -2  -9  13-110.131 79.0027   2
  -2   9 -13-67.3260 67.6555   4
  -2   9 -14 441.049 123.477   4
   2  -9  14 523.929 144.646   2
  -2   9  14 706.105 156.844   3
  -2  -9  14 590.453 156.541   2
   2   9  14 603.838 143.745   3
   2   9 -14 500.460 139.332   4
  -2   9 -15 42.4402 47.7322   4
   2  -9  15-11.8122 51.0257   2
   2   9  15-80.3377 67.6657   3
  -2   9  15 71.9781 72.6616   3
  -2  -9  15-103.903 91.7457   2
   2   9 -15-43.4824 55.5219   4
   2  -9  16 69.6712 72.2483   2
  -2   9 -16 28.6399 63.2191   4
   2   9 -16 109.963 63.2425   4
  -2   9  16 123.999 75.4860   3
  -2  -9  16 134.584 95.2680   2
   2   9  16 122.096 83.6744   3
   2   9 -17 7.58529 44.9776   4
   2   9  17 192.693 94.0131   3
   2  -9  17 163.723 101.180   2
  -2  -9  17 86.1461 103.013   2
  -2   9  17 145.847 91.3976   3
  -2   9 -17 67.6178 63.7437   4
  -2   9 -18 424.858 150.895   4
   2   9 -18 903.707 201.169   4
   2  -9  18 1035.88 208.724   2
  -2  -9  18 615.684 172.636   2
   2   9  18 704.403 166.858   3
  -2   9  18 834.268 184.035   3
  -2   9 -19 94.3996 79.7134   4
   2   9 -19 29.4343 54.3718   4
   2  -9  19 80.0304 84.3249   2
  -2  -9  19-5.10084 59.0787   2
   2   9  19 176.007 87.8724   3
  -2   9  19 6.32226 56.1190   3
   2   9 -20 547.859 162.155   4
  -2  -9  20 428.137 157.606   2
   2  -9  20 340.129 134.699   2
   2   9  20 517.564 161.712   3
  -2   9 -20 542.422 169.771   4
  -2   9  20 208.954 108.292   3
  -2   9 -21-106.341 60.2208   4
   2   9 -21 48.5244 74.4163   4
  -2   9  21-89.6840 89.5853   3
  -2  -9  21 94.8895 95.2999   2
   2   9  21 76.3945 102.771   3
   2  -9  21 55.7709 85.8910   2
   2  -9  22 208.098 118.539   2
   2   9 -22 93.9688 82.6517   4
   2   9 -23 89.4741 75.6821   4
   2   9 -24 262.742 127.793   4
   2  10   0 2981.59 233.840   3
   2 -10   0 2603.94 264.505   2
  -2 -10   0 3193.76 328.132   2
   2 -10  -1 1396.55 193.668   2
   2 -10   1 1240.04 182.349   2
   2  10   1 1083.67 146.633   3
  -2 -10  -1 1204.37 200.539   2
  -2 -10   1 1326.60 213.376   2
   2 -10   2 47.2803 49.8799   2
   2 -10  -2 164.120 59.0314   2
  -2 -10   2 214.992 92.5509   2
  -2 -10  -2 225.114 79.3566   2
   2  10   2 185.710 67.3910   3
   2 -10  -3 74.0209 47.4537   2
   2 -10   3-25.6430 56.4064   2
  -2 -10   3-6.90164 57.3676   2
  -2 -10  -3 109.947 68.1765   2
   2  10   3 34.5052 30.9847   3
  -2 -10   4 48.6990 62.8158   2
   2 -10  -4 88.6745 51.9314   2
  -2  10  -4 97.3001 66.4825   4
  -2 -10  -4 11.6125 50.3711   2
   2  10   4 215.684 80.6411   3
   2 -10   4 54.5519 49.6490   2
   2  10   5 2101.04 222.423   3
   2 -10   5 2274.94 253.302   2
  -2 -10   5 2047.81 269.531   2
  -2  10  -5 1807.65 239.299   4
   2 -10  -5 2401.73 256.872   2
  -2 -10  -5 2577.02 301.865   2
  -2 -10   6 87.2435 61.7869   2
  -2 -10  -6 38.7977 94.5624   2
  -2  10  -6 118.443 69.6550   4
   2 -10  -6 82.7918 56.3053   2
   2  10   6-13.8785 50.7951   3
   2 -10   6 159.540 80.8677   2
  -2 -10   7 144.039 99.0421   2
  -2  10  -7 108.987 72.7970   4
   2 -10  -7 14.7512 41.5854   2
   2  10   7 22.6854 58.9388   3
  -2 -10  -7 31.8651 73.0755   2
   2 -10   7 203.473 86.7066   2
   2  10   8 83.6108 46.6379   3
  -2  10  -8 23.9839 61.1822   4
  -2  10   8 70.1560 55.3469   3
   2 -10  -8 7.19262 50.8637   2
  -2 -10  -8 93.5581 99.2441   2
   2 -10   8 95.9327 70.7983   2
  -2 -10   8-11.1572 62.1666   2
  -2  10  -9 151.262 95.2036   4
  -2  10   9 93.4917 67.7509   3
   2  10   9 101.162 70.7041   3
   2 -10  -9 56.0238 55.1468   2
   2 -10   9 116.408 79.1383   2
  -2 -10   9 80.9984 75.9567   2
  -2  10 -10-27.2403 61.3126   4
   2  10  10-36.9011 35.2911   3
   2 -10  10-0.76002 50.8860   2
  -2  10  10-14.5281 44.2632   3
   2  10 -10 119.898 90.2445   4
  -2 -10  10-30.6783 54.5904   2
  -2  10 -11 300.688 115.034   4
   2  10 -11 233.140 105.329   4
  -2  10  11 342.225 113.064   3
   2 -10  11 353.718 109.643   2
   2  10  11 233.091 87.9860   3
  -2 -10  11 82.2528 69.6860   2
  -2  10 -12 160.356 96.6807   4
   2 -10  12 84.2634 58.0731   2
  -2  10  12 162.120 70.7584   3
   2  10  12 356.174 115.095   3
  -2 -10  12 156.513 92.8124   2
   2  10 -12 92.0550 75.9022   4
  -2  10  13-36.3478 44.2124   3
  -2  10 -13-9.32644 64.0625   4
   2  10 -13 22.3280 55.0808   4
   2  10  13-14.8894 44.5128   3
   2 -10  13 41.6027 70.0530   2
  -2 -10  13-23.7811 80.3125   2
  -2  10 -14 18.8837 66.5966   4
  -2  10  14-104.439 75.7320   3
   2 -10  14 65.4252 41.7120   2
   2  10  14 113.326 69.4966   3
  -2 -10  14 23.8043 65.8340   2
   2  10 -14 16.9802 53.1536   4
  -2  10 -15 114.980 67.7161   4
   2  10 -15 199.677 95.1117   4
  -2  10  15 256.327 113.864   3
  -2 -10  15 40.1232 50.9306   2
   2  10  15 337.822 114.624   3
   2 -10  15 102.980 77.8466   2
   2  10 -16-26.2827 75.0270   4
  -2  10 -16 69.1763 63.7399   4
  -2  10  16-67.6476 85.0015   3
   2 -10  16 45.9866 62.3093   2
  -2 -10  16-52.1386 76.6648   2
   2  10  16-70.6858 66.8233   3
  -2  10 -17 8.10025 58.3700   4
   2 -10  17-9.92534 53.2637   2
  -2  10  17-93.9394 77.5675   3
  -2 -10  17 10.0433 66.3485   2
   2  10  17-27.4142 53.6909   3
   2  10 -17-9.34325 55.7473   4
   2  10 -18-77.0554 74.5488   4
   2 -10  18-29.9218 58.6341   2
  -2  10 -18-57.1204 74.4672   4
  -2 -10  18 81.1440 89.0969   2
  -2  10  18-28.1795 56.7718   3
   2  10  18-179.660 93.1485   3
   2 -10  19 201.415 103.199   2
  -2  10 -19 124.277 101.074   4
   2  10 -19 134.348 87.9380   4
  -2 -10  19 208.581 116.912   2
  -2  10  19 224.136 115.053   3
   2  10  19 121.462 86.1490   3
   2  10 -20 218.540 111.771   4
   2 -10  20 118.656 87.8835   2
   2  10  20 159.263 91.9756   3
   2  10 -21-193.061 105.057   4
   2 -10  21 54.8682 69.4497   2
  -2 -11   0 33.9955 62.5946   2
   2 -11   0 46.3015 42.5394   2
  -2 -11  -1-121.105 77.9150   2
   2 -11  -1 31.7631 54.7063   2
   2 -11   1 64.8736 57.9390   2
  -2 -11   1 96.8467 82.4381   2
  -2 -11  -2 205.052 104.766   2
   2  11   2 436.971 106.587   3
   2 -11   2 374.497 113.269   2
  -2 -11   2 346.277 120.804   2
   2 -11  -2 280.799 89.2836   2
   2 -11   3 563.411 137.551   2
  -2 -11   3 615.689 166.588   2
   2 -11  -3 604.934 139.607   2
  -2  11  -3 805.803 173.398   4
  -2 -11  -3 735.809 170.789   2
   2  11   3 675.978 128.021   3
   2 -11  -4 95.5966 76.1293   2
  -2  11  -4-0.99413 52.1653   4
  -2 -11   4 46.4439 77.3002   2
  -2 -11  -4-48.7484 65.5266   2
   2  11   4 0.58097 39.7672   3
   2 -11   4 5.45163 62.7823   2
  -2 -11   5 316.035 125.328   2
  -2  11  -5 245.941 106.881   4
   2 -11  -5 318.156 98.1022   2
   2  11   5 178.425 76.1465   3
  -2 -11  -5 307.713 118.701   2
   2 -11   5 255.733 93.8096   2
  -2 -11   6 202.423 102.361   2
  -2  11  -6 263.266 104.258   4
  -2 -11  -6 362.156 130.861   2
   2 -11  -6 324.606 106.927   2
   2 -11   6 388.487 114.917   2
   2  11   6 354.994 104.431   3
  -2  11  -7 97.2534 70.4244   4
  -2 -11   7 51.6684 63.8090   2
  -2 -11  -7 39.5339 51.7367   2
   2 -11  -7 41.7084 42.6482   2
   2  11   7 135.036 69.5963   3
   2 -11   7 131.216 80.7263   2
   2 -11  -8 25.5656 61.2615   2
   2  11   8-17.0998 44.9295   3
  -2 -11  -8 151.460 95.0198   2
   2 -11   8 61.7885 43.3793   2
  -2  11  -8 46.9344 47.1307   4
  -2 -11   8-4.43136 43.1973   2
  -2  11   9-86.3733 64.6141   3
   2 -11  -9 158.762 80.4563   2
   2  11   9-34.1245 43.8579   3
  -2 -11  -9 72.2219 54.0974   2
   2 -11   9 81.2537 71.5135   2
  -2  11  -9 136.796 83.8168   4
  -2 -11   9 106.709 79.2159   2
   2  11 -10 29.6040 44.7947   4
  -2  11 -10 86.9886 74.8774   4
  -2  11  10 40.2041 69.5126   3
   2  11  10 24.6758 56.4937   3
   2 -11 -10 48.4825 56.9423   2
   2 -11  10 39.9188 42.4747   2
  -2 -11 -10-67.2130 92.7892   2
  -2 -11  10 17.3224 63.8527   2
  -2  11 -11 10.3206 53.9669   4
   2  11 -11-134.938 85.2971   4
  -2  11  11-32.0418 62.3748   3
   2  11  11-44.9702 59.4956   3
   2 -11  11 3.69629 51.5633   2
   2 -11 -11-0.40242 49.9169   2
  -2 -11  11 8.72020 73.2995   2
  -2  11 -12 294.290 123.972   4
   2  11 -12 300.971 119.574   4
  -2  11  12 107.696 74.4299   3
   2 -11  12 101.719 70.2209   2
   2  11  12 244.767 104.435   3
   2 -11 -12 241.712 101.216   2
  -2 -11  12 259.562 114.958   2
   2  11 -13 108.541 74.7101   4
  -2  11  13 127.967 68.1295   3
   2 -11  13 148.645 67.6530   2
   2  11  13 105.566 66.0133   3
  -2 -11  13 101.185 82.2043   2
  -2  11 -13 131.474 94.7095   4
  -2  11 -14 69.1615 72.5728   4
   2  11 -14 192.614 105.153   4
  -2  11  14 42.4913 72.9624   3
   2 -11  14 218.136 102.198   2
   2  11  14 72.1439 57.8488   3
  -2 -11  14-77.4280 72.5567   2
  -2  11 -15-109.234 86.1164   4
   2 -11  15 111.657 70.6748   2
  -2  11  15-65.2364 84.0998   3
   2  11  15 108.507 80.0370   3
  -2 -11  15-150.921 98.4184   2
   2  11 -15-41.6524 70.1070   4
  -2  11 -16 114.480 82.7191   4
  -2 -11  16 54.6904 71.8343   2
   2  11 -16 86.3755 61.5149   4
   2 -11  16 9.79071 57.3086   2
  -2  11  16 175.738 89.7318   3
   2  11  16-48.5727 66.2665   3
   2 -11  17 8.29126 47.9705   2
  -2  11 -17-198.276 107.729   4
   2  11 -17-107.478 84.2141   4
  -2  11  17 81.7683 83.0564   3
  -2 -11  17 48.3776 85.9787   2
   2  11  17-115.822 91.8160   3
   2  11  18 38.2732 67.0135   3
   2 -11  18-49.6509 66.0052   2
   2  11 -18-14.7544 65.9556   4
   2 -11  19 137.555 86.3959   2
   2  11 -19 202.172 104.310   4
   2 -12   0-44.0905 63.3619   2
  -2 -12   0 56.8249 89.6252   2
   2 -12   1 173.550 93.0015   2
  -2 -12   1-57.5877 84.2158   2
  -2 -12  -1 167.693 88.8953   2
   2 -12  -1 211.132 103.747   2
   2 -12   2 25.8345 54.8215   2
   2 -12  -2 79.1677 70.0604   2
  -2 -12  -2 133.017 98.6038   2
  -2 -12   2 186.225 102.563   2
   2 -12   3 130.648 76.6940   2
   2 -12  -3 73.4983 80.3392   2
  -2 -12  -3 181.381 103.113   2
   2  12   3 112.808 64.6797   3
  -2  12  -3 79.0539 81.1940   4
  -2 -12   3-73.9188 73.1522   2
   2 -12  -4 396.422 121.126   2
  -2 -12   4 328.584 119.026   2
  -2  12  -4 162.289 91.0772   4
  -2 -12  -4 104.845 67.5164   2
   2  12   4 195.406 84.1365   3
   2 -12   4 114.625 66.4625   2
   2 -12  -5 123.950 54.8625   2
  -2 -12  -5 49.8409 59.0539   2
  -2 -12   5 180.742 102.594   2
  -2  12  -5 248.384 118.353   4
   2  12   5-60.0994 66.9698   3
   2 -12   5 34.8089 51.5495   2
  -2 -12  -6 146.263 95.8133   2
  -2  12  -6 2.77409 56.1437   4
  -2 -12   6-141.924 87.1785   2
   2  12   6-78.9438 58.2154   3
   2 -12  -6 27.6612 51.8275   2
   2 -12   6 70.2374 69.8594   2
  -2 -12   7 43.7343 61.3128   2
   2 -12  -7-39.3173 55.3750   2
  -2 -12  -7 81.3863 75.5853   2
  -2  12  -7-62.6824 76.0069   4
   2  12   7 122.306 71.6898   3
   2 -12   7-56.7201 65.9963   2
  -2  12  -8 214.319 98.5868   4
   2 -12  -8 138.797 77.7169   2
   2  12   8 193.459 81.9750   3
  -2 -12  -8 124.470 76.0575   2
   2 -12   8 38.5724 58.1183   2
  -2 -12   8 253.809 117.899   2
  -2 -12   9 486.103 142.763   2
   2 -12   9 441.666 137.737   2
   2 -12  -9 477.003 131.477   2
   2  12   9 427.497 128.371   3
  -2 -12  -9 291.032 116.347   2
  -2  12  -9 462.840 142.354   4
   2  12 -10 196.434 103.016   4
   2  12  10-38.0274 55.7215   3
  -2 -12 -10 276.230 122.933   2
   2 -12  10-75.9729 38.4828   2
  -2  12 -10-4.11977 56.3849   4
   2 -12 -10-2.83300 39.3695   2
  -2 -12  10 55.3939 79.0633   2
   2  12 -11 218.181 115.335   4
  -2  12  11 142.116 82.1609   3
   2  12  11 67.4354 62.1726   3
   2 -12 -11 342.680 115.074   2
   2 -12  11 17.4419 41.5020   2
  -2 -12 -11 226.531 114.388   2
  -2 -12  11 308.516 131.113   2
  -2  12 -11 303.297 126.877   4
   2  12  12 85.7237 75.7713   3
  -2 -12 -12-30.3766 64.6333   2
  -2  12 -12 73.6194 76.0951   4
   2  12 -12 68.5176 91.6984   4
  -2  12  12 34.8536 73.3048   3
   2 -12  12 102.521 80.6463   2
   2 -12 -12 63.8273 63.8131   2
  -2 -12  12-9.23161 46.9390   2
   2 -12  13-0.76361 48.2481   2
  -2  12 -13-16.3050 58.1679   4
   2  12 -13 171.876 96.8646   4
  -2  12  13-65.1670 71.7664   3
   2  12  13 146.337 84.1572   3
   2 -12 -13 90.7915 80.6512   2
  -2 -12  13-40.5316 61.6670   2
  -2  12 -14-98.8337 81.0142   4
   2 -12  14 52.2978 67.9672   2
  -2 -12  14-62.3044 71.9435   2
   2 -12 -14 14.8892 45.3640   2
  -2  12  14 100.781 77.0892   3
   2  12  14-0.92784 56.6044   3
   2  12 -14 133.526 93.7235   4
   2  12 -15 250.131 108.019   4
   2 -12  15 326.131 135.040   2
   2  12  15 20.0024 62.4330   3
   2 -12  16-39.5539 65.7649   2
   2  12  16-208.148 101.627   3
   2 -12  17-170.952 105.043   2
  -2 -13   0 312.132 142.417   2
   2 -13   0 164.568 103.194   2
   2 -13   1-148.492 84.9847   2
   2 -13  -1-13.3977 65.9909   2
  -2 -13   1 149.926 114.968   2
  -2 -13  -1 97.6004 107.283   2
   2 -13   2 232.926 107.965   2
  -2 -13  -2 91.9660 78.1317   2
  -2 -13   2 128.728 87.8212   2
   2 -13  -2 131.564 63.6137   2
  -2  13  -2 123.744 93.1270   4
  -2 -13   3-51.1724 70.5944   2
   2 -13  -3 20.9497 51.0614   2
  -2  13  -3 82.9803 73.9161   4
  -2 -13  -3-74.0597 51.4604   2
   2 -13   3-8.51775 52.0508   2
  -2 -13   4-22.5235 62.1521   2
   2 -13  -4 46.4126 55.2332   2
  -2  13  -4 58.8641 77.4095   4
  -2 -13  -4 39.6996 74.3215   2
   2 -13   4-73.9886 86.0011   2
  -2 -13  -5-41.1113 61.6521   2
   2  13   5 59.1047 73.4299   3
   2 -13  -5-30.0737 41.7809   2
  -2 -13   5-41.8601 61.1106   2
   2 -13   5 43.0848 46.3756   2
  -2  13  -5 83.8934 84.1691   4
  -2 -13   6 96.3666 100.043   2
  -2  13  -6 9.00294 63.5382   4
  -2 -13  -6 29.9943 81.5588   2
   2 -13  -6-46.8519 68.1618   2
   2  13   6 38.5261 50.9396   3
   2 -13   6 69.6545 81.2638   2
   2 -13   7-41.5198 83.4355   2
  -2 -13  -7-21.6680 50.4257   2
   2 -13  -7-70.9635 64.1544   2
  -2  13  -7 19.2404 44.0745   4
   2  13   7 47.9236 70.6392   3
  -2 -13   7-89.7360 82.5062   2
  -2  13  -8-72.8497 75.0767   4
   2 -13  -8 27.4313 53.6553   2
   2  13   8 139.136 81.3700   3
  -2 -13  -8 39.7072 69.4668   2
   2 -13   8-78.1431 69.4225   2
  -2 -13   8 84.1753 92.5959   2
   2 -13  -9-11.5444 43.2959   2
   2  13  -9 92.1379 81.9331   4
  -2  13  -9 52.0411 56.2292   4
   2  13   9 74.8491 58.2750   3
  -2 -13  -9-84.1437 82.5150   2
   2 -13   9-12.3955 47.9431   2
  -2 -13   9 204.652 93.3603   2
   2 -13 -10-36.4088 66.6332   2
   2  13 -10 52.3603 67.2656   4
   2  13  10-46.9800 73.4151   3
  -2 -13 -10 0.59410 75.1892   2
   2 -13  10-134.865 86.6773   2
  -2 -13  10 21.5444 57.1029   2
  -2  13 -10 50.0172 78.0711   4
   2 -13  11 164.906 95.5334   2
   2 -13 -11 160.412 94.4029   2
  -2 -13 -11 237.200 120.186   2
   2  13  11 74.7978 61.2280   3
   2  13  12 29.4959 59.0200   3
   2 -13  12-10.2548 67.6411   2
   2 -13 -12 3.25490 42.1322   2
   2  13  13 37.8293 54.5710   3
   2 -13 -13 57.6373 45.1493   2
   2 -13  13 74.0257 68.7777   2
   2  13  14-41.6815 67.1762   3
   2 -13 -14 62.7058 71.1234   2
   2 -13  14-23.2870 60.5123   2
   2 -13 -15 104.240 80.9124   2
   2 -14   0 20.0757 49.6922   2
  -2 -14   0 82.3833 86.9088   2
   2 -14   1-12.5701 57.5530   2
   2 -14  -1 38.3061 51.0708   2
  -2 -14   1 107.995 91.3430   2
  -2 -14  -1-163.957 102.971   2
  -2  14  -1 83.8039 72.5435   4
   2 -14   2-70.1812 68.7461   2
  -2 -14   2 35.5805 58.7047   2
   2 -14  -2-70.7019 67.1269   2
  -2  14  -2-145.042 93.5642   4
  -2 -14  -2-8.87711 51.6922   2
  -2 -14  -3 150.770 106.301   2
  -2  14  -3 59.5820 54.7979   4
   2 -14  -3 45.9251 58.1007   2
  -2 -14   3 173.713 115.833   2
   2 -14   3 32.4646 66.6168   2
  -2 -14  -4-38.5183 67.1803   2
   2 -14  -4 55.7661 80.1490   2
   2 -14   4 47.8126 82.7767   2
   2 -14  -5-85.8313 71.2007   2
   2 -14   5 116.104 82.8119   2
   2 -14  -6 57.4047 87.3043   2
   2 -14   6-23.7897 51.7357   2
   2 -14  -7-61.2382 62.4791   2
   2 -14   7 103.319 82.5797   2
   2 -14  -8 123.691 82.0154   2
   2  14   8 155.315 79.0021   3
   2 -14   8 93.2363 90.0340   2
   2 -14  -9 11.5929 61.8487   2
   2  14   9-61.6393 64.1304   3
   2 -14   9 65.2492 66.4303   2
   2  14  10 54.1562 62.2848   3
   2 -14  10 53.4526 69.3185   2
   2  14  11-11.0042 68.7283   3
   2 -15   0-56.5238 67.8953   2
   2 -15   1-27.3203 57.0318   2
   2 -15  -1-16.4232 55.1866   2
   2 -15  -2 189.260 103.081   2
   2 -15   2-105.787 83.2206   2
   2 -15   3-89.0349 77.9446   2
   2 -15   4 160.910 95.6699   2
   2 -15   5 89.6108 79.3370   2
   3   0   0 121.986 30.1191   4
  -3   0   0 89.2191 35.3542   1
   3   0   0 57.5189 27.9559   1
   3   0  -1 143.810 29.9397   4
   3   0   1 222.320 44.5379   4
  -3   0   1 194.873 52.9364   1
  -3   0   1 97.6066 24.5638   2
   3   0   1 106.413 41.8211   1
  -3   0  -1 239.733 56.2204   1
   3   0  -1 112.762 47.3987   1
  -3   0   2 229022. 975.407   2
   3   0  -2 235233. 952.324   4
   3   0  -2 235200. 1601.50   1
   3   0   2 232792. 1461.05   1
   3   0  -2 230075. 974.754   2
  -3   0  -2 233123. 1496.88   1
   3   0   2 233756. 1406.72   4
   3   0   3 364.442 65.8245   4
  -3   0  -3 259.846 56.9857   1
   3   0  -3 251.255 63.1722   1
   3   0   3 201.715 50.3139   1
  -3   0   3 259.554 38.8123   2
  -3   0  -4 20465.6 437.384   1
   3   0   4 19786.1 463.518   4
  -3   0   4 20469.6 340.113   2
  -3   0  -4 20655.9 473.481   4
   3   0  -4 20523.0 376.237   3
   3   0  -4 20617.0 347.285   2
   3   0  -4 19925.1 496.451   1
  -3   0  -5 138.160 47.3995   4
  -3   0  -5 136.697 41.5392   1
   3   0   5 119.776 43.4388   4
  -3   0   5 119.795 34.2151   2
   3   0  -5 116.349 32.7060   3
   3   0  -5 127.129 32.2138   2
   3   0  -5 161.914 50.4990   1
  -3   0  -6 41141.6 745.549   4
  -3   0  -6 42746.7 628.188   1
   3   0   6 40475.7 734.687   4
   3   0  -6 41471.9 547.778   3
   3   0  -6 41409.0 583.285   2
  -3   0   6 40446.6 567.097   2
  -3   0   7 5.21741 14.3628   2
   3   0  -7 8.55764 7.05407   4
  -3   0  -7 44.2310 37.9351   4
  -3   0   7 13.9626 25.0613   3
   3   0  -7 16.8837 23.2433   2
   3   0  -7 5.48810 16.4196   3
  -3   0   8 2166.78 151.185   2
   3   0  -8 2269.53 155.994   2
   3   0  -8 2300.49 97.3023   4
   3   0  -8 2339.26 137.119   3
  -3   0   8 2395.80 145.137   3
  -3   0  -8 2143.92 187.015   4
   3   0  -9 4.01757 10.5962   4
  -3   0   9-4.03077 20.4031   2
  -3   0  -9-25.1480 46.8994   4
   3   0  -9 17.5697 18.3951   2
   3   0  -9-7.50933 13.2332   3
  -3   0   9 10.1842 21.2602   3
  -3   0 -10 2757.00 226.650   4
  -3   0  10 2900.46 171.734   3
  -3   0  10 2764.21 193.897   2
   3   0 -10 2724.29 132.719   4
   3   0 -10 2968.78 166.695   3
  -3   0 -11 1.96863 34.5113   4
   3   0  11-16.6300 31.5643   3
  -3   0  11-0.63363 22.7293   3
   3   0 -11 5.71918 15.2407   3
   3   0 -11 60.2789 29.1471   4
  -3   0  12 21712.6 410.408   4
  -3   0 -12 23487.6 706.724   4
  -3   0  12 22845.6 521.879   3
   3   0 -12 22661.3 452.120   4
   3   0  12 23679.1 640.542   3
  -3   0  13 29.7474 30.2709   3
   3   0  13-22.4786 37.5455   3
   3   0 -13 69.9753 41.4863   4
  -3   0  13 2.85340 19.1172   4
  -3   0 -14 553.239 120.781   4
   3   0  14 352.282 82.7120   3
  -3   0  14 463.057 84.0183   3
  -3   0  14 370.354 62.8531   4
   3   0 -14 550.922 80.5565   4
  -3   0 -15 76.4186 58.7723   4
  -3   0  15 27.7553 25.5137   4
   3   0 -15 29.9336 25.5973   4
  -3   0  15-22.5190 32.0320   3
   3   0  15-70.7097 53.2220   3
   3   0  16 158.029 61.9695   3
  -3   0 -16 201.352 86.4718   4
   3   0 -16 234.716 60.6581   4
  -3   0  16 243.062 59.6201   4
  -3   0  16 255.296 74.3203   3
   3   0 -17 50.1323 36.0021   4
  -3   0 -17-15.5622 57.0893   4
  -3   0  17 99.5073 53.5653   3
   3   0  17 46.1269 50.6232   3
  -3   0  18 360.892 89.1255   3
   3   0  18 387.919 106.888   3
   3   0  19-25.8838 38.3533   3
  -3   0  19 17.2666 35.3152   3
   3   0  20 646.167 130.411   3
  -3   0  20 494.672 103.328   3
   3   0  21 20.1988 50.8363   3
  -3   0  21 25.1295 38.1802   3
   3   0  22 601.914 137.501   3
  -3   0  22 753.083 130.897   3
   3   0  23 1.18108 42.3836   3
  -3   0  23 14.9961 36.5754   3
  -3   0  24 491.913 116.992   3
   3   0  24 282.812 104.152   3
  -3   0  25 122.734 75.6431   3
   3   0  25 11.6046 62.3710   3
   3   0  26 670.656 158.586   3
   3   0  27 5.18291 58.0637   3
   3   0  28 151.450 85.9753   3
   3   0  29-68.1341 71.2566   3
  -3   1   0 70.8217 23.7695   4
   3  -1   0 35.6171 18.5375   4
   3  -1   0 37.8315 26.8688   1
   3   1   0 25.5968 25.8474   1
  -3   1   0 21.6284 20.8981   1
  -3  -1   0 32.0550 16.8152   2
  -3   1  -1 16873.0 426.261   1
   3  -1   1 16529.6 340.072   4
   3  -1  -1 17291.8 436.990   1
  -3   1  -1 16615.8 348.381   4
   3  -1   1 16582.4 413.978   1
  -3   1   1 16996.4 283.741   4
  -3  -1   1 17545.1 342.361   2
   3   1  -1 16464.5 410.435   1
   3   1   1 17096.9 396.472   1
  -3   1   1 17549.9 444.917   1
   3  -1  -1 16619.5 274.204   4
  -3   1  -2 117.899 38.1316   1
   3   1   2 57.0305 26.4133   1
  -3   1   2 142.698 22.9476   4
   3  -1  -2 109.577 41.6210   1
   3  -1  -2 125.361 22.4826   4
  -3   1  -2 87.8032 23.9596   4
  -3  -1   2 121.964 31.1666   2
  -3  -1  -2 93.1155 29.3693   1
  -3   1   2 96.2052 36.1666   1
   3   1  -2 148.519 33.7643   2
   3  -1   2 101.145 30.5594   4
   3   1   3 2622.64 147.121   1
   3  -1  -3 2644.34 86.2271   2
  -3   1   3 2661.28 179.592   1
   3  -1  -3 2736.97 153.817   3
  -3  -1   3 2469.09 134.248   2
  -3   1  -3 2496.60 162.911   1
  -3   1  -3 2861.98 167.435   4
   3   1  -3 2693.42 140.888   2
   3  -1   3 2549.64 154.764   4
  -3  -1  -3 2589.30 147.750   1
   3  -1  -3 2481.70 173.453   1
   3  -1   4 21362.2 474.737   4
   3   1   4 20832.3 489.805   4
  -3   1  -4 21083.1 470.101   1
   3   1   4 20864.5 397.222   1
  -3   1  -4 20896.8 381.500   2
   3  -1  -4 20732.4 292.035   2
   3  -1  -4 20521.9 421.513   3
   3   1  -4 19872.8 316.854   3
   3   1  -4 20710.3 406.096   2
  -3   1   4 20855.6 509.937   1
  -3  -1   4 20321.2 402.195   2
  -3   1  -4 20836.8 477.451   4
  -3  -1  -4 20416.8 404.921   1
   3  -1  -4 20567.2 502.423   1
   3   1   5 32517.7 643.418   4
   3  -1   5 32149.1 617.097   4
  -3   1  -5 32683.5 523.313   2
   3  -1  -5 33139.2 426.575   2
   3   1  -5 33289.9 410.514   3
   3  -1  -5 32610.8 539.632   3
   3   1  -5 34166.2 549.132   2
   3  -1  -5 32678.7 650.972   1
  -3   1  -5 33244.9 636.848   4
  -3  -1  -5 32157.9 509.209   1
  -3  -1   5 32854.9 540.153   2
   3  -1  -6 78.6629 26.6972   2
   3  -1   6 260.558 62.5243   4
  -3   1  -6 157.761 54.0402   4
   3  -1  -6 76.3279 30.0978   3
  -3  -1  -6 81.6571 29.0193   1
  -3   1   6 130.766 43.4848   3
   3  -1  -6 133.349 50.9977   1
  -3   1  -6 110.948 39.7663   2
  -3  -1   6 120.907 39.5369   2
   3   1  -6 59.0639 21.6820   3
   3   1   6 85.0913 39.4724   4
   3   1  -6 68.4770 27.2892   2
  -3  -1   7 3298.88 188.807   2
  -3   1   7 3304.26 183.864   3
   3  -1  -7 3323.63 168.140   2
  -3  -1  -7 3147.66 158.611   1
   3  -1  -7 3639.92 187.469   3
   3   1  -7 3347.38 136.326   3
   3  -1  -7 3169.64 211.040   1
   3   1  -7 2976.91 127.040   4
   3   1  -7 3444.45 195.874   2
  -3   1  -7 3491.64 198.430   2
  -3   1  -7 3390.69 223.277   4
  -3   1  -8 2249.10 192.166   4
   3   1  -8 2162.48 114.977   4
   3  -1  -8 2176.82 146.759   3
  -3  -1  -8 2109.62 130.350   1
  -3   1  -8 2132.31 166.165   2
  -3  -1   8 2279.65 166.263   2
  -3  -1   8 2239.63 122.147   3
  -3   1   8 1928.01 143.549   3
   3   1  -8 2078.65 158.718   2
   3   1  -8 2250.33 116.296   3
   3  -1  -8 2329.83 183.923   1
   3   1   8 2222.71 173.725   3
  -3   1   8 2050.37 68.6827   4
   3  -1  -8 2093.94 143.997   2
   3  -1  -9 10637.4 344.792   2
  -3   1   9 10241.4 191.688   4
  -3  -1   9 9554.50 357.912   2
   3   1  -9 9810.70 364.256   2
  -3  -1   9 9809.69 268.064   3
  -3   1   9 9797.42 335.057   3
   3  -1  -9 9547.45 317.520   3
   3   1  -9 10108.6 257.660   3
  -3  -1  -9 9863.76 285.372   1
  -3   1  -9 10100.3 422.243   4
   3   1  -9 10000.5 266.623   4
   3  -1  -9 10281.9 399.350   1
   3   1   9 9949.77 377.817   3
  -3   1  10 8633.89 325.177   3
   3   1 -10 8842.56 268.886   4
  -3  -1  10 9131.96 363.684   2
  -3  -1  10 9188.11 273.232   3
   3  -1 -10 8602.66 329.250   2
   3   1 -10 8939.46 255.658   3
  -3   1  10 8574.34 204.375   4
   3  -1 -10 9036.87 383.577   1
   3   1  10 8787.96 366.376   3
  -3   1 -10 8720.15 407.181   4
  -3  -1  11 77.4769 46.7387   2
   3   1 -11 43.9743 24.6455   4
  -3   1  11 67.8620 21.0834   4
  -3  -1  11 32.7656 24.8754   3
   3   1  11 35.3189 40.2664   3
  -3   1  11 95.3010 46.6552   3
  -3   1 -11 57.9158 50.3477   4
   3   1 -11 92.7317 34.3299   3
  -3   1  12 4055.09 172.401   4
  -3  -1  12 4270.69 272.970   2
   3   1 -12 4217.15 212.189   4
  -3   1  12 4217.53 242.619   3
  -3  -1  12 4125.21 202.622   3
  -3   1 -12 4219.26 301.355   4
   3   1 -12 3987.21 188.638   3
   3   1  12 4515.80 278.211   3
   3   1 -13 795.585 98.1357   4
  -3   1  13 790.629 82.7066   4
   3  -1  13 797.116 121.448   3
  -3  -1  13 971.112 135.030   2
  -3   1  13 799.215 106.895   3
  -3  -1  13 822.447 95.3930   3
   3   1  13 783.865 118.230   3
  -3   1 -13 919.052 145.759   4
   3   1 -13 810.552 89.4536   3
   3  -1  14 371.356 86.8911   3
  -3   1 -14 376.206 100.262   4
   3   1  14 422.635 89.5004   3
  -3   1  14 395.961 61.8656   4
   3   1 -14 411.973 74.6318   4
  -3   1  14 404.762 83.4300   3
  -3  -1  14 416.696 71.7206   3
  -3  -1  14 460.645 101.078   2
  -3   1 -15 3854.13 317.365   4
  -3   1  15 3541.16 195.718   4
   3   1 -15 3648.85 230.252   4
  -3   1  15 3732.42 250.124   3
  -3  -1  15 4008.35 225.435   3
   3   1  15 3946.26 281.250   3
   3  -1  15 3740.02 272.026   3
  -3  -1  15 3800.81 290.847   2
   3   1  16 128.223 58.8087   3
   3  -1  16 117.423 52.4762   3
   3   1 -16 101.811 43.8216   4
  -3   1 -16 144.017 60.1645   4
  -3   1  16-6.23744 33.3921   3
  -3  -1  16 214.197 58.6051   3
  -3   1  16 123.504 40.6393   4
   3   1  17 454.952 107.187   3
   3  -1  17 499.914 104.916   3
   3   1 -17 606.534 104.847   4
  -3   1 -17 543.631 132.911   4
  -3   1  17 592.205 108.429   3
  -3  -1  17 410.521 82.1256   3
   3   1  18 732.298 132.207   3
   3  -1  18 455.261 108.341   3
  -3   1 -18 537.960 140.336   4
   3   1 -18 639.558 106.972   4
  -3   1  18 621.373 110.089   3
  -3  -1  18 654.931 103.562   3
   3   1  19 796.475 142.580   3
   3   1 -19 655.753 116.774   4
  -3   1 -19 772.193 167.940   4
  -3   1  19 816.120 130.692   3
  -3  -1  19 991.471 132.002   3
   3  -1  19 843.704 145.502   3
   3   1  20 381.325 111.296   3
  -3   1 -20 293.330 102.017   4
   3  -1  20 458.354 111.640   3
   3   1 -20 368.311 94.4886   4
  -3  -1  20 398.321 87.0414   3
  -3   1  20 357.565 98.8905   3
   3  -1  21 101.108 53.0852   3
  -3   1  21 368.675 102.616   3
   3   1  21 359.974 97.8800   3
  -3   1 -21 280.711 107.039   4
  -3  -1  21 351.915 83.1144   3
   3   1 -21 386.223 98.8068   4
   3  -1  22 22.1120 55.0590   3
   3   1 -22 25.0742 31.3027   4
  -3   1  22 15.7403 37.9248   3
  -3  -1  22 32.7459 41.6967   3
   3   1  22 50.7058 50.7048   3
   3  -1  23 283.019 97.3851   3
  -3   1  23 130.506 60.2771   3
  -3   1 -23 174.000 88.5934   4
   3   1 -23 199.021 70.3337   4
  -3  -1  23 251.142 80.3130   3
   3   1  23 166.939 69.5140   3
   3  -1  24 100.353 64.5819   3
  -3   1  24 291.226 99.9727   3
   3   1  24 244.804 111.514   3
   3  -1  25 33.9520 61.7928   3
  -3   1  25 85.4278 72.7306   3
   3   1  25 101.989 85.7349   3
  -3   1  26 1137.27 188.637   3
   3  -1 -26 1007.28 193.195   1
   3   1  26 815.166 170.590   3
   3  -1  26 1199.25 197.416   3
  -3   1  27 22.2477 51.3008   3
   3   1  27 121.799 88.3092   3
   3  -1  27 137.876 89.4445   3
   3   1  28 330.336 125.974   3
   3  -1  28 63.7131 64.6688   3
   3  -1  29 62.2001 78.1711   3
  -3   2   0 97.6678 28.1907   4
  -3  -2   0 59.8371 27.6960   2
   3  -2   0 64.0682 22.5743   4
  -3   2   0 133.422 43.7940   1
  -3   2   1 105.851 26.1790   4
  -3   2  -1 107.174 18.6348   2
  -3   2  -1 87.1645 26.9170   4
   3   2   1 53.1272 23.7163   1
  -3   2   1 145.407 46.8218   1
  -3  -2   1 45.7861 25.9940   2
  -3   2  -1 63.3469 32.1865   1
   3  -2  -1 53.1116 19.4961   1
   3  -2   1 171.086 38.7150   4
  -3   2  -2 884.185 91.4251   4
   3  -2  -2 881.532 104.212   1
  -3   2   2 783.921 60.8441   4
  -3   2  -2 923.495 106.007   1
   3  -2   2 1005.17 93.9953   4
  -3   2  -2 857.769 60.9583   2
  -3  -2   2 845.798 90.3232   2
   3   2   2 771.068 82.6170   1
  -3   2   2 904.073 107.402   1
   3   2  -2 773.252 86.8263   2
   3  -2  -3 266.413 60.1318   1
   3   2  -3 193.624 44.4252   2
   3   2   3 244.766 48.5214   3
  -3   2   3 240.651 30.2655   4
  -3  -2   3 200.962 46.0741   2
  -3   2  -3 242.172 55.5139   4
   3  -2  -3 312.135 59.7184   3
   3  -2  -3 250.345 25.4069   2
  -3   2  -3 240.009 36.8014   2
   3  -2   3 237.903 50.1438   4
   3   2   3 224.836 42.9536   1
  -3   2   3 226.461 55.6602   1
  -3   2  -3 266.974 57.7152   1
   3  -2  -4 3881.16 221.719   1
  -3   2   4 3775.53 105.957   4
   3  -2  -4 3843.92 121.757   2
  -3   2  -4 3650.45 160.284   2
  -3   2  -4 4025.36 215.897   4
   3  -2  -4 3523.19 191.176   3
  -3  -2   4 3823.02 200.383   2
   3   2  -4 3650.03 196.007   2
   3  -2   4 3634.60 199.768   4
  -3   2   4 4085.85 231.041   1
   3   2   4 3804.65 192.357   3
   3   2   4 3787.90 164.951   1
  -3   2  -5 4714.08 246.681   4
   3   2   5 4576.26 172.411   1
   3  -2   5 4755.47 241.549   4
   3  -2  -5 4552.69 157.321   2
  -3   2  -5 4695.57 199.539   2
   3   2  -5 4717.60 120.599   3
   3   2  -5 4679.43 229.359   2
  -3  -2   5 4911.70 233.747   2
  -3   2   5 4970.14 255.414   1
   3   2   5 4867.32 226.822   3
   3  -2  -5 4840.90 227.787   3
   3  -2  -5 4939.58 254.186   1
   3  -2  -6 463.348 80.0033   1
   3   2  -6 429.712 37.0347   3
   3   2  -6 357.754 67.4601   2
  -3   2  -6 422.704 64.5635   2
  -3  -2  -6 340.099 48.4550   1
  -3   2   6 389.195 70.5196   3
   3  -2  -6 379.000 66.3294   3
  -3   2  -6 340.335 73.7388   4
   3  -2  -6 416.036 53.9252   2
  -3  -2   6 444.760 75.7708   2
   3   2   6 564.420 84.1623   3
  -3   2  -7 11229.2 417.908   4
  -3   2   7 10812.8 362.199   3
  -3   2   7 10926.0 183.140   4
  -3  -2   7 10450.5 368.774   2
  -3   2  -7 10971.8 351.658   2
   3   2  -7 10977.8 377.540   2
   3   2  -7 10567.4 187.700   3
   3   2   7 11373.7 376.682   3
  -3  -2  -7 10584.2 257.296   1
   3  -2  -7 10788.1 296.428   2
   3  -2  -7 10567.4 390.307   1
  -3   2  -8 4177.70 267.849   4
   3  -2  -8 4154.29 199.036   2
  -3   2  -8 4198.11 233.067   2
  -3   2   8 4746.38 247.975   3
  -3   2   8 4081.56 124.660   4
  -3  -2   8 4360.42 247.265   2
   3   2  -8 4473.60 132.030   3
   3   2   8 4284.13 240.521   3
   3   2  -8 4171.47 188.614   4
  -3  -2  -8 4128.76 159.531   1
   3  -2  -8 4182.62 250.731   1
  -3   2   9 9961.27 218.115   4
   3   2  -9 10371.4 310.777   4
  -3  -2   9 9903.56 227.457   3
  -3   2   9 10056.1 367.048   3
  -3  -2   9 9926.62 391.134   2
   3   2  -9 10557.1 218.155   3
   3   2   9 10610.0 388.765   3
   3  -2  -9 10153.9 331.876   2
   3  -2  -9 10410.7 399.321   1
  -3   2  -9 9694.52 420.720   4
  -3  -2  -9 10221.7 252.409   1
   3   2 -10 97.2851 24.1299   3
   3   2  10 38.0611 36.9092   3
  -3  -2  10 100.828 46.5388   2
  -3   2 -10 54.8462 40.0122   4
   3   2 -10 107.785 42.5586   4
   3  -2 -10 88.1353 38.7346   2
  -3  -2 -10 67.0235 24.9376   1
   3  -2 -10 89.4556 47.0235   1
  -3  -2  10 72.1935 21.2980   3
  -3   2  10 62.1790 25.1323   3
  -3   2  10 134.081 28.8131   4
  -3  -2  11 1544.48 166.792   2
  -3   2  11 1383.98 97.6749   4
  -3  -2  11 1381.54 97.2167   3
   3   2 -11 1495.71 132.195   4
   3   2 -11 1400.79 94.1983   3
   3   2  11 1525.50 159.366   3
  -3   2  11 1314.93 140.657   3
   3  -2 -11 1462.68 159.359   1
  -3  -2 -11 1407.60 98.5156   1
  -3   2 -11 1507.40 179.674   4
   3   2  12 170.679 57.4079   3
  -3  -2 -12 205.762 38.5688   1
  -3   2  12 116.067 42.1263   3
  -3   2  12 172.035 36.6140   4
  -3   2 -12 129.854 61.2540   4
   3   2 -12 197.298 49.1810   4
   3  -2 -12 174.408 60.1317   1
  -3  -2  12 204.341 42.0698   3
  -3  -2  12 204.634 66.8887   2
   3   2 -12 169.796 36.1231   3
   3   2  13 549.234 103.524   3
  -3  -2 -13 653.790 69.9082   1
  -3   2  13 601.583 74.6536   4
   3  -2 -13 745.839 117.653   1
  -3   2 -13 626.017 122.879   4
   3   2 -13 561.624 88.7640   4
  -3   2  13 656.642 107.196   3
  -3  -2  13 610.133 74.8007   3
  -3  -2  13 483.101 102.255   2
   3   2 -13 628.241 73.6371   3
   3   2  14 120.079 66.8947   3
  -3   2 -14-7.89952 46.6378   4
   3   2 -14 16.3229 21.7962   3
  -3   2  14 4.91487 34.2092   3
   3  -2 -14 19.7509 29.6290   1
  -3   2  14 45.1402 26.7547   4
  -3  -2  14 31.8901 35.6506   2
   3   2 -14 15.4590 22.8383   4
  -3  -2  14 76.6417 26.7149   3
  -3   2 -15 594.834 128.398   4
  -3  -2  15 590.910 120.874   2
   3   2  15 467.903 94.2848   3
   3   2 -15 433.202 69.5943   3
   3   2 -15 451.098 84.9360   4
  -3   2  15 528.944 99.5380   3
   3  -2  15 340.316 82.7635   3
  -3  -2  15 521.675 77.2632   3
  -3   2  15 485.757 76.2014   4
   3  -2 -15 520.446 112.010   1
   3  -2  16 952.490 147.491   3
   3   2  16 1098.93 155.123   3
   3   2 -16 974.415 133.986   4
  -3  -2  16 1043.65 163.852   2
  -3   2 -16 1083.27 176.041   4
   3  -2 -16 1099.82 157.070   1
  -3   2  16 1286.23 159.260   3
  -3  -2  16 898.579 103.344   3
  -3   2  16 941.318 109.090   4
   3   2  17 8.62147 39.4194   3
  -3  -2  17 95.7287 56.5491   2
   3  -2  17 6.09991 40.4451   3
   3   2 -17 54.3235 43.2566   4
   3  -2 -17 31.1332 39.7355   1
  -3   2  17 72.5749 55.2530   3
  -3  -2  17 54.8360 30.6115   3
  -3   2 -17 31.3152 57.0240   4
   3   2  18-69.4490 63.0403   3
  -3  -2  18 52.6513 56.1169   2
   3  -2  18-25.3567 44.6107   3
  -3   2 -18-26.6383 57.6558   4
   3   2 -18 54.8097 44.4666   4
   3  -2 -18-8.58819 48.7794   1
  -3   2  18 23.9522 41.4672   3
  -3  -2  18 10.9327 26.8440   3
   3  -2  19 413.606 107.222   3
   3  -2 -19 251.739 83.1013   1
  -3   2 -19 217.514 91.4878   4
  -3   2  19 322.857 91.7107   3
  -3  -2  19 385.888 80.5332   3
   3   2 -19 446.193 105.575   4
   3   2  19 271.369 80.9269   3
  -3   2  20 393.411 96.5596   3
  -3   2 -20 169.377 82.9460   4
   3  -2  20 301.400 93.2316   3
   3   2 -20 260.136 85.0069   4
  -3  -2  20 367.650 82.8876   3
   3  -2 -20 247.774 98.1233   1
   3   2  20 243.672 85.0604   3
   3   2 -21 301.438 93.4908   4
   3  -2 -21 427.905 112.268   1
  -3   2  21 401.145 110.346   3
  -3  -2  21 473.651 93.5172   3
   3  -2  21 405.145 104.162   3
  -3   2 -21 623.810 154.981   4
   3   2  21 350.405 99.9266   3
   3  -2  22 1296.05 189.323   3
  -3   2 -22 1475.43 243.774   4
   3   2 -22 1314.62 189.859   4
  -3   2  22 1215.40 180.605   3
   3  -2 -22 1120.18 183.158   1
   3   2  22 987.560 175.265   3
   3  -2  23 23.0034 55.7014   3
  -3   2 -23 111.870 88.9191   4
   3  -2 -23 79.7123 64.3369   1
  -3   2  23 66.7830 57.5775   3
   3   2 -23 113.570 78.4607   4
   3   2  23 50.9801 46.7764   3
   3  -2  24 492.549 131.800   3
   3   2 -24 420.921 118.320   4
   3  -2 -24 437.894 121.404   1
  -3   2 -24 360.150 138.405   4
  -3   2  24 493.931 124.087   3
   3   2  24 486.255 134.139   3
   3  -2  25 68.0941 81.1924   3
  -3   2 -25 155.011 94.6153   4
  -3   2  25 37.5813 59.7786   3
   3   2  25 159.564 77.8221   3
   3  -2  26 84.2725 63.5498   3
  -3   2 -26 208.342 118.049   4
  -3   2  26 63.0993 57.3798   3
   3   2  26 105.745 70.5113   3
  -3   2 -27 290.690 131.042   4
  -3   2  27 287.406 97.4013   3
   3   2  27 53.8181 59.8159   3
   3  -2  27 211.193 90.1634   3
  -3   2  28-67.1213 82.5068   3
   3   2  28 79.0535 86.4560   3
   3  -2  28-112.734 75.6364   3
   3  -2  29 109.531 80.4986   3
   3   3   0 27.9174 12.7462   3
  -3  -3   0 19.5104 17.7739   2
  -3   3   0 9.25101 12.7734   4
   3  -3   0-4.18345 7.26763   2
  -3   3   0-0.15512 20.7986   1
   3   3   1 111.653 29.7308   3
   3   3  -1 76.0432 20.5528   3
  -3   3   1 70.1370 35.6242   1
  -3  -3   1 91.3098 36.1573   2
   3  -3   1 68.7547 20.5505   2
  -3   3  -1 69.8006 31.0248   1
  -3   3   1 111.208 31.1729   4
  -3   3  -1 79.7796 20.3213   2
   3  -3  -1 77.7023 16.4266   2
  -3   3  -1 77.2113 30.1293   4
  -3   3   2 5982.52 282.805   1
   3  -3   2 5710.58 181.392   2
  -3   3   2 5662.34 195.205   4
   3  -3   2 5861.39 240.819   4
  -3   3  -2 5690.95 245.197   4
  -3   3  -2 5813.25 185.835   2
  -3  -3   2 5600.64 265.203   2
   3   3  -2 5544.19 143.815   3
   3   3   2 5888.28 210.380   3
   3  -3  -2 5730.66 146.675   2
  -3   3   3 349.130 71.4534   1
  -3   3  -3 248.523 41.9764   2
  -3   3  -3 376.130 69.7459   4
  -3  -3   3 292.940 66.1283   2
  -3   3   3 274.728 43.4808   4
   3  -3   3 321.187 49.8112   2
   3   3   3 316.037 58.2662   3
   3   3  -3 213.484 54.5414   2
   3  -3   3 299.263 59.2033   4
   3   3  -3 264.400 28.3989   3
   3   3   3 323.469 51.9400   1
   3  -3  -3 316.132 65.7698   1
  -3   3  -4 17033.1 464.892   4
   3  -3  -4 16973.3 472.463   1
   3  -3   4 16858.5 369.582   2
   3  -3   4 16764.6 446.083   4
   3   3   4 17077.6 401.132   3
  -3  -3   4 16425.9 468.164   2
  -3   3  -4 16254.2 365.054   2
   3   3   4 16523.7 343.607   1
   3   3  -4 16499.4 466.733   2
  -3   3   4 17265.8 492.949   1
   3  -3  -5 3866.19 228.703   1
  -3   3  -5 3575.12 224.232   4
   3  -3   5 3757.54 189.461   2
  -3   3  -5 3773.69 188.503   2
  -3  -3   5 3853.64 234.396   2
   3   3   5 3715.15 197.653   3
  -3   3   5 3776.71 232.776   1
   3   3   5 3791.46 154.675   1
   3  -3  -6 492.060 92.1533   1
   3   3   6 515.052 85.6576   3
   3  -3   6 491.925 77.6195   2
  -3   3  -6 411.179 84.7049   4
  -3   3   6 409.200 84.4652   3
  -3   3  -6 278.786 59.6741   2
   3   3   6 504.080 54.6497   1
  -3  -3   6 454.615 91.1967   2
   3   3   7 63.8186 40.6014   3
  -3   3  -7 110.848 51.2838   4
  -3   3   7 63.9861 35.7196   3
   3  -3   7 178.608 57.1276   2
   3  -3  -7 111.480 51.4808   1
  -3   3  -7 129.950 45.4840   2
  -3  -3   7 195.576 61.3282   2
   3  -3  -8 6244.70 305.921   1
  -3   3  -8 6396.68 337.277   4
   3  -3   8 6127.37 290.812   2
  -3   3   8 6276.62 306.189   3
   3   3   8 6241.47 289.974   3
  -3  -3   8 6686.80 329.928   2
   3   3   9 767.486 108.409   3
   3   3  -9 960.990 107.865   4
  -3   3  -9 837.077 130.843   4
  -3   3   9 964.946 125.918   3
   3  -3   9 729.920 105.180   2
  -3  -3   9 768.006 117.034   2
   3  -3  -9 780.250 112.950   1
   3   3  10 331.374 74.7236   3
   3  -3 -10 277.196 64.0007   1
  -3   3  10 329.445 52.5003   4
  -3   3  10 230.891 59.9602   3
  -3  -3  10 391.595 86.2579   2
  -3   3 -10 339.258 83.8303   4
   3   3 -10 325.456 64.0979   4
  -3   3 -11 2130.19 216.436   4
   3   3 -11 2333.78 174.374   4
  -3  -3  11 2526.21 221.411   2
  -3   3  11 2213.13 137.037   4
  -3  -3  11 2246.56 101.260   3
  -3   3  11 2383.88 202.444   3
   3   3  11 2352.12 198.770   3
   3  -3 -11 2234.26 193.818   1
   3   3  12 784.714 118.995   3
  -3   3 -12 630.158 121.560   4
  -3  -3  12 589.654 109.719   2
  -3  -3  12 679.831 62.4391   3
  -3   3  12 724.404 83.8700   4
  -3   3  12 760.599 117.864   3
   3   3 -12 618.479 97.5868   4
   3  -3 -12 753.665 115.627   1
   3   3  13 215.811 66.8229   3
  -3   3 -13 208.609 72.5643   4
  -3   3  13 200.701 46.0616   4
   3   3 -13 293.915 70.5206   4
  -3  -3 -13 240.125 27.7550   1
  -3  -3  13 230.656 73.7904   2
  -3   3  13 238.672 68.2447   3
  -3  -3  13 294.893 44.1982   3
   3  -3 -13 215.001 66.4047   1
   3   3  14-52.2667 55.4328   3
  -3   3 -14-43.9913 53.5857   4
  -3   3  14-10.5956 23.8993   4
   3   3 -14-1.84041 25.3238   4
  -3  -3 -14 18.8943 9.37674   1
  -3  -3  14 4.07775 29.5717   2
  -3   3  14-30.2202 36.0857   3
  -3  -3  14 36.3233 21.2952   3
   3  -3 -14 13.9370 26.3125   1
   3   3 -15 212.165 61.0973   4
  -3   3  15 233.307 74.6753   3
  -3  -3  15 318.743 89.1987   2
  -3   3  15 203.166 50.2025   4
  -3  -3  15 297.313 51.8689   3
   3  -3 -15 132.935 58.8463   1
  -3   3 -15 177.944 65.0863   4
  -3  -3 -15 211.977 28.5944   1
   3   3  15 191.182 70.5193   3
   3  -3 -16 467.315 104.968   1
  -3   3 -16 357.061 110.856   4
   3   3 -16 587.915 110.805   4
  -3   3  16 314.567 87.7463   3
  -3  -3  16 409.138 64.6179   3
  -3  -3  16 378.008 98.2878   2
  -3  -3 -16 398.843 41.4798   1
   3   3  16 406.344 96.8880   3
   3   3 -17 1308.01 167.522   4
  -3  -3  17 1389.69 204.094   2
  -3   3  17 1444.51 185.117   3
  -3  -3  17 1464.88 127.444   3
  -3   3 -17 1559.02 227.674   4
   3  -3 -17 1692.16 193.471   1
   3  -3  17 1705.28 197.709   3
   3   3  17 1361.64 180.749   3
   3  -3  18 87.7787 61.0403   3
  -3   3 -18 81.4324 62.4274   4
  -3  -3  18 130.123 75.6737   2
   3  -3 -18 50.4887 44.6232   1
  -3   3  18 2.66180 39.7590   3
  -3  -3  18 73.7352 42.1159   3
   3   3 -18 77.9963 54.2795   4
   3   3  18 40.2413 53.1368   3
  -3   3 -19 2149.16 274.670   4
   3   3 -19 1846.45 210.651   4
  -3   3  19 1883.02 215.974   3
  -3  -3  19 1995.72 160.747   3
   3   3  19 2341.72 250.161   3
  -3  -3  19 1930.51 249.533   2
   3  -3  19 1782.06 214.359   3
   3  -3 -19 2086.50 224.662   1
   3  -3  20 463.132 116.292   3
   3   3 -20 428.997 114.822   4
  -3  -3  20 565.872 143.008   2
   3  -3 -20 429.937 111.598   1
  -3   3  20 349.432 96.5992   3
  -3   3 -20 337.462 115.957   4
   3   3  20 467.054 122.997   3
  -3   3 -21 992.459 198.173   4
   3   3 -21 790.198 148.758   4
   3  -3 -21 837.448 151.110   1
  -3   3  21 869.819 158.218   3
   3   3  21 832.778 161.432   3
   3  -3  21 1002.86 164.330   3
   3  -3  22 135.462 69.4838   3
   3   3 -22 191.798 92.0623   4
   3  -3 -22 225.750 88.8664   1
  -3   3  22 142.099 71.9969   3
  -3   3 -22 192.175 102.176   4
   3   3  22 239.292 98.2138   3
   3   3 -23 38.3632 57.3323   4
   3  -3  23 108.264 67.9376   3
   3  -3 -23 122.901 77.4849   1
  -3   3  23 13.7942 46.8740   3
  -3   3 -23 15.8426 63.8734   4
   3   3  23-70.6290 68.8942   3
   3  -3  24 785.263 152.481   3
  -3   3 -24 944.847 210.042   4
  -3   3  24 606.076 144.680   3
   3   3 -24 873.893 167.900   4
   3   3  24 659.986 150.962   3
   3  -3  25-16.4208 44.0299   3
  -3   3 -25 95.6620 70.1778   4
   3   3  25-0.62600 64.6000   3
   3  -3  26-10.3115 41.3555   3
  -3   3 -26 200.812 121.717   4
  -3   3  26 21.2370 53.7727   3
   3   3  26 51.1443 67.3381   3
   3  -3  27-71.6663 58.1565   3
  -3   3 -27 166.676 106.049   4
  -3   3  27 113.988 76.7274   3
   3   3  27-2.07774 52.3107   3
  -3   3  28-2.25682 60.4801   3
  -3   3 -28 36.0082 55.2831   4
   3  -3  28-14.2084 73.7686   3
   3  -3  29-53.2908 62.9809   3
  -3   3  29-20.4708 45.2568   3
   3  -4   0 42.4720 19.4634   2
  -3  -4   0-37.9032 38.3410   2
  -3   4   0 14.4655 15.6393   4
   3   4   0 51.4359 19.7733   3
  -3   4  -1 994.202 106.049   4
  -3   4   1 838.914 91.9792   4
   3  -4   1 815.906 76.4823   2
   3  -4  -1 818.262 72.9021   2
   3   4  -1 776.628 64.3018   3
   3   4   1 820.733 76.7226   3
  -3  -4  -1 803.564 111.041   2
  -3  -4   1 778.577 111.813   2
  -3   4  -1 971.516 84.4554   2
  -3   4  -2 5214.55 253.905   4
   3   4  -2 5336.79 149.411   3
   3   4   2 5498.31 211.739   3
   3  -4   2 5533.30 207.707   2
  -3  -4   2 5473.17 289.810   2
  -3   4  -2 5300.40 208.514   2
   3  -4  -2 5379.90 185.520   2
  -3  -4   3 117.830 51.1233   2
  -3   4  -3 208.416 55.7319   4
   3  -4   3 160.219 39.4819   2
   3  -4  -3 69.0917 23.5461   2
  -3   4  -3 171.286 40.8889   2
   3   4  -3 77.3971 16.7435   3
   3   4   3 121.150 38.7635   3
  -3   4  -4 5404.02 279.935   4
  -3   4  -4 5653.63 237.864   2
   3  -4   4 5615.68 235.814   2
  -3  -4   4 5787.86 302.427   2
   3   4   4 5723.46 239.495   3
  -3  -4  -4 5381.56 244.389   3
  -3   4  -5 12.7931 14.3058   2
  -3  -4   5 10.6286 34.3252   2
  -3   4  -5 25.8877 26.6683   4
   3   4   5 24.2718 16.3658   1
   3  -4   5 39.0403 29.0155   2
   3   4   5 2.80858 19.9259   3
  -3   4  -6 45.8069 27.5033   2
  -3  -4   6 117.305 54.2844   2
   3  -4   6 48.1667 39.0954   2
  -3   4   6-38.5699 57.2968   3
   3   4   6 22.1380 14.5030   1
   3  -4  -6 19.6550 31.8721   1
  -3   4  -6 47.0023 40.5925   4
   3   4   6 38.0289 33.8659   3
   3   4   7 22740.7 304.472   1
  -3   4  -7 23178.4 646.349   4
   3  -4  -7 23973.8 597.955   1
   3  -4   7 23018.6 560.036   2
  -3   4  -7 22708.8 554.334   2
  -3  -4   7 24442.6 654.038   2
  -3   4   7 23602.6 621.593   3
   3   4   7 23283.1 550.575   3
   3  -4  -8 3007.45 215.764   1
   3  -4   8 2831.36 206.906   2
  -3   4   8 2143.92 196.257   3
  -3   4  -8 2863.70 238.444   4
   3   4   8 2710.18 200.696   3
  -3  -4   8 2733.65 227.223   2
   3  -4  -9 17125.4 524.262   1
  -3  -4   9 16998.0 574.773   2
   3  -4   9 17148.9 534.693   2
  -3   4   9 17570.5 557.622   3
   3   4   9 16939.8 505.207   3
  -3   4  -9 16872.8 588.141   4
   3  -4 -10 525.680 97.9170   1
  -3   4 -10 365.829 93.9320   4
   3   4 -10 433.201 82.9341   4
  -3   4  10 385.917 82.2222   3
   3  -4  10 546.104 99.5353   2
  -3  -4  10 420.644 94.4838   2
   3   4  10 459.728 90.8441   3
   3  -4  11 225.735 70.8974   2
  -3   4 -11 177.436 68.8525   4
   3   4 -11 268.963 65.1468   4
  -3   4  11 247.600 67.5047   3
  -3  -4  11 314.971 87.4793   2
   3  -4 -11 266.619 74.3152   1
   3   4  11 250.906 62.5395   3
   3  -4  12 105.980 47.8095   2
   3   4 -12 77.1103 44.8566   4
  -3  -4  12 58.9988 13.7274   3
  -3   4  12 3.73006 35.9531   3
  -3  -4  12 70.4022 50.5755   2
   3  -4 -12 153.636 54.0419   1
  -3   4  12 86.0161 38.5352   4
  -3   4 -12 102.459 60.9905   4
   3   4  12 131.085 59.0444   3
   3  -4 -13 4377.90 280.233   1
   3   4 -13 4123.45 273.734   4
  -3  -4  13 4442.53 329.881   2
  -3  -4  13 4064.26 125.886   3
  -3   4  13 4278.30 301.158   3
   3   4  13 4310.59 289.965   3
  -3   4  13 3619.61 209.710   4
   3  -4  13 4174.89 305.865   2
  -3   4 -13 4388.78 336.576   4
   3   4 -14 121.798 45.6720   4
  -3   4  14 83.7641 36.8973   4
  -3   4 -14 103.429 58.5874   4
  -3  -4  14 125.144 73.8309   2
   3  -4 -14 80.8750 56.4193   1
  -3   4  14 44.7841 42.8542   3
   3   4  14 30.0545 42.2277   3
  -3  -4  14 119.664 27.7509   3
   3  -4 -15 678.935 119.533   1
   3   4 -15 922.456 137.779   4
  -3   4 -15 897.433 163.146   4
  -3  -4  15 817.533 72.8285   3
  -3  -4  15 703.404 141.761   2
  -3   4  15 945.016 147.404   3
   3   4  15 865.978 138.437   3
   3  -4 -16 636.546 116.329   1
  -3   4 -16 512.061 109.361   4
  -3  -4  16 441.517 117.755   2
  -3  -4  16 624.544 69.9294   3
  -3   4  16 788.783 139.954   3
   3   4 -16 631.182 118.761   4
   3   4  16 736.483 131.153   3
   3  -4 -17 248.040 89.6717   1
  -3   4 -17 114.556 57.6937   4
   3   4 -17 217.552 78.3329   4
  -3  -4  17 231.627 95.0929   2
  -3   4  17 80.5026 51.8789   3
   3   4  17 152.287 73.8618   3
   3  -4 -18 144.277 66.3006   1
   3   4 -18 194.162 77.8650   4
  -3  -4  18 156.132 67.5240   2
  -3   4 -18 129.239 66.9570   4
  -3   4  18 74.3147 42.2228   3
   3   4  18 99.7429 71.7225   3
   3  -4  18 90.7376 40.7593   3
   3  -4 -19 204.150 87.5208   1
  -3   4 -19 125.294 86.1722   4
   3   4 -19 181.942 74.8091   4
  -3  -4  19 150.745 72.5981   2
  -3   4  19 55.2110 47.8603   3
   3  -4  19 78.3391 61.8948   3
   3   4  19 140.417 77.0685   3
   3  -4  20 168.652 78.9367   3
  -3   4 -20 208.727 104.952   4
   3   4 -20 33.6651 47.4124   4
  -3  -4  20 122.064 75.7742   2
   3  -4 -20 124.182 57.6047   1
  -3   4  20 84.6800 44.6808   3
   3   4  20 109.060 80.6858   3
   3  -4 -21 478.682 112.307   1
   3  -4  21 441.670 113.314   3
  -3   4 -21 441.334 140.021   4
   3   4 -21 526.963 130.155   4
  -3  -4  21 478.551 147.660   2
  -3   4  21 344.743 96.6350   3
   3   4  21 283.638 98.8394   3
  -3  -4  22 138.790 77.7335   2
  -3   4 -22 63.6033 66.5261   4
   3  -4  22 69.0060 49.7307   3
  -3   4  22 226.819 92.2567   3
   3   4 -22 77.9234 60.9629   4
   3   4  22 190.205 88.0330   3
   3  -4  23 152.703 67.7931   3
  -3   4 -23 397.745 143.046   4
   3   4 -23 244.834 94.0088   4
  -3   4  23 294.271 105.821   3
   3   4  23 145.746 73.9356   3
   3  -4  24-39.1174 56.6213   3
  -3   4 -24-54.2790 91.5732   4
   3   4 -24-23.2298 47.1453   4
  -3   4  24-1.01232 55.5763   3
   3   4  24-78.5766 61.7736   3
  -3   4  25-26.4486 70.5717   3
  -3   4 -25 17.7440 53.3033   4
   3  -4  25-82.7080 69.5574   3
   3   4  25-61.0515 61.4789   3
   3  -4  26 85.1612 79.7730   3
  -3   4 -26 62.7233 51.4685   4
  -3   4  26-45.9581 66.5393   3
   3   4  26 14.0549 46.7113   3
   3  -4  27-12.5161 44.0153   3
  -3   4 -27-57.8738 73.7948   4
  -3   4  27 63.1421 56.9620   3
  -3   4  28 87.9924 52.2750   3
  -3   5   0 2.77280 21.4543   4
  -3  -5   0 55.7498 26.8757   3
   3  -5   0 9.11940 16.0681   2
  -3  -5   0-16.1864 43.0154   2
   3   5   0 10.4527 15.4543   3
   3  -5  -1 2212.70 142.022   2
  -3   5  -1 2286.28 178.359   4
   3  -5   1 2233.17 147.756   2
   3   5  -1 2337.17 123.319   3
   3   5   1 2533.78 148.433   3
  -3  -5   1 2078.82 196.216   2
  -3  -5  -1 2372.29 145.137   3
  -3  -5   1 2243.97 122.744   3
  -3  -5  -1 2308.64 208.883   2
  -3   5  -2 2495.12 191.647   4
   3  -5   2 2565.24 162.813   2
   3   5  -2 2632.08 118.468   3
   3   5   2 2786.01 162.061   3
   3  -5  -2 2881.57 162.584   2
  -3  -5   2 2853.09 229.632   2
  -3  -5  -2 2716.31 225.120   2
  -3  -5  -2 2534.18 157.900   3
  -3   5  -2 2700.22 169.832   2
   3  -5   3 1088.90 111.213   2
  -3  -5   3 1033.28 137.117   2
   3   5  -3 977.801 64.7873   3
  -3   5  -3 834.146 115.936   4
   3   5   3 1074.73 108.801   3
  -3   5  -3 953.870 104.933   2
  -3  -5  -3 1037.47 107.136   3
   3  -5  -3 1032.57 100.760   2
  -3   5  -4 90.4952 33.6710   2
  -3  -5   4 31.0571 31.3946   2
   3   5  -4 82.4481 16.8642   3
  -3   5  -4 177.978 64.6065   4
   3  -5   4 69.7068 38.7755   2
   3   5   4 113.411 42.8313   3
  -3   5  -5 3771.63 256.801   4
   3  -5   5 3612.37 217.551   2
  -3   5  -5 3465.39 213.352   2
   3   5   5 3458.26 206.806   3
  -3  -5   5 3500.57 263.166   2
  -3  -5   6 23.8093 40.5931   2
  -3   5   6 4.51205 36.1935   3
   3  -5   6 47.7439 33.4211   2
  -3   5  -6-12.7736 44.7579   4
   3   5   6 27.7616 30.0869   3
  -3  -5   7 784.496 129.262   2
  -3   5  -7 581.837 107.007   4
  -3   5   7 698.747 114.274   3
   3  -5   7 604.835 97.3175   2
   3   5   7 707.287 58.1516   1
   3   5   7 673.257 100.433   3
  -3   5  -8 916.246 142.758   4
  -3   5   8 759.706 121.647   3
   3   5   8 947.964 121.871   3
   3  -5   8 911.334 123.623   2
  -3  -5   8 887.604 139.858   2
  -3   5  -9 109.235 65.1667   4
  -3   5   9 80.2141 29.2131   3
   3  -5   9 160.502 59.7790   2
  -3  -5   9 125.349 64.5484   2
   3   5   9 192.398 60.6436   3
   3   5 -10 527.840 99.9821   4
  -3   5 -10 404.722 103.144   4
   3  -5  10 456.780 100.551   2
  -3   5  10 309.525 82.8171   3
   3  -5 -10 502.103 93.7100   1
  -3  -5  10 362.455 93.9158   2
   3   5  10 445.737 93.0247   3
   3  -5  11 172.957 69.9232   2
   3   5 -11 194.309 67.5652   4
  -3   5  11 199.921 68.6873   3
   3  -5 -11 172.076 58.8910   1
  -3  -5  11 122.410 62.5120   2
  -3   5 -11 150.115 65.6731   4
   3   5  11 127.016 49.2522   3
  -3   5  12 1215.22 164.609   3
  -3   5 -12 986.501 162.675   4
   3  -5 -12 870.048 124.497   1
   3  -5  12 804.847 133.564   2
   3   5 -12 971.847 138.958   4
  -3  -5  12 987.961 158.278   2
   3   5  12 899.892 132.978   3
  -3   5  13 316.751 92.1750   3
   3  -5  13 506.957 120.882   2
   3   5 -13 346.246 88.8607   4
  -3  -5  13 301.491 96.8825   2
   3  -5 -13 342.323 82.5878   1
   3   5  13 261.344 72.1743   3
  -3   5 -13 86.4302 64.8482   4
  -3   5  14 1923.49 219.212   3
   3   5 -14 1808.93 199.008   4
   3  -5  14 1981.17 222.162   2
  -3  -5  14 2121.19 246.968   2
   3  -5 -14 1855.17 187.253   1
   3   5  14 2122.35 218.864   3
  -3   5 -14 1897.31 232.811   4
   3  -5  15 612.841 133.511   2
  -3   5 -15 510.700 120.895   4
   3  -5 -15 778.906 123.959   1
  -3  -5  15 787.511 162.329   2
  -3   5  15 599.797 132.581   3
   3   5 -15 502.358 108.587   4
   3   5  15 633.428 130.238   3
  -3   5 -16 4539.07 386.396   4
   3  -5 -16 4578.76 303.898   1
   3   5 -16 4493.59 330.679   4
  -3  -5  16 4693.19 378.391   2
  -3   5  16 4548.72 345.570   3
   3   5  16 5091.31 356.898   3
   3  -5 -17 538.328 109.016   1
  -3   5 -17 435.805 128.079   4
   3   5 -17 393.996 101.614   4
  -3  -5  17 484.311 121.456   2
  -3   5  17 498.640 114.404   3
   3   5  17 451.037 111.826   3
  -3  -5  18 577.955 142.750   2
   3   5 -18 608.496 131.005   4
  -3   5  18 463.003 114.768   3
  -3   5 -18 539.288 136.662   4
   3   5  18 470.824 120.448   3
   3  -5 -18 482.306 98.6589   1
   3  -5  19 267.367 87.4278   3
   3   5 -19 385.975 106.963   4
  -3  -5  19 426.803 118.858   2
  -3   5  19 453.889 130.352   3
  -3   5 -19 330.173 113.361   4
   3  -5 -19 447.201 102.774   1
   3   5  19 513.935 126.111   3
  -3  -5  20 83.0614 64.4711   2
  -3   5 -20-59.1104 88.3900   4
  -3   5  20 8.95721 46.8051   3
   3  -5  20-13.3088 43.9856   3
   3  -5 -20-35.4975 35.2126   1
   3   5  20-83.4232 62.6484   3
   3   5 -20 3.45697 41.3616   4
   3  -5  21 125.402 65.2362   3
  -3   5 -21 104.890 48.4431   4
   3   5 -21 193.192 94.5798   4
  -3  -5  21-27.1538 73.8964   2
  -3   5  21 169.714 87.1599   3
   3   5  21 251.841 93.3483   3
   3  -5  22 63.0367 52.1297   3
  -3   5 -22 118.032 91.1685   4
   3   5 -22-52.5179 71.1050   4
  -3  -5  22 13.7988 57.2152   2
  -3   5  22 32.9393 58.0540   3
   3   5  22 98.7956 73.5239   3
   3   5 -23 190.383 96.0944   4
  -3   5 -23-0.80297 46.0462   4
   3  -5  23 85.2038 37.0977   3
   3   5  23 102.194 75.5792   3
  -3  -5  23 52.2555 58.5573   2
  -3   5 -24 4.47015 60.7025   4
   3  -5  24 15.6726 38.6681   3
  -3  -5  24 38.3277 66.1115   2
   3   5 -24-63.2923 59.8803   4
  -3   5  24 13.7050 48.8993   3
   3   5  24-78.7197 88.1377   3
  -3   5 -25-26.3552 54.2766   4
   3   5 -25 26.9394 58.7755   4
  -3   5  25 61.0005 67.8710   3
   3  -5  25-10.6352 58.0696   3
   3   5  25-51.3853 64.7564   3
   3  -5  26-40.2760 51.2053   3
  -3   5 -26-38.2536 69.5669   4
  -3   5  26-1.89103 41.3141   3
  -3   5  27-4.67797 59.8381   3
  -3   6   0-20.6276 31.6326   4
  -3  -6   0-31.2127 69.4525   2
   3   6   0 16.6059 23.4706   3
   3  -6   0-28.9978 40.2887   2
  -3  -6   0-15.5747 17.3518   3
   3   6   1 1091.61 105.498   3
  -3   6  -1 1039.62 130.684   4
  -3  -6   1 737.297 121.899   2
   3   6  -1 884.474 85.1156   3
   3  -6   1 974.581 113.071   2
  -3  -6  -1 929.852 145.846   2
   3  -6  -1 889.381 102.945   2
  -3  -6  -1 907.472 96.8471   3
  -3  -6   1 995.831 90.4527   3
  -3   6  -2 13593.3 479.377   4
   3  -6   2 13297.4 413.736   2
   3   6  -2 13268.8 306.476   3
   3   6   2 13209.9 378.093   3
  -3  -6   2 12971.7 527.789   2
   3  -6  -2 12830.3 391.145   2
  -3  -6  -2 13532.9 388.751   3
  -3  -6   2 13615.1 301.191   3
  -3  -6  -2 13436.4 537.042   2
  -3   6  -2 12520.7 407.718   2
  -3   6  -3 12206.3 469.391   4
   3  -6   3 11615.9 400.350   2
  -3  -6   3 11562.5 503.348   2
   3   6  -3 10891.1 254.629   3
   3   6   3 11120.7 365.058   3
   3  -6  -3 11183.8 373.005   2
  -3  -6   3 10533.3 243.187   3
  -3  -6   4 840.810 139.647   2
   3  -6   4 831.068 111.346   2
  -3   6  -4 866.050 132.680   4
   3  -6  -4 880.843 102.967   2
   3   6   4 719.853 95.9845   3
  -3   6  -5 1674.00 185.722   4
   3  -6   5 1462.09 149.952   2
  -3  -6   5 1350.75 175.104   2
   3   6   5 1357.96 136.024   3
  -3  -6   6 988.890 159.169   2
   3  -6   6 1061.00 135.791   2
  -3   6  -6 934.233 147.627   4
   3   6   6 977.225 124.651   3
  -3  -6   7-6.82039 46.6646   2
  -3   6  -7 94.0782 49.8114   4
  -3   6   7 16.9007 37.7995   3
   3  -6   7 15.9647 34.2694   2
   3   6   7 104.453 41.6902   3
   3  -6   8 2294.13 206.786   2
  -3  -6   8 2337.97 236.280   2
  -3   6   8 2008.57 207.829   3
  -3   6  -8 2380.74 234.065   4
   3   6   8 2273.32 196.346   3
   3   6   8 1938.20 84.8558   1
  -3   6  -9 1402.32 196.077   4
  -3  -6   9 1507.41 203.828   2
  -3   6   9 1261.06 177.150   3
   3   6   9 1324.12 162.259   3
   3  -6   9 1261.20 165.301   2
   3  -6  10 1011.94 148.129   2
  -3   6  10 1018.44 155.411   3
  -3   6 -10 1065.46 165.977   4
  -3  -6  10 1073.64 167.721   2
   3   6  10 1065.45 144.764   3
   3  -6  11 1039.39 156.929   2
  -3   6 -11 1116.46 175.984   4
   3   6 -11 871.023 139.075   4
  -3   6  11 1101.76 164.129   3
  -3  -6  11 1269.09 185.774   2
   3   6  11 819.076 131.712   3
   3   6 -12 1942.76 214.433   4
  -3  -6  12 2267.55 255.961   2
   3  -6  12 1927.27 224.735   2
  -3   6  12 2049.26 238.278   3
   3   6  12 2134.11 220.455   3
  -3   6 -12 2368.38 266.744   4
  -3   6  13 672.171 141.312   3
  -3   6 -13 575.624 135.876   4
   3  -6  13 698.576 137.642   2
  -3  -6  13 867.148 163.896   2
   3   6  13 636.317 124.211   3
   3   6 -13 559.321 118.035   4
  -3   6 -14 1630.40 223.368   4
   3  -6  14 1353.88 192.086   2
   3   6 -14 1520.96 193.228   4
  -3   6  14 1413.01 197.321   3
  -3  -6  14 1627.08 224.176   2
   3   6  14 1372.31 184.657   3
  -3   6 -15 249.139 102.731   4
   3   6 -15 226.622 92.4861   4
   3  -6  15 259.557 98.2661   2
  -3  -6  15 206.957 80.2651   2
  -3   6  15 254.367 90.6229   3
   3   6  15 215.894 87.2997   3
  -3   6 -16 152.916 79.9003   4
   3  -6 -16 239.725 72.9900   1
   3  -6  16 197.656 92.9016   2
   3   6 -16 20.7026 46.5555   4
  -3   6  16 142.366 87.0618   3
   3   6  16 200.203 75.2615   3
  -3  -6  16 116.644 81.1879   2
   3   6 -17 506.798 116.802   4
  -3  -6  17 584.164 151.074   2
  -3   6 -17 971.251 198.040   4
   3  -6  17 666.358 151.984   2
   3  -6 -17 616.828 110.622   1
  -3   6  17 533.536 139.867   3
   3   6  17 817.949 159.328   3
   3  -6 -18 581.999 109.768   1
  -3   6 -18 892.242 188.295   4
  -3  -6  18 496.984 142.730   2
  -3   6  18 907.756 176.333   3
   3   6 -18 800.062 163.222   4
   3   6  18 733.272 152.948   3
  -3  -6  19 153.669 94.8593   2
  -3   6  19 385.951 116.048   3
   3   6 -19 284.402 91.3883   4
  -3   6 -19 164.869 102.899   4
   3   6  19 401.802 122.005   3
   3  -6  20 272.949 86.5339   3
  -3   6 -20 355.258 127.395   4
   3   6 -20 435.514 121.970   4
  -3  -6  20 428.311 138.988   2
  -3   6  20 321.539 106.814   3
   3   6  20 578.262 141.310   3
   3  -6  21 205.930 87.7182   3
  -3   6 -21 291.957 127.241   4
   3   6 -21 390.865 121.528   4
  -3  -6  21 164.694 89.4534   2
  -3   6  21 524.517 146.920   3
   3   6  21 249.661 94.5440   3
  -3   6 -22 337.888 140.260   4
   3   6 -22 261.687 105.243   4
  -3  -6  22 175.913 90.9607   2
   3  -6  22 285.709 100.365   3
   3   6  22 439.574 129.421   3
  -3   6  22 399.575 130.484   3
   3  -6  23 10.1453 39.4801   3
  -3   6 -23 2.81729 83.0752   4
   3   6 -23-60.6071 65.2013   4
  -3  -6  23-72.4539 81.6814   2
  -3   6  23 56.9164 73.1656   3
   3   6  23 18.9744 66.7011   3
  -3  -6  24 42.4028 48.9852   2
   3  -6  24 92.3059 74.8565   3
  -3   6 -24 196.738 109.283   4
   3   6 -24 38.6515 56.5762   4
  -3   6  24 126.969 84.7446   3
   3   6  24 65.1599 61.3088   3
  -3   6 -25 1.53222 54.5387   4
  -3   6  25 76.3003 71.0168   3
   3   6 -25 58.1209 49.4491   4
  -3   6  26 5.32745 53.9997   3
   3  -7   0-11.0554 37.0535   2
  -3  -7   0-27.1013 65.3412   2
   3   7   0 77.9316 38.4066   3
  -3  -7   0 30.5708 28.2414   3
  -3   7  -1 4536.15 295.844   4
   3  -7   1 4369.23 259.083   2
   3   7  -1 4700.06 215.587   3
   3   7   1 4844.82 239.064   3
   3  -7  -1 4687.16 264.041   2
  -3  -7   1 4498.58 329.041   2
  -3  -7   1 4471.92 202.107   3
  -3  -7  -1 4604.16 340.416   2
   3  -7   2 1012.39 126.675   2
   3   7  -2 1080.04 98.2703   3
   3   7   2 1273.01 127.427   3
  -3  -7  -2 1141.28 165.518   2
  -3   7  -2 1278.98 162.688   4
   3  -7  -2 1239.06 136.846   2
  -3  -7   2 1371.54 187.352   2
  -3  -7   2 964.398 89.3700   3
   3  -7   3 2402.33 199.016   2
   3   7  -3 2523.79 138.598   3
   3   7   3 2528.95 186.439   3
  -3  -7   3 2931.68 267.093   2
   3  -7  -3 2547.69 196.623   2
  -3  -7   3 2886.74 141.409   3
  -3   7  -3 2683.87 234.868   4
  -3  -7  -3 2531.04 251.612   2
   3  -7   4 1942.41 183.860   2
   3   7   4 1777.24 162.369   3
  -3  -7   4 1849.05 218.353   2
  -3  -7  -4 1862.68 221.002   2
  -3  -7   4 1871.83 103.915   3
   3  -7  -4 1698.63 161.705   2
  -3   7  -4 2032.96 210.944   4
  -3  -7   5 520.971 119.524   2
  -3   7  -5 663.364 124.646   4
   3  -7  -5 469.628 85.9904   2
   3  -7   5 665.977 111.471   2
   3   7   5 628.906 100.071   3
  -3  -7   5 554.067 49.7203   3
  -3  -7   6 201.418 76.4473   2
  -3   7  -6 95.5169 56.1879   4
   3  -7   6 102.495 39.7708   2
   3  -7  -6 94.8408 40.7157   2
   3   7   6 99.1424 40.8069   3
  -3   7   7 1721.58 201.450   3
  -3   7  -7 1494.60 191.341   4
  -3  -7   7 1673.09 212.409   2
   3   7   7 1847.45 180.694   3
   3  -7   7 1610.92 179.161   2
  -3   7  -8 172.284 68.2830   4
  -3   7   8 57.3215 44.8734   3
   3  -7   8 148.305 61.4755   2
   3   7   8 161.703 64.1929   3
  -3  -7   8 200.754 85.1359   2
  -3   7   9 866.034 141.291   3
  -3   7  -9 1133.14 179.310   4
   3  -7   9 1111.60 162.826   2
   3   7   9 1022.71 144.002   3
  -3  -7   9 983.852 173.567   2
  -3   7 -10 432.073 116.357   4
   3  -7  10 829.212 141.402   2
  -3   7  10 561.845 118.883   3
   3   7  10 586.359 110.587   3
  -3  -7  10 692.737 147.561   2
  -3   7 -11 637.683 146.884   4
   3   7 -11 589.879 122.756   4
   3  -7  11 614.488 129.831   2
  -3   7  11 488.535 109.648   3
  -3  -7  11 508.527 125.093   2
   3   7  11 595.066 118.537   3
  -3   7 -12 159.819 85.3273   4
   3   7 -12 87.9346 51.7095   4
   3  -7  12 59.3093 51.7557   2
  -3   7  12-37.5556 70.1871   3
  -3  -7  12 63.4738 56.9599   2
   3   7  12 50.0472 48.7201   3
  -3   7 -13 233.606 105.134   4
   3   7 -13 92.9835 57.9305   4
   3  -7  13 100.642 68.6811   2
  -3   7  13 63.1464 56.1022   3
  -3  -7  13 76.9017 63.0024   2
   3   7  13 193.585 82.5200   3
   3   7 -14 9.33312 45.1871   4
   3  -7  14 130.733 80.6271   2
  -3   7  14 117.028 51.6101   3
  -3  -7  14 49.2721 51.0154   2
  -3   7 -14 117.022 68.4522   4
   3   7  14 70.9885 48.7597   3
  -3   7 -15 13.9441 60.2225   4
   3   7 -15 69.6114 67.7785   4
   3  -7  15 94.1058 72.6546   2
  -3   7  15-14.8997 65.4693   3
  -3  -7  15-43.7763 49.3071   2
   3   7  15 71.6817 52.1973   3
  -3   7 -16 26.8398 50.7979   4
   3   7 -16-74.8131 59.5865   4
   3  -7  16-21.5115 48.5965   2
  -3   7  16-18.4361 63.3060   3
  -3  -7  16 65.4659 52.0529   2
   3   7  16-61.9976 68.6134   3
   3  -7  17 832.129 175.231   2
  -3  -7  17 780.909 172.286   2
  -3   7  17 758.833 167.589   3
   3   7  17 601.121 139.133   3
   3   7 -17 651.411 144.770   4
  -3   7 -17 985.343 201.700   4
   3  -7  18 178.864 90.6111   2
   3   7 -18 122.937 69.0337   4
  -3  -7  18 46.2421 52.9288   2
  -3   7  18 173.189 97.3231   3
   3   7  18 91.9681 74.2177   3
  -3   7 -18 8.27078 79.7775   4
   3   7 -19 17.8397 52.2777   4
  -3  -7  19-58.7525 71.7316   2
  -3   7  19 27.2681 61.4789   3
   3  -7  19 54.9779 70.6883   2
  -3   7 -19 93.6163 93.0832   4
   3   7  19 55.3984 59.3910   3
   3   7 -20 50.0440 56.7946   4
  -3   7 -20 49.7873 67.4100   4
  -3   7  20-26.2151 56.7118   3
   3   7  20 37.9743 42.6478   3
  -3   7 -21 290.182 122.959   4
   3   7 -21 286.153 103.455   4
  -3  -7  21 371.728 137.726   2
  -3   7  21 187.972 92.6576   3
   3   7  21 322.750 121.236   3
   3  -7  21 257.219 80.5885   3
  -3  -7  22-52.0032 71.1681   2
   3   7 -22-3.14139 44.8219   4
  -3   7  22-32.4952 56.5809   3
   3  -7  22-59.7831 53.8147   3
   3   7  22-15.8446 49.8079   3
  -3   7 -22-200.682 111.013   4
  -3   7 -23 134.633 92.0575   4
   3   7 -23 137.914 98.9504   4
  -3  -7  23-58.0931 69.9904   2
  -3   7  23-61.0655 94.4756   3
   3   7  23 43.1970 71.1250   3
  -3  -7  24-93.8326 85.3255   2
  -3   7  24 27.3503 54.5084   3
   3   7 -24 17.6692 48.6756   4
   3   7 -25-188.619 98.8987   4
   3  -8   0 11.4969 25.9794   2
   3   8   0-14.8902 21.3581   3
  -3  -8   0-34.6521 70.9302   2
  -3  -8   1 199.405 50.0822   3
   3  -8  -1 240.596 68.8540   2
   3  -8   1 174.209 61.1830   2
  -3  -8   1 210.455 79.8312   2
  -3   8  -1 249.021 70.8658   4
  -3  -8  -1 163.744 75.7376   2
   3   8  -1 200.982 50.7660   3
   3   8   1 220.648 56.3308   3
   3  -8   2 316.387 77.1755   2
  -3   8  -2 182.296 66.8471   4
  -3  -8   2 356.734 107.738   2
   3  -8  -2 201.944 64.5395   2
  -3  -8   2 296.291 56.3398   3
   3   8  -2 329.002 61.4094   3
  -3  -8  -2 373.217 109.915   2
   3   8   2 242.487 66.0902   3
  -3   8  -3 2586.81 247.009   4
   3  -8   3 2474.69 217.053   2
   3   8   3 2442.80 196.459   3
  -3  -8   3 2545.08 267.041   2
   3  -8  -3 2288.93 204.594   2
  -3  -8   3 2301.87 140.780   3
  -3  -8  -3 2453.68 266.469   2
   3  -8  -4 854.369 128.859   2
  -3  -8   4 986.104 165.213   2
   3   8   4 1097.29 136.878   3
  -3  -8  -4 966.027 171.658   2
   3  -8   4 1015.22 144.509   2
  -3   8  -4 1098.13 165.856   4
  -3  -8   5 638.367 137.763   2
  -3   8  -5 692.336 137.330   4
   3   8   5 626.689 106.606   3
  -3  -8  -5 515.763 125.445   2
   3  -8   5 718.570 122.772   2
   3  -8  -5 786.568 122.173   2
  -3  -8   6 180.042 74.9439   2
  -3   8  -6 216.693 81.0523   4
   3  -8  -6 146.285 64.4075   2
   3   8   6 138.853 56.6016   3
   3  -8   6 204.054 66.5018   2
  -3  -8   7 399.999 117.491   2
  -3   8  -7 357.775 105.929   4
   3  -8   7 329.568 89.4997   2
   3  -8  -7 326.610 87.3000   2
   3   8   7 367.319 88.0631   3
  -3  -8   8 181.351 70.7074   2
  -3   8   8 219.026 79.2286   3
   3  -8   8 200.478 72.3121   2
   3   8   8 286.071 78.1944   3
  -3   8  -8 279.151 88.5077   4
  -3   8  -9-31.3643 45.0074   4
  -3   8   9-81.0475 62.8936   3
   3  -8   9 52.5457 52.1261   2
   3   8   9-101.942 74.4749   3
  -3  -8   9 29.1576 71.1293   2
  -3   8 -10 15.9311 62.9593   4
  -3   8  10 35.9182 47.6333   3
   3  -8  10 60.8990 45.5589   2
   3   8  10 125.636 78.8711   3
  -3  -8  10 213.199 99.9936   2
  -3   8 -11 38.4849 58.4215   4
   3  -8  11 109.437 62.7182   2
   3   8 -11 171.569 87.0779   4
  -3   8  11 202.293 85.3905   3
   3   8  11 192.717 81.6541   3
  -3  -8  11 151.103 74.4577   2
  -3   8 -12 449.750 124.988   4
  -3   8  12 303.010 110.224   3
   3   8 -12 297.437 96.7321   4
   3  -8  12 276.167 90.5467   2
  -3  -8  12 370.237 121.699   2
   3   8  12 186.288 76.3631   3
  -3   8 -13 44.5980 54.4788   4
   3   8 -13-24.1924 56.3675   4
   3  -8  13-54.1455 64.4979   2
  -3   8  13 56.9445 67.1392   3
  -3  -8  13 53.3164 68.3428   2
   3   8  13-25.2545 52.5079   3
   3   8 -14 110.254 74.1880   4
   3  -8  14 185.116 80.6543   2
  -3   8  14 33.8547 63.1056   3
  -3   8 -14 91.2336 66.9770   4
  -3  -8  14 84.3581 78.4854   2
   3   8  14 128.366 77.0423   3
  -3   8 -15-45.0565 73.9476   4
   3   8 -15 7.38992 53.8727   4
   3  -8  15 29.4776 50.7882   2
  -3   8  15 3.89856 51.4637   3
  -3  -8  15 2.86792 45.9344   2
   3   8  15-18.2154 66.6632   3
  -3   8 -16-54.1608 48.7804   4
   3   8 -16-15.2846 49.1391   4
   3  -8  16 117.973 74.7892   2
  -3   8  16-81.3838 77.8810   3
  -3  -8  16 1.14784 58.3048   2
   3   8  16 28.2970 65.5710   3
   3   8 -17 209.857 100.192   4
  -3   8 -17 262.191 124.958   4
   3  -8  17 127.757 90.9569   2
  -3  -8  17 177.646 110.420   2
  -3   8  17 207.642 95.8060   3
   3   8  17 217.448 102.258   3
  -3   8 -18 342.035 133.833   4
   3   8 -18 479.162 134.275   4
   3  -8  18 488.909 144.953   2
  -3  -8  18 547.048 150.288   2
  -3   8  18 519.502 156.267   3
   3   8  18 595.509 146.091   3
   3   8 -19-15.7499 44.4082   4
  -3   8 -19 155.398 98.8487   4
   3  -8  19-46.3176 81.9563   2
  -3  -8  19-15.0910 65.9527   2
  -3   8  19 24.8413 59.1044   3
   3   8  19 54.7063 72.5639   3
  -3   8 -20-46.2746 68.7370   4
   3  -8  20 162.355 110.749   2
   3   8 -20 36.4782 55.5670   4
  -3  -8  20 188.281 109.591   2
  -3   8  20-41.8131 53.1267   3
   3   8  20-23.8518 72.1705   3
   3   8 -21 93.3277 78.8227   4
   3  -8  21-18.9522 57.4620   2
  -3  -8  21 191.945 112.799   2
  -3   8  21 180.125 102.793   3
   3   8  21 39.2305 65.2613   3
  -3  -8  22-20.7462 58.0565   2
  -3   8 -22 58.1659 84.8870   4
   3   8 -22 146.614 89.0234   4
  -3   8  22-20.9762 56.6983   3
   3   8  22-68.4624 83.5188   3
   3   8 -23 190.314 112.415   4
   3   8 -24 8.19472 61.4882   4
   3   8 -25 4.95090 51.4640   4
   3  -9   0-39.5552 40.1724   2
  -3  -9   0 16.0935 52.8044   2
   3   9   0-22.9382 33.2551   3
  -3  -9  -1 362.061 111.600   2
   3  -9  -1 370.999 90.6581   2
  -3  -9   1 467.564 116.681   2
  -3   9  -1 382.053 101.193   4
   3   9  -1 459.541 83.2722   3
   3   9   1 393.360 81.4489   3
   3  -9   1 452.616 106.879   2
   3  -9   2 48.4479 49.6645   2
   3  -9  -2 31.1569 42.1891   2
  -3  -9   2-52.2381 80.5754   2
  -3   9  -2 101.272 61.0746   4
  -3  -9  -2-112.597 70.6446   2
   3   9   2-36.5907 45.6003   3
  -3  -9   3-33.7614 82.8105   2
   3  -9  -3-1.47714 32.9523   2
  -3   9  -3 15.4512 43.9238   4
  -3  -9  -3 78.4650 67.6028   2
   3   9   3 38.6961 32.2349   3
   3  -9   3 101.583 65.3029   2
   3  -9  -4 815.455 133.269   2
  -3  -9   4 986.848 173.650   2
  -3  -9  -4 1067.18 187.533   2
   3   9   4 1022.97 141.025   3
  -3   9  -4 860.354 159.261   4
   3  -9   4 1038.62 157.494   2
  -3   9  -5 6.06671 53.8239   4
  -3  -9   5-9.25224 52.5925   2
   3  -9  -5-153.278 63.9523   2
   3   9   5 22.3866 32.7512   3
  -3  -9  -5-54.1954 47.5421   2
   3  -9   5-55.0114 44.9092   2
  -3  -9   6 70.9677 57.9976   2
  -3   9  -6 254.773 101.453   4
   3  -9  -6 288.927 87.9666   2
   3   9   6 185.237 67.2464   3
  -3  -9  -6 378.263 126.492   2
   3  -9   6 235.503 82.0491   2
  -3  -9   7 602.141 144.649   2
   3  -9  -7 662.953 125.325   2
  -3   9  -7 684.638 155.170   4
   3   9   7 653.225 125.783   3
   3  -9   7 665.660 133.828   2
  -3  -9   8 61.6030 69.3486   2
   3  -9   8 47.6102 52.2944   2
   3  -9  -8-24.9932 35.2542   2
   3   9   8 15.1173 45.4779   3
  -3   9  -8 53.8019 67.0438   4
  -3   9   9 466.585 126.408   3
   3  -9   9 398.900 110.483   2
   3   9   9 510.079 115.301   3
   3  -9  -9 582.752 124.372   2
  -3   9  -9 322.420 111.420   4
  -3  -9   9 659.236 162.896   2
  -3   9 -10 234.106 92.2819   4
   3  -9  10 395.389 104.582   2
   3   9  10 234.648 82.9895   3
  -3   9  10 251.315 101.490   3
  -3  -9  10 466.904 125.935   2
   3   9 -11 54.3154 52.7781   4
   3  -9  11 144.213 82.9837   2
  -3   9 -11 94.6404 73.7914   4
   3   9  11 70.5928 53.6967   3
  -3   9  11 64.3095 59.2770   3
  -3  -9  11 174.850 100.240   2
  -3   9 -12 1137.87 207.095   4
   3   9 -12 1305.05 207.595   4
  -3   9  12 1261.83 210.485   3
   3   9  12 1279.90 190.407   3
  -3  -9  12 1210.77 217.556   2
   3  -9  12 1362.81 214.473   2
  -3   9 -13 220.235 112.922   4
   3  -9  13 40.1324 56.6145   2
   3   9 -13 19.1539 53.2933   4
  -3   9  13 54.7426 45.3897   3
   3   9  13 16.1155 43.6987   3
  -3  -9  13-0.22472 58.9381   2
  -3   9 -14-52.4314 59.4727   4
   3  -9  14-35.4407 72.1084   2
  -3   9  14-68.3412 65.1884   3
   3   9 -14 73.1245 61.9398   4
  -3  -9  14-81.5926 84.3811   2
   3   9  14 38.3796 54.1866   3
  -3   9 -15 295.716 120.668   4
   3   9 -15 330.270 116.828   4
   3  -9  15 308.131 110.205   2
  -3   9  15 508.440 148.084   3
  -3  -9  15 338.723 125.675   2
   3   9  15 271.944 106.456   3
  -3   9 -16 63.7798 61.9235   4
   3   9 -16 91.4003 82.5127   4
   3  -9  16 167.230 85.3232   2
  -3   9  16-80.4680 81.3978   3
  -3  -9  16-10.2412 49.7188   2
   3   9  16 70.2495 69.2987   3
  -3   9  17 92.8508 85.3409   3
  -3  -9  17-6.71865 71.3089   2
   3   9 -17 73.1717 54.9141   4
   3  -9  17 53.2092 56.9640   2
   3   9  17 106.345 84.3565   3
  -3   9 -17 43.8227 78.7549   4
  -3   9 -18 276.567 119.896   4
   3   9 -18 320.990 113.787   4
   3  -9  18 397.289 137.182   2
  -3   9  18 369.520 127.727   3
  -3  -9  18 289.560 133.380   2
   3   9  18 324.157 118.714   3
  -3   9 -19-36.3517 58.4705   4
   3   9 -19 134.199 101.231   4
  -3  -9  19 54.0818 91.3285   2
  -3   9  19-49.0144 68.5687   3
   3   9  19 96.4192 75.4671   3
   3  -9  19 191.637 116.722   2
  -3   9 -20 84.9351 92.3984   4
   3  -9  20 26.5591 67.5718   2
  -3  -9  20 63.7739 71.5903   2
  -3   9  20 201.837 108.133   3
   3   9  20 82.8776 48.0924   3
   3   9 -21 37.3503 93.5144   4
   3  -9  21-65.8680 73.8537   2
   3  -9  22 90.0904 82.5002   2
   3   9 -22 35.3336 103.272   4
   3   9 -23 90.1576 87.7574   4
   3   9 -24 104.855 88.2288   4
   3 -10   0-61.0885 56.7757   2
   3  10   0 10.2866 36.7784   3
  -3 -10   0 32.0658 52.6824   2
   3 -10   1 889.724 152.021   2
   3 -10  -1 1090.54 165.337   2
  -3 -10   1 828.966 172.428   2
  -3 -10  -1 874.682 174.957   2
  -3  10  -1 975.627 173.392   4
   3  10  -1 1220.18 141.414   3
   3  10   1 1066.98 137.934   3
   3 -10   2 882.501 155.778   2
  -3 -10   2 830.422 181.800   2
   3 -10  -2 780.569 144.609   2
  -3  10  -2 877.259 166.620   4
  -3 -10  -2 998.563 191.342   2
   3  10   2 1159.19 148.722   3
   3 -10   3 1462.88 196.081   2
  -3  10  -3 1489.69 216.482   4
   3  10   3 1782.61 191.035   3
  -3 -10   3 1408.61 228.450   2
  -3 -10  -3 1438.08 226.814   2
   3 -10  -3 1554.37 194.576   2
  -3 -10   4 1.67471 66.6915   2
   3 -10  -4-15.0941 50.0342   2
  -3  10  -4 8.59175 35.6894   4
  -3 -10  -4-7.63433 54.4131   2
   3  10   4 89.1073 49.6133   3
   3 -10   4-56.7625 39.0098   2
  -3 -10   5 1105.67 204.706   2
  -3  10  -5 1083.67 190.012   4
   3 -10  -5 1199.27 174.209   2
   3  10   5 1308.37 176.900   3
  -3 -10  -5 1037.76 200.947   2
   3 -10   5 1394.74 195.467   2
  -3 -10  -6 937.258 196.961   2
  -3  10  -6 563.760 151.672   4
   3 -10  -6 697.454 147.410   2
  -3 -10   6 693.962 171.203   2
   3  10   6 656.670 128.115   3
   3 -10   6 510.689 132.254   2
  -3 -10   7 1221.07 215.564   2
   3 -10  -7 1062.69 174.082   2
   3  10   7 1073.38 164.527   3
  -3 -10  -7 1063.62 212.914   2
   3 -10   7 1202.68 189.949   2
  -3  10  -7 1163.51 203.995   4
  -3 -10   8 1202.36 217.338   2
  -3  10  -8 1573.78 234.119   4
   3 -10  -8 978.154 160.457   2
   3  10   8 1315.00 188.778   3
   3 -10   8 1052.71 177.020   2
  -3 -10  -8 1306.21 238.454   2
  -3  10  -9 580.105 155.500   4
   3 -10  -9 329.224 98.9501   2
   3 -10   9 338.840 114.539   2
   3  10   9 334.428 99.4585   3
  -3 -10   9 377.494 138.170   2
  -3  10 -10 101.906 78.6838   4
   3 -10  10 75.5848 64.6071   2
   3  10  10 203.968 87.7743   3
   3 -10 -10 123.817 60.6074   2
  -3 -10  10 195.078 104.025   2
  -3  10 -11 775.317 177.802   4
   3  10 -11 621.804 147.722   4
  -3  10  11 657.444 157.491   3
   3 -10  11 805.703 160.658   2
   3  10  11 757.020 156.411   3
   3 -10 -11 703.785 144.291   2
  -3 -10  11 699.752 166.355   2
   3  10 -12 101.203 76.3537   4
  -3  10 -12 68.4851 64.4642   4
  -3  10  12-34.1734 51.3502   3
   3 -10  12-64.8170 54.2812   2
   3  10  12 37.9860 52.3864   3
  -3 -10  12 69.2221 53.0920   2
  -3  10 -13-11.6301 49.3763   4
   3  10 -13 44.4068 59.2913   4
  -3  10  13 122.211 79.2463   3
   3 -10  13-36.7118 71.2418   2
   3  10  13 40.2656 47.4901   3
  -3 -10  13 15.8169 63.7455   2
  -3  10 -14 98.6066 87.3469   4
   3  10 -14 80.4683 74.3752   4
   3 -10  14 112.649 60.0435   2
  -3  10  14 134.724 79.6357   3
   3  10  14 261.728 103.911   3
  -3 -10  14 126.783 80.5621   2
  -3  10 -15-11.9793 69.1108   4
  -3  10  15 75.6277 79.7226   3
   3  10 -15 55.9828 68.3943   4
   3 -10  15-66.2813 81.5391   2
  -3 -10  15-49.7878 70.3151   2
   3  10  15 42.2378 62.3902   3
  -3  10 -16-2.69682 59.4225   4
   3 -10  16 147.134 98.3862   2
  -3  10  16-112.609 92.7489   3
  -3 -10  16 91.3252 93.2135   2
   3  10  16 31.1608 45.0958   3
   3  10 -16 14.3394 52.0371   4
   3  10 -17 40.9481 57.5706   4
   3 -10  17 63.1155 79.3549   2
  -3  10  17 146.339 99.2316   3
  -3 -10  17 99.8551 91.2523   2
   3  10  17 110.428 76.1274   3
  -3  10 -17 95.4543 94.9710   4
  -3  10 -18 19.2608 55.7918   4
  -3  10  18 14.3360 51.9525   3
   3 -10  18 81.3653 91.7813   2
  -3 -10  18 27.6697 63.8269   2
   3  10  18 53.1084 61.3832   3
   3  10 -18-181.054 96.9581   4
   3  10 -19-28.5666 62.4618   4
   3 -10  19-19.8318 56.6110   2
   3  10  19 29.9639 67.5734   3
   3  10 -20 256.084 120.044   4
   3 -10  20 109.922 97.0281   2
   3  10 -21-25.7883 55.1710   4
   3 -10  21-35.8529 53.4602   2
   3  10 -22 23.7752 57.8160   4
   3 -11   0 51.9610 55.1552   2
  -3 -11   0 1.14433 52.5120   2
   3 -11   1 53.0548 51.1399   2
  -3 -11  -1 32.4568 54.6129   2
  -3  11  -1-26.1129 44.5792   4
   3 -11  -1 70.8911 47.0115   2
   3  11   1 7.44290 37.1950   3
  -3 -11   1-38.7585 62.9765   2
   3 -11   2-29.5959 39.8253   2
   3 -11  -2 52.9704 61.2316   2
  -3 -11   2-19.3384 60.7685   2
  -3 -11  -2 21.0353 56.6900   2
  -3  11  -2 7.90904 55.1490   4
   3  11   2 72.0919 37.6505   3
  -3 -11   3 161.891 103.363   2
   3 -11  -3 232.962 92.5541   2
  -3  11  -3 158.005 87.0578   4
  -3 -11  -3 257.367 114.360   2
   3  11   3 233.965 76.6143   3
   3 -11   3 196.264 86.0959   2
  -3 -11   4 78.9351 55.5859   2
   3 -11  -4 57.9750 60.3016   2
  -3  11  -4-1.40645 48.9064   4
  -3 -11  -4-43.1685 72.8978   2
   3  11   4 85.2441 56.1328   3
   3 -11   4 10.5313 37.5848   2
  -3 -11   5-75.6809 82.2993   2
  -3  11  -5 96.6649 81.9145   4
   3 -11  -5-53.1151 55.3676   2
  -3 -11  -5 201.000 95.0154   2
   3  11   5-6.57733 35.4213   3
   3 -11   5 114.503 53.2834   2
  -3 -11   6 282.704 132.741   2
  -3  11  -6 187.035 96.6018   4
   3 -11  -6 296.904 95.4888   2
  -3 -11  -6 27.5788 59.3485   2
   3  11   6 80.2994 57.3566   3
   3 -11   6 119.607 59.5084   2
  -3 -11   7-38.8020 63.0635   2
  -3  11  -7-4.61207 45.4745   4
   3 -11  -7 10.7977 35.2557   2
   3  11   7 24.5623 43.4553   3
  -3 -11  -7 2.94446 68.6767   2
   3 -11   7-33.7605 45.8762   2
  -3  11  -8 201.469 99.3291   4
   3 -11  -8 179.912 79.9532   2
   3  11   8 121.051 61.6787   3
  -3 -11  -8 210.449 81.1371   2
   3 -11   8 174.632 73.1163   2
  -3 -11   8 142.435 81.2058   2
  -3  11  -9-27.1696 50.1569   4
   3 -11  -9-37.9461 53.9348   2
   3  11   9 12.6677 37.7589   3
   3 -11   9 11.6380 38.6259   2
  -3 -11  -9 53.6385 63.7108   2
  -3 -11   9-20.0806 67.7511   2
  -3  11 -10 203.692 94.9515   4
   3 -11 -10 236.864 90.6947   2
   3 -11  10 292.570 104.064   2
   3  11  10 310.690 106.351   3
  -3 -11 -10 281.259 126.058   2
  -3 -11  10 119.490 105.121   2
   3  11 -11 86.1278 80.3181   4
  -3  11 -11 127.866 87.7007   4
   3 -11 -11 69.2718 61.4007   2
   3  11  11 89.1850 68.4522   3
   3 -11  11 181.490 86.9198   2
  -3 -11  11 141.343 78.6919   2
   3  11 -12-37.2852 57.7529   4
   3 -11  12 105.822 71.1086   2
  -3  11 -12 64.0325 68.4357   4
   3  11  12 237.723 96.6819   3
   3 -11 -12 90.1072 53.3485   2
  -3 -11  12 209.034 114.109   2
  -3  11 -13 88.5773 69.9305   4
   3  11 -13-5.97980 43.0634   4
  -3  11  13 23.9809 71.0815   3
   3 -11  13 53.2108 63.2840   2
   3  11  13 29.0154 51.2418   3
   3 -11 -13 102.700 70.1975   2
  -3 -11  13-3.79202 48.8463   2
  -3  11 -14 71.4432 73.4597   4
   3  11 -14 160.711 100.590   4
   3 -11  14 111.992 69.9119   2
   3  11  14 107.865 62.8930   3
  -3 -11  14 19.9567 62.2449   2
  -3  11  14-12.3307 80.7009   3
  -3  11 -15 53.5356 57.3145   4
   3  11 -15 65.4409 67.0471   4
   3 -11  15-11.2212 52.4393   2
  -3  11  15-112.030 84.2108   3
   3  11  15 1.53907 47.5670   3
  -3 -11  15-91.3127 82.9427   2
  -3  11 -16-22.5325 70.2577   4
   3  11 -16 128.826 90.1054   4
   3 -11  16 89.3900 57.6418   2
  -3  11  16 147.168 69.9285   3
  -3 -11  16-62.7591 113.897   2
   3  11  16 88.1686 57.1374   3
   3  11 -17 17.0720 56.1749   4
   3 -11  17 138.594 78.1718   2
   3  11  17-107.860 93.3753   3
   3  11 -18 67.8621 56.6210   4
   3 -11  18-52.0475 66.7312   2
   3  11 -19 32.3883 63.6572   4
   3 -11  19 116.556 94.4467   2
  -3 -12   0 120.903 107.521   2
  -3  12   0 29.3424 76.2865   4
   3 -12   0 20.4001 51.7103   2
   3 -12   1-17.6072 44.3879   2
  -3 -12   1 259.316 112.751   2
  -3 -12  -1 108.359 102.295   2
   3 -12  -1 76.8712 76.2646   2
  -3  12  -1 229.852 95.2917   4
   3 -12  -2 193.451 75.8279   2
  -3 -12   2 77.8610 96.2472   2
  -3 -12  -2 128.961 81.4675   2
  -3  12  -2 78.4753 79.1978   4
   3 -12   2 7.51373 40.4052   2
   3  12   3-12.0361 36.0208   3
  -3 -12  -3 88.3774 101.234   2
  -3  12  -3-56.6265 69.6842   4
   3 -12  -3-7.75345 43.1532   2
  -3 -12   3 14.9484 48.0654   2
   3 -12   3-85.8476 62.1612   2
  -3 -12   4-56.0069 80.8407   2
   3 -12  -4-45.7103 50.1975   2
  -3  12  -4 112.446 75.0244   4
  -3 -12  -4 14.8773 66.0263   2
   3  12   4-96.3241 57.9935   3
   3 -12   4 73.2757 80.9250   2
  -3  12  -5 173.635 91.8644   4
   3  12   5 270.649 95.8605   3
   3 -12  -5 36.4984 45.7062   2
  -3 -12  -5 271.182 120.942   2
  -3 -12   5 134.202 94.4340   2
   3 -12   5 54.7496 41.9587   2
  -3 -12   6 131.716 88.6653   2
  -3  12  -6 4.99465 56.9238   4
  -3 -12  -6 79.5533 84.4840   2
   3  12   6 84.1231 58.6407   3
   3 -12   6 27.2634 49.7262   2
   3 -12  -6-11.4706 51.6732   2
  -3 -12   7 146.768 103.127   2
   3 -12  -7 141.244 73.9704   2
  -3  12  -7 234.597 114.501   4
  -3 -12  -7 303.155 124.732   2
   3  12   7 146.492 76.0641   3
   3 -12   7 78.4768 58.7683   2
  -3  12  -8-43.1492 66.2137   4
   3 -12  -8-2.14231 35.7353   2
  -3 -12  -8 18.7155 51.3075   2
   3  12   8-82.2747 67.9892   3
   3 -12   8-3.38157 48.9880   2
  -3 -12   8 73.7786 75.5581   2
  -3  12  -9 51.8610 48.5292   4
   3 -12  -9 161.344 100.004   2
   3  12   9 270.473 106.042   3
  -3 -12  -9 40.5474 80.4850   2
   3 -12   9 115.272 62.3421   2
  -3 -12   9-5.76882 65.2918   2
  -3  12 -10 250.240 119.403   4
   3 -12 -10-127.986 74.7859   2
   3  12  10-181.027 86.7024   3
   3 -12  10-42.9838 56.9740   2
  -3 -12 -10 102.005 53.2465   2
  -3 -12  10 117.301 90.3709   2
  -3  12 -11-20.6777 81.7239   4
   3  12 -11-57.8157 63.1023   4
   3 -12  11-55.5799 71.3709   2
   3  12  11-24.7751 46.7656   3
  -3 -12 -11-159.786 99.9927   2
   3 -12 -11-3.12799 37.8015   2
  -3 -12  11-31.6265 57.5216   2
  -3  12 -12 99.2836 66.6317   4
   3  12 -12 87.1087 85.0031   4
   3 -12  12 45.6417 74.4796   2
   3 -12 -12 106.686 66.7267   2
   3  12  12 34.0648 62.9564   3
  -3 -12 -12 76.4671 78.6902   2
  -3 -12  12 51.1324 92.3112   2
   3  12 -13-17.7929 58.5704   4
   3 -12  13 137.362 86.0423   2
  -3 -12  13-13.9242 44.2621   2
  -3 -12 -13 24.1450 55.8656   2
   3 -12  14 147.265 95.5243   2
   3  12  14 3.00481 43.9300   3
   3  12 -14-46.8226 82.5827   4
   3  12 -15-47.1265 63.4098   4
   3 -12  15 51.1879 92.2564   2
   3  12  15-178.373 95.9660   3
   3 -12  16 22.9597 54.8465   2
   3  12  16-17.9422 60.0413   3
   3 -12  17 23.1794 55.2301   2
   3 -13   0 33.3087 50.8207   2
  -3  13   0-5.16216 46.4237   4
  -3 -13   0-75.8112 93.0424   2
   3 -13   1-114.223 72.3333   2
   3 -13  -1 104.167 88.4332   2
  -3 -13   1-76.0881 77.4402   2
  -3  13  -1-19.7425 57.0346   4
  -3  13   1 17.8269 58.7111   4
  -3 -13  -1-23.6037 54.7082   2
   3 -13  -2 62.0712 57.2157   2
  -3 -13  -2 165.900 78.8139   2
  -3  13  -2-55.8143 47.0082   4
  -3 -13   2 115.015 95.3852   2
   3 -13   2 236.204 96.8739   2
  -3 -13   3-44.7465 81.6315   2
  -3 -13  -3-61.9836 71.1153   2
  -3  13  -3-61.0918 70.9538   4
   3 -13   3-0.21283 49.9167   2
   3 -13  -3 40.0596 44.4531   2
  -3 -13   4 32.9935 79.2947   2
   3 -13  -4 52.9262 46.2514   2
  -3 -13  -4 178.630 104.872   2
  -3  13  -4 51.5696 61.8860   4
   3 -13   4 3.24700 49.3252   2
  -3 -13   5 47.4483 79.6791   2
   3 -13  -5-91.1746 71.7244   2
  -3 -13  -5 28.4970 72.3202   2
   3 -13   5 27.2593 43.6847   2
  -3 -13   6 17.5551 72.0906   2
   3 -13  -6 79.4251 64.5186   2
  -3  13  -6-14.4982 54.5030   4
  -3 -13  -6 113.397 81.2918   2
   3 -13   6 36.7107 55.7469   2
  -3 -13   7 57.7312 72.2888   2
  -3  13  -7 46.2755 65.2766   4
  -3 -13  -7 191.398 110.893   2
   3  13   7 43.4152 60.8720   3
   3 -13   7 66.0961 60.0147   2
  -3  13  -8-158.388 101.121   4
  -3 -13  -8-6.34672 49.5235   2
   3  13   8 71.2941 67.2143   3
   3 -13   8 35.6800 49.4537   2
  -3 -13   8 57.5121 68.2702   2
  -3  13  -9 181.694 111.983   4
   3  13   9-36.3270 81.4580   3
  -3 -13  -9 108.296 88.2077   2
   3 -13   9 156.304 88.1616   2
   3  13  10 20.1614 47.1339   3
   3 -13  10-46.1583 59.4612   2
   3  13  11-28.8190 52.8422   3
   3 -13  11-12.7141 49.9088   2
   3 -13  12 53.9186 90.1537   2
   3  13  12 106.768 75.3259   3
   3 -13  13 54.6664 57.9833   2
   3  13  13-129.809 85.1498   3
   3 -13  14 50.5056 63.2719   2
  -3  14   0 48.8117 62.3950   4
  -3  14  -1 85.5390 82.8971   4
  -3  14   1 37.9221 49.8694   4
  -3  14  -2 168.406 91.6043   4
  -3  14   2 9.17936 45.8878   4
  -3  14  -3 67.2282 78.7142   4
   3 -14   4 30.1627 51.0091   2
   3 -14   5-1.69930 50.7932   2
   3 -14   6 99.9755 92.8439   2
   3 -14   7 164.637 87.5990   2
   3 -14   8 210.518 108.929   2
   3 -14   9 156.993 94.7093   2
   3 -14  10 125.430 86.4946   2
   3 -14  11-100.527 83.0314   2
   4   0   0 68435.7 746.019   4
  -4   0   0 69983.0 969.745   1
  -4   0   0 70132.3 621.190   2
   4   0   0 69802.1 977.236   1
   4   0  -1 493.552 62.3630   4
   4   0   1 350.627 59.1458   4
  -4   0  -1 252.101 65.9501   1
   4   0  -1 262.091 69.1394   1
   4   0   1 319.564 72.6338   1
  -4   0   1 321.680 79.8577   1
   4   0   2 543.270 77.3459   4
   4   0   2 516.274 83.1832   1
  -4   0   2 383.733 46.5818   2
  -4   0  -2 419.305 75.4442   1
   4   0  -2 502.610 54.6799   4
   4   0  -2 397.246 79.5523   1
   4   0  -3 89.0496 23.6342   4
   4   0   3 67.6709 31.8395   1
   4   0  -3 39.9902 21.2818   2
   4   0  -3 97.7937 40.6163   1
   4   0   3 111.982 31.0302   4
  -4   0   3 59.3885 20.9013   2
  -4   0  -3 107.919 42.5421   1
   4   0   4 9318.43 349.588   4
  -4   0   4 9337.53 241.075   2
   4   0  -4 9104.99 241.926   2
   4   0  -4 9160.30 181.471   4
   4   0  -4 8628.70 366.863   1
  -4   0  -4 9037.15 339.772   1
   4   0  -5 55.2606 14.1192   4
   4   0  -5 24.7535 18.0792   2
   4   0  -5 65.0832 37.6220   1
  -4   0  -5 102.048 38.0880   1
   4   0  -5 35.2429 18.3678   3
  -4   0   5 38.7828 19.7477   2
   4   0  -6 6.61099 17.6876   2
   4   0  -6-19.6403 43.9510   1
  -4   0   6 18.0811 20.3667   2
   4   0  -6 77.8001 36.1797   3
  -4   0  -6 40.9252 24.9975   1
   4   0  -7 33.0140 25.2938   2
   4   0  -7 6.27391 28.9748   1
  -4   0   7 62.8727 36.4972   2
   4   0  -7 34.4085 26.7799   3
  -4   0  -7 31.1395 45.4795   4
  -4   0  -7 34.7053 27.1753   1
  -4   0  -8 34654.0 667.045   1
  -4   0   8 33498.5 599.701   2
   4   0  -8 34805.4 617.632   2
   4   0  -8 34692.5 578.273   3
  -4   0  -8 34279.1 788.148   4
   4   0  -8 35328.4 803.475   1
  -4   0  -9 91.2641 56.6622   4
   4   0  -9 40.2200 13.6436   4
  -4   0  -9 59.8109 41.3329   1
  -4   0   9 73.7004 40.0304   2
   4   0  -9-2.91669 25.1241   3
   4   0  -9 25.5765 23.3747   2
  -4   0 -10 160.193 64.5219   4
   4   0 -10 134.255 23.5192   4
  -4   0  10 177.646 46.8880   2
  -4   0 -10 170.450 47.7330   1
   4   0 -10 164.695 44.1607   3
  -4   0  11 35.3525 30.2658   2
  -4   0  11-4.51665 20.9534   3
  -4   0 -11 11.2255 38.6634   4
   4   0 -11 6.90274 14.3644   4
   4   0 -12 7512.19 217.763   4
   4   0  12 8117.25 399.053   3
  -4   0  12 7628.64 315.687   3
  -4   0 -12 7673.41 425.096   4
   4   0 -13 45.0773 24.1849   4
   4   0  13 69.6408 55.4708   3
  -4   0  13-4.22961 27.5413   3
  -4   0 -13 59.3013 57.6276   4
  -4   0  14 2984.75 209.299   3
   4   0  14 2985.40 255.610   3
   4   0  15 53.1601 57.6278   3
  -4   0  15-13.6570 28.0698   3
  -4   0  16 1438.69 157.486   3
   4   0  16 1834.95 218.916   3
   4   0  17-32.0837 43.7942   3
  -4   0  17 4.39876 29.8800   3
   4   0  18 28.1812 55.1940   3
  -4   0  18-10.7723 34.9968   3
  -4   0  19-21.1025 38.4143   3
   4   0  19 13.1159 50.2964   3
  -4   0  20 1836.60 196.432   3
   4   0  20 1951.65 237.003   3
   4   0  21-16.5894 54.8811   3
  -4   0  21 28.3684 41.5045   3
   4   0  22 128.549 51.9486   3
  -4   0  22 114.717 56.1471   3
   4   0  23 45.9815 51.7831   3
  -4   0  23-55.3291 42.3886   3
   4   0  24 122.459 75.5682   3
   4   0  25 26.1214 51.3844   3
   4   0  26 513.501 142.022   3
   4   0  27 66.2745 72.7089   3
   4   0 -28 241.882 114.145   1
   4   0  28 104.253 90.0494   3
  -4   1   0 36428.8 535.758   4
   4  -1   0 37091.5 529.695   4
   4  -1   0 36164.5 720.903   1
  -4   1   0 35829.2 300.279   2
   4   1   0 35918.0 684.243   1
  -4  -1   0 35448.5 537.662   2
   4   1   1 347.791 72.5195   1
  -4   1  -1 293.881 69.1544   1
  -4   1  -1 250.015 54.2570   4
  -4   1   1 221.489 41.2125   4
   4  -1   1 184.316 44.2471   4
   4  -1  -1 181.747 37.0844   4
  -4  -1   1 236.677 44.4855   2
   4   1  -1 331.480 71.1650   1
   4  -1  -1 210.261 59.1349   1
   4  -1   1 226.532 58.6232   1
   4  -1  -2 8459.74 356.285   1
   4   1   2 8053.32 304.547   4
   4  -1   2 8037.21 286.293   4
  -4  -1   2 8724.76 264.869   2
   4  -1  -2 7869.86 197.270   4
  -4  -1  -2 8563.69 323.446   1
   4   1  -2 7371.95 327.784   1
  -4   1  -2 8053.21 290.788   4
   4  -1   2 8050.41 325.411   1
  -4   1  -2 8009.28 335.511   1
   4   1   2 8074.46 314.152   1
  -4   1  -3 25534.9 596.412   1
   4   1   3 25739.4 548.188   1
   4  -1  -3 25589.6 299.340   4
  -4   1   3 25670.4 264.896   2
  -4   1  -3 25507.6 547.043   4
  -4  -1   3 26306.8 471.353   2
   4   1   3 25802.9 570.847   4
   4  -1   3 25500.6 540.402   4
   4   1  -3 25814.9 620.692   1
  -4  -1  -3 25940.6 552.714   1
   4  -1  -3 25815.2 272.892   2
   4   1  -3 26729.7 473.836   2
   4  -1  -3 26526.2 644.866   1
   4   1   4 4767.13 256.085   4
   4  -1   4 4761.94 246.968   4
  -4   1  -4 4942.91 256.993   4
   4   1   4 4839.23 231.538   1
  -4   1   4 4982.78 140.452   2
  -4  -1   4 4729.34 204.850   2
   4  -1  -4 4738.11 227.700   3
  -4   1  -4 5013.02 267.780   1
   4  -1  -4 4664.76 138.854   2
   4   1  -4 4750.78 273.812   1
   4   1  -4 4799.97 209.729   2
  -4  -1  -4 5075.01 243.759   1
   4  -1  -4 4781.83 279.157   1
  -4   1  -5 6222.51 297.650   4
   4   1   5 6440.83 260.330   1
  -4  -1   5 6657.86 252.953   2
   4   1  -5 5991.57 210.883   3
   4  -1  -5 5956.63 257.413   3
   4  -1  -5 6069.53 184.038   2
   4   1  -5 6425.06 250.190   2
  -4  -1  -5 6588.42 274.645   1
   4  -1  -5 6550.91 331.334   1
  -4   1  -6 6097.93 307.679   4
  -4   1  -6 5604.02 243.342   2
  -4  -1   6 5959.09 249.875   2
   4  -1  -6 6092.22 206.447   2
   4   1  -6 6100.63 210.703   3
   4  -1  -6 6447.78 267.834   3
   4   1  -6 5672.72 245.784   2
   4  -1  -6 6084.23 321.064   1
  -4  -1  -6 5888.86 256.781   1
  -4   1  -7 2691.11 178.519   2
  -4  -1   7 2434.90 167.889   2
   4  -1  -7 2680.99 175.967   3
   4   1  -7 2921.64 146.409   3
   4   1  -7 2626.92 174.082   2
   4  -1  -7 2810.77 152.718   2
  -4   1  -7 2483.69 204.549   4
   4  -1  -7 2554.02 211.215   1
  -4  -1  -7 2689.70 174.080   1
  -4   1  -8 147.191 49.0306   4
   4   1  -8 293.812 63.4138   2
  -4   1  -8 254.566 61.4845   2
   4  -1  -8 199.394 65.8300   1
  -4  -1   8 321.455 63.8837   2
  -4  -1  -8 255.731 56.3726   1
   4   1  -8 222.507 44.0087   3
   4  -1  -8 237.404 50.6176   2
   4   1  -8 234.419 37.1658   4
  -4  -1   9 4928.82 258.232   2
  -4  -1  -9 5156.47 241.609   1
  -4   1  -9 4699.82 304.494   4
   4  -1  -9 5081.63 236.755   2
   4   1  -9 4839.56 195.760   3
   4   1  -9 5021.80 174.577   4
   4  -1  -9 4997.65 305.825   1
  -4   1 -10-37.4061 51.4594   4
   4   1 -10 45.3298 22.3574   4
  -4   1  10 11.8071 25.6602   3
   4  -1 -10-3.41397 36.9141   1
  -4  -1  10 9.77360 27.6738   2
   4   1  10-27.2351 34.4136   3
   4  -1 -10 17.3907 20.4606   2
   4   1 -10 5.14283 14.7064   3
  -4  -1 -10 20.1791 17.7935   1
   4   1  11-2.04889 28.9034   3
   4  -1 -11 21.1492 32.5587   1
   4   1 -11 17.4387 20.9449   4
  -4  -1  11 23.9877 26.3102   2
  -4  -1 -11-3.27250 13.8327   1
  -4   1  11 0.66655 24.9285   3
  -4   1 -11 42.3158 51.9204   4
   4   1 -11-3.67132 22.5560   3
  -4   1 -12 1887.70 216.757   4
   4   1 -12 1814.70 127.436   4
  -4  -1 -12 1788.16 146.372   1
  -4  -1  12 2037.33 192.478   2
  -4  -1  12 2082.00 149.792   3
  -4   1  12 2094.05 178.672   3
   4   1 -12 1905.28 135.924   3
   4  -1 -12 2143.30 215.315   1
   4   1  12 1879.64 193.953   3
  -4  -1  13 44.0257 25.4245   3
   4   1  13 43.9186 38.0448   3
  -4   1 -13 44.8675 62.4757   4
   4   1 -13 48.7675 31.2399   4
  -4  -1  13 32.2276 41.7992   2
  -4  -1 -13 54.0167 32.6879   1
  -4   1  13 45.8641 32.9811   3
   4  -1 -13 98.2095 67.0744   1
   4   1 -13 70.8504 33.5755   3
  -4   1 -14 8738.75 483.198   4
   4   1 -14 8974.77 314.610   4
  -4  -1 -14 8529.32 330.484   1
  -4  -1  14 8982.36 432.687   2
  -4  -1  14 8991.07 332.185   3
  -4   1  14 8780.67 386.067   3
   4  -1 -14 9717.49 475.882   1
   4   1  14 9373.81 451.377   3
   4   1  15 1127.39 165.458   3
  -4  -1  15 1010.53 157.733   2
  -4   1 -15 788.047 150.527   4
  -4  -1 -15 1048.61 118.314   1
   4  -1 -15 1169.65 173.196   1
   4  -1  15 977.561 153.377   3
  -4  -1  15 1019.52 115.457   3
  -4   1  15 1062.29 139.762   3
   4   1 -15 953.847 109.935   4
   4   1 -16 601.283 90.4269   4
   4  -1 -16 684.163 138.659   1
  -4   1 -16 496.034 126.119   4
   4  -1  16 662.198 130.858   3
  -4  -1  16 428.768 82.4815   3
  -4   1  16 405.304 87.1105   3
   4   1  16 533.929 114.095   3
   4   1  17-30.1192 47.1123   3
  -4   1 -17 60.7953 79.4726   4
   4   1 -17 13.6538 25.6524   4
   4  -1 -17 74.8206 64.0340   1
  -4  -1  17-4.81618 27.2245   3
  -4   1  17 97.9765 52.9725   3
   4  -1  17 45.7956 59.6216   3
  -4   1 -18 47.1752 71.8959   4
   4   1 -18 31.6116 32.9902   4
   4  -1 -18 86.9753 74.9324   1
   4  -1  18 30.6825 57.7387   3
  -4  -1  18 41.8273 41.0829   3
  -4   1  18-23.7377 35.5508   3
   4   1  18 73.5498 68.9522   3
   4   1 -19 4498.83 279.679   4
  -4   1  19 4364.74 308.875   3
  -4   1 -19 4389.48 391.758   4
  -4  -1  19 4473.37 279.656   3
   4   1  19 4496.71 346.315   3
   4  -1 -19 4655.89 368.884   1
   4  -1  19 4634.34 354.556   3
   4   1  20-4.19991 51.7262   3
  -4   1 -20 17.5600 71.4762   4
   4   1 -20 35.0486 32.3964   4
   4  -1 -20 139.193 83.5819   1
  -4  -1  20 69.6894 49.4200   3
  -4   1  20-38.8581 48.4409   3
   4  -1  20 207.125 82.4810   3
   4   1  21 88.8864 57.2946   3
   4  -1  21 81.8813 63.7496   3
  -4   1 -21-14.3715 69.6928   4
  -4  -1  21 45.4249 36.7784   3
  -4   1  21 10.0976 34.7832   3
   4   1  22-50.2754 63.1322   3
   4  -1  22 27.7736 49.6647   3
  -4   1  22 93.7217 73.1778   3
   4  -1 -22-17.2277 44.4107   1
   4   1  23 121.896 74.8205   3
   4  -1  23 121.830 72.2004   3
   4  -1 -23 135.842 72.7656   1
  -4   1  23 54.9382 56.4166   3
   4  -1  24 119.583 80.6116   3
   4  -1 -24 168.329 90.0435   1
  -4   1  24 81.6611 55.1595   3
   4   1  24 165.177 78.1683   3
   4  -1  25 614.960 145.654   3
   4  -1 -25 388.144 125.465   1
  -4   1  25 281.196 100.195   3
   4   1  25 710.535 166.410   3
   4  -1  26 200.706 106.108   3
   4  -1 -26 203.074 112.409   1
   4   1  26 229.967 97.5250   3
   4  -1  27 54.2807 51.8938   3
   4   1  27 157.331 98.0555   3
   4  -1  28 73.4041 80.0265   3
   4  -2   0 55.8678 28.9588   1
   4   2   0 66.2944 33.8755   1
   4  -2   0 109.054 33.6583   4
  -4  -2   0 32.8997 20.1469   2
  -4   2   0 103.605 36.9697   4
  -4   2  -1 8217.58 142.451   2
   4  -2  -1 8916.36 366.104   1
  -4   2   1 9058.58 259.242   4
  -4   2  -1 8985.69 298.701   4
   4  -2  -1 8652.57 241.589   4
   4   2  -1 8608.02 341.641   1
  -4  -2   1 8658.01 310.403   2
   4   2   1 8534.41 324.407   1
   4  -2   1 9076.84 288.629   4
  -4   2   2 7387.37 215.000   4
   4  -2   2 7487.08 279.496   4
   4  -2  -2 7694.26 204.385   4
  -4   2  -2 7848.77 297.066   4
   4  -2  -2 8266.30 356.875   1
  -4  -2   2 7511.79 286.104   2
  -4   2  -2 7385.88 175.601   2
   4   2   2 7488.11 296.536   1
   4  -2  -3 5600.82 300.536   1
  -4   2   3 5330.42 160.455   4
  -4   2  -3 5209.34 254.869   4
   4  -2   3 5110.89 244.154   4
  -4   2  -3 4836.77 167.595   2
  -4  -2   3 5050.09 237.994   2
   4   2   3 4850.27 233.820   1
   4   2  -3 4916.77 236.309   2
  -4   2  -4 446.506 60.6990   2
   4  -2   4 527.601 91.0014   4
   4  -2  -4 486.505 36.9314   2
   4   2   4 346.371 61.8017   1
   4   2  -4 288.798 63.9306   2
  -4   2  -4 533.938 96.3503   4
   4  -2  -4 352.314 84.1743   1
  -4   2   4 512.119 43.6958   4
  -4  -2   4 373.514 69.0798   2
   4  -2  -5 44256.9 860.098   1
  -4   2  -5 42792.8 804.428   4
  -4   2  -5 44177.5 618.885   2
   4  -2  -5 44320.9 436.719   2
   4   2   5 43965.8 663.358   1
  -4  -2   5 44274.6 734.863   2
   4   2  -5 44086.5 496.270   3
   4   2  -5 44587.8 748.554   2
  -4   2  -6 24231.1 626.386   4
   4   2   6 24038.7 470.775   1
   4   2  -6 23990.7 359.005   3
  -4   2  -6 24064.7 493.808   2
   4  -2  -6 24399.2 378.359   2
  -4  -2   6 24420.3 561.436   2
   4   2  -6 24240.8 559.861   2
  -4  -2  -6 24338.1 488.478   1
   4   2   6 23968.1 574.063   3
   4  -2  -6 23942.3 643.569   1
   4   2   7 434.902 79.6296   3
  -4   2  -7 700.874 117.292   4
   4  -2  -7 536.493 63.2936   2
   4   2  -7 509.827 52.8582   3
  -4   2  -7 493.177 79.0156   2
   4  -2  -7 662.789 113.791   1
  -4  -2   7 527.800 91.2230   2
  -4  -2  -7 560.674 76.2217   1
  -4   2  -8 4428.82 291.407   4
  -4   2  -8 4569.79 245.594   2
   4  -2  -8 4721.70 205.057   2
  -4  -2   8 4930.00 269.071   2
   4   2  -8 4497.87 154.882   3
  -4  -2  -8 4672.52 209.513   1
   4   2   8 5082.72 282.466   3
   4  -2  -8 4963.21 306.921   1
   4   2  -9 10592.4 301.709   4
  -4  -2   9 10155.9 405.385   2
   4   2  -9 10355.2 239.675   3
  -4   2   9 10554.7 399.375   3
   4  -2  -9 10316.4 327.987   2
  -4   2  -9 10196.4 454.683   4
   4   2   9 11064.9 426.073   3
  -4  -2  -9 10313.6 313.260   1
   4  -2  -9 10271.3 445.722   1
  -4   2 -10 2005.68 213.523   4
   4   2 -10 1934.13 135.557   4
   4  -2 -10 1970.06 154.827   2
  -4  -2  10 1943.43 181.997   2
  -4   2  10 1957.77 177.124   3
   4   2 -10 2086.49 112.215   3
   4   2  10 2078.96 196.023   3
   4  -2 -10 2036.16 203.282   1
  -4  -2 -10 1856.45 132.803   1
  -4   2 -11 3134.13 272.024   4
   4   2 -11 3247.08 182.429   4
  -4  -2  11 3274.10 242.964   2
  -4   2  11 3697.94 248.899   3
   4   2 -11 3250.78 145.856   3
   4   2  11 3263.10 245.812   3
   4  -2 -11 3706.35 276.927   1
  -4  -2 -11 3299.07 177.274   1
   4   2 -12 7.08033 10.4811   3
  -4   2 -12-20.8089 50.3481   4
   4   2  12 3.68673 36.1206   3
  -4  -2 -12 6.37783 14.4085   1
   4   2 -12 15.4902 19.8028   4
  -4  -2  12-3.70415 37.9745   2
  -4   2  12-4.82704 24.8267   3
   4  -2 -12-23.1146 44.6006   1
  -4   2  12 20.6667 10.5109   4
  -4  -2 -13 614.267 77.9376   1
   4   2 -13 570.269 84.5167   4
  -4   2  13 555.608 52.2032   4
   4   2  13 564.173 107.415   3
  -4   2 -13 556.267 120.387   4
  -4  -2  13 565.948 109.363   2
  -4  -2  13 533.624 70.3216   3
  -4   2  13 476.102 96.9515   3
   4  -2 -13 713.244 122.281   1
   4   2 -13 554.218 68.0443   3
  -4  -2 -14 1148.10 106.684   1
  -4  -2  14 1204.73 168.163   2
  -4   2  14 1189.57 86.0037   4
  -4   2 -14 965.758 162.188   4
  -4  -2  14 1350.15 116.942   3
  -4   2  14 1239.77 154.998   3
   4  -2 -14 1203.23 165.410   1
   4   2 -14 1310.84 133.213   4
   4   2 -14 1111.78 100.185   3
   4   2  14 1424.83 175.933   3
  -4   2 -15 395.204 118.292   4
   4   2 -15 401.887 80.0670   4
  -4  -2  15 537.559 116.352   2
   4  -2 -15 488.804 113.157   1
  -4  -2  15 526.716 80.0263   3
  -4   2  15 396.654 95.4811   3
   4   2 -15 314.593 57.2584   3
   4   2  15 467.604 105.949   3
  -4  -2 -15 399.987 65.2653   1
   4   2  16 651.632 128.661   3
   4   2 -16 561.938 81.5884   3
  -4   2 -16 684.792 142.699   4
   4  -2  16 679.239 129.044   3
  -4  -2  16 466.192 113.588   2
   4   2 -16 690.878 106.827   4
   4  -2 -16 864.855 151.773   1
  -4  -2  16 650.399 90.6182   3
  -4   2  16 649.929 119.968   3
   4   2  17 128.035 67.7800   3
   4  -2  17 100.855 62.3374   3
  -4  -2  17 215.577 91.5132   2
   4  -2 -17 204.434 85.1321   1
  -4   2 -17 144.029 75.0746   4
  -4  -2  17 199.163 52.5748   3
  -4   2  17 235.232 70.4459   3
   4   2 -17 188.521 59.8470   4
   4   2  18 900.285 152.590   3
   4  -2  18 456.936 115.799   3
  -4   2 -18 563.479 142.562   4
   4  -2 -18 579.650 129.351   1
  -4  -2  18 690.860 142.019   2
  -4  -2  18 585.927 92.0440   3
  -4   2  18 785.944 137.712   3
   4   2 -18 591.111 107.780   4
   4   2  19 117.470 59.0561   3
   4  -2  19 130.165 77.7889   3
  -4   2 -19 50.0415 51.5859   4
   4   2 -19 63.3547 36.0510   4
   4  -2 -19 7.50495 52.6032   1
  -4  -2  19 40.0194 33.2307   3
  -4   2  19 5.23898 60.6056   3
   4   2  20 20.2813 46.7379   3
   4  -2  20 54.9482 62.6130   3
   4   2 -20 108.393 60.5447   4
  -4   2 -20 15.6696 59.8363   4
   4  -2 -20 166.363 77.3608   1
  -4   2  20 45.4488 52.8448   3
   4   2  21 12.4728 53.4959   3
   4  -2  21 77.5789 67.3703   3
  -4   2 -21 4.87947 62.9602   4
   4   2 -21 1.04054 29.1040   4
   4  -2 -21 61.5211 68.5442   1
  -4   2  21 48.9823 70.7507   3
   4  -2  22 384.957 108.528   3
   4  -2 -22 234.517 91.5040   1
  -4   2  22 329.052 101.519   3
  -4   2 -22 478.852 147.185   4
   4   2  22 492.303 128.744   3
   4  -2  23-11.9855 51.2655   3
   4  -2 -23 122.689 84.9425   1
  -4   2  23-41.7116 68.6694   3
  -4   2 -23-14.5913 69.0627   4
   4   2  23-0.96062 57.3233   3
  -4   2 -24 307.664 127.770   4
   4  -2 -24 233.057 97.6085   1
   4  -2  24 184.037 101.042   3
  -4   2  24 163.452 68.8043   3
   4   2  24 203.285 91.2886   3
   4  -2  25 56.3300 56.3609   3
  -4   2 -25-3.65922 55.1897   4
   4  -2 -25-29.8946 74.6714   1
  -4   2  25-43.8446 55.8356   3
   4   2  25 52.9248 81.9430   3
   4  -2  26-43.9316 72.9048   3
   4   2  26 52.0720 58.3815   3
   4  -2  27 29.5519 40.9526   3
   4   2  27-32.7747 54.7036   3
   4  -2  28-90.3381 73.7740   3
  -4   3   0 17792.8 420.025   4
   4   3   0 17668.0 373.644   3
  -4  -3   0 17312.3 489.685   2
  -4   3   1 3269.19 170.972   4
  -4   3  -1 3168.54 186.770   4
   4  -3   1 3420.01 187.640   4
  -4   3  -1 3381.02 110.861   2
  -4  -3  -1 3535.85 222.804   2
   4   3   1 3514.46 209.565   1
  -4  -3   1 3415.17 219.718   2
   4   3   1 3471.30 175.130   3
  -4   3  -2 23804.1 540.083   4
  -4   3   2 23970.0 430.920   4
   4  -3   2 25014.3 527.912   4
   4  -3  -2 24395.0 628.247   1
  -4   3  -2 23631.2 344.263   2
  -4  -3   2 24097.1 574.568   2
   4   3   2 23238.2 524.044   1
   4   3   2 23887.7 480.356   3
  -4   3  -3 23458.5 558.666   4
  -4   3   3 23573.0 401.750   4
   4  -3   3 23587.8 540.777   4
   4  -3  -3 23437.2 618.835   1
  -4   3  -3 23243.3 385.236   2
  -4  -3   3 24047.1 576.379   2
   4   3   3 24040.3 505.169   3
   4   3   3 23499.1 512.160   1
  -4   3   4 7857.25 214.315   4
  -4   3  -4 7971.95 341.980   4
   4  -3  -4 8101.55 367.582   1
  -4   3  -4 7918.01 248.559   2
  -4  -3   4 7820.46 335.468   2
   4   3   4 8337.02 312.335   3
   4  -3  -4 7796.66 157.688   2
   4   3   4 7914.13 287.279   1
  -4   3   5 6191.74 174.434   4
   4  -3  -5 6566.55 337.677   1
   4  -3  -5 6408.59 173.010   2
  -4   3  -5 6323.88 240.859   2
  -4  -3   5 6424.17 311.702   2
  -4   3  -5 6224.21 314.121   4
   4   3   5 6344.87 283.058   3
   4   3   5 6541.29 249.563   1
   4  -3  -6 1153.07 146.085   1
  -4   3  -6 1094.51 144.557   4
  -4   3   6 1146.42 69.1386   4
   4  -3  -6 1097.43 82.2076   2
  -4   3  -6 1106.09 108.188   2
  -4  -3   6 951.217 121.978   2
   4   3  -6 1017.77 55.0513   3
   4   3   6 1316.01 132.657   3
   4   3   6 1182.37 103.039   1
   4   3   7 486.740 63.6303   1
   4   3   7 466.808 88.0809   3
  -4   3   7 478.103 42.4154   4
   4  -3  -7 500.877 62.9857   2
  -4   3  -7 512.011 101.459   4
   4   3  -7 449.290 33.3402   3
  -4   3  -7 597.445 86.9032   2
   4  -3  -7 603.106 109.474   1
  -4  -3   7 446.865 88.0206   2
   4  -3  -8 3853.00 267.105   1
  -4   3  -8 4271.97 290.436   4
   4  -3  -8 4015.98 189.367   2
  -4  -3   8 4121.00 266.712   2
   4   3  -8 3846.08 93.9272   3
   4   3   8 3909.92 244.402   3
  -4   3   9 4203.54 126.990   4
  -4   3  -9 4473.48 310.542   4
  -4  -3   9 4306.97 276.754   2
  -4   3   9 3934.03 263.438   3
   4   3  -9 4181.89 102.814   3
   4   3   9 4489.38 271.146   3
   4  -3  -9 4159.63 207.385   2
   4  -3  -9 4385.18 290.558   1
  -4   3  10 1972.22 91.4741   4
   4   3 -10 2178.77 162.866   4
   4  -3 -10 1906.32 151.223   2
  -4  -3  10 2157.83 204.004   2
  -4   3  10 2078.07 195.723   3
   4   3  10 2084.96 189.626   3
   4   3 -10 2061.14 80.9786   3
  -4   3 -10 1578.77 190.728   4
   4  -3 -10 2260.51 215.119   1
   4   3 -11 92.3023 20.1897   3
  -4   3  11 94.6722 21.5134   4
  -4   3 -11 185.801 69.1556   4
  -4   3  11 121.729 59.0846   3
  -4  -3  11 121.146 54.2811   2
   4  -3 -11 84.3508 32.9138   1
   4   3  11 124.111 57.3117   3
   4   3 -11 69.0987 31.7331   4
   4  -3 -12 995.816 147.683   1
   4   3  12 844.017 125.125   3
   4   3 -12 856.828 108.998   4
  -4   3 -12 1015.93 163.546   4
  -4   3  12 908.311 135.979   3
  -4  -3  12 937.961 144.119   2
  -4   3  12 891.049 71.5118   4
   4   3 -12 752.218 61.1733   3
   4   3  13 131.704 63.3957   3
  -4  -3 -13 65.5129 22.2733   1
  -4   3 -13 85.6768 59.3323   4
  -4   3  13 86.3717 26.7210   4
   4   3 -13 72.2988 36.2234   4
  -4  -3  13 66.9471 45.6032   2
  -4   3  13 67.5229 37.7572   3
   4  -3 -13 33.7137 34.9997   1
   4   3  14 619.130 121.877   3
  -4   3 -14 660.882 138.060   4
   4   3 -14 531.623 90.1608   4
  -4  -3  14 727.669 136.031   2
  -4   3  14 666.061 122.933   3
  -4  -3 -14 593.630 59.7260   1
   4  -3 -14 886.672 143.801   1
   4   3  15 866.534 145.040   3
  -4   3 -15 1124.76 186.708   4
  -4  -3  15 949.303 88.8971   3
  -4  -3  15 874.026 154.595   2
  -4   3  15 911.077 143.928   3
   4   3 -15 1066.66 134.135   4
   4  -3 -15 940.858 157.466   1
   4   3  16 199.047 79.3989   3
  -4  -3  16 313.799 97.5451   2
  -4   3 -16 182.902 77.4722   4
   4   3 -16 209.769 61.2660   4
  -4  -3  16 210.531 47.3406   3
  -4   3  16 180.640 67.1964   3
   4  -3 -16 272.995 94.6229   1
  -4   3 -17 1781.88 248.183   4
   4   3 -17 1928.49 194.398   4
  -4  -3  17 1588.53 216.917   2
  -4   3  17 2010.01 224.788   3
   4   3  17 1989.02 227.004   3
   4  -3 -17 2127.26 237.501   1
   4  -3  18 43.7657 49.1111   3
  -4   3 -18-22.5686 52.6849   4
   4   3 -18 14.7885 35.7746   4
  -4  -3  18 28.5977 62.1268   2
  -4   3  18 86.7145 60.8103   3
   4  -3 -18 93.4544 58.9968   1
   4   3  18 35.5112 53.0253   3
   4  -3  19 1040.24 172.540   3
  -4   3 -19 723.482 170.645   4
   4   3 -19 907.379 143.913   4
  -4  -3  19 802.421 168.885   2
  -4   3  19 808.932 147.185   3
   4  -3 -19 950.046 171.872   1
   4   3  19 1003.03 172.803   3
  -4   3 -20 982.912 198.522   4
   4   3 -20 811.219 138.704   4
  -4   3  20 1164.46 183.393   3
   4  -3  20 758.708 154.061   3
   4  -3 -20 1052.76 177.216   1
  -4  -3  20 983.069 185.726   2
   4   3  20 1058.24 182.381   3
   4  -3  21 533.143 131.697   3
   4   3 -21 548.980 121.225   4
  -4   3 -21 304.334 122.020   4
  -4  -3  21 530.884 146.882   2
  -4   3  21 375.601 113.595   3
   4  -3 -21 662.962 146.020   1
   4   3  21 446.486 135.541   3
   4  -3  22 665.247 153.922   3
  -4   3 -22 816.420 199.969   4
  -4   3  22 779.458 156.293   3
   4  -3 -22 660.865 148.348   1
   4   3  22 624.646 150.262   3
   4  -3  23 9.39137 60.0280   3
  -4   3 -23 129.444 78.2173   4
  -4   3  23 31.2426 57.8559   3
   4  -3 -23 133.294 81.5748   1
   4   3  23 138.449 97.9320   3
   4  -3  24 84.3318 65.1035   3
  -4   3 -24 112.270 91.7889   4
  -4   3  24 83.5829 81.4488   3
   4  -3 -24 82.2552 53.6978   1
   4   3  24 312.572 116.575   3
   4  -3  25-14.8860 53.6343   3
  -4   3 -25 83.3539 85.8185   4
  -4   3  25-36.5417 67.7699   3
   4   3  25 184.775 85.5094   3
   4  -3  26 179.026 85.9637   3
  -4   3 -26 16.9174 77.5802   4
  -4   3  26-12.9219 52.3516   3
   4   3  26 52.1182 64.5968   3
   4  -3  27 63.5620 63.3680   3
  -4   3  27 13.4702 51.2703   3
   4  -3  28 50.8073 77.4043   3
  -4   3  28-34.7738 71.7820   3
   4   4   0 249.277 45.6678   3
  -4   4   0 226.381 55.3263   4
  -4  -4   0 187.350 57.8180   2
   4  -4   0 258.677 37.5691   2
  -4   4  -1 1260.93 128.406   4
  -4   4   1 1119.77 111.241   4
   4  -4   1 1250.50 85.3156   2
   4  -4  -1 1191.02 72.0116   2
   4   4  -1 1295.29 90.9933   3
   4   4   1 1216.05 103.938   3
  -4  -4   1 1223.06 144.635   2
  -4   4  -1 1240.51 85.3977   2
  -4  -4  -1 1319.56 150.393   2
  -4   4   2 2185.25 147.052   4
   4  -4   2 2032.22 117.218   2
   4  -4  -2 2124.74 95.4513   2
  -4   4  -2 1996.46 167.571   4
   4   4  -2 2162.66 107.981   3
  -4  -4   2 1995.80 185.415   2
   4   4   2 2145.46 142.623   3
  -4   4  -2 2071.87 121.262   2
  -4   4   3 5960.91 233.060   4
   4  -4   3 6267.58 222.765   2
  -4   4  -3 6038.92 299.587   4
  -4   4  -3 6058.60 222.596   2
  -4  -4   3 5898.24 320.446   2
   4  -4  -3 5916.74 164.991   2
   4   4  -3 6096.25 160.481   3
   4   4   3 6383.88 257.113   3
   4   4   3 5994.01 261.979   1
  -4   4   4 2123.50 132.524   4
   4  -4   4 1966.75 135.973   2
  -4   4  -4 2017.64 137.756   2
  -4  -4   4 2069.96 193.848   2
   4   4  -4 2067.87 79.7396   3
   4   4   4 2169.67 158.158   3
  -4   4  -4 2174.86 186.454   4
   4   4   4 2113.07 150.349   1
   4  -4  -4 2027.26 104.136   2
  -4   4  -5 391.558 66.6481   2
   4   4   5 330.292 66.2064   3
  -4   4  -5 432.963 89.9081   4
  -4  -4   5 303.381 80.2416   2
   4  -4   5 331.320 62.3371   2
   4  -4  -5 346.084 82.3354   1
  -4   4   5 326.193 51.9206   4
   4   4   5 396.612 63.1694   1
  -4   4  -6 5681.59 324.375   4
   4  -4  -6 5817.46 325.456   1
   4  -4   6 5689.46 262.253   2
  -4   4  -6 5743.95 261.230   2
  -4  -4   6 5842.00 324.746   2
   4   4   6 5788.72 278.406   3
   4   4   6 6122.03 231.180   1
   4   4   7 315.578 66.9440   3
   4  -4  -7 377.570 88.4187   1
   4  -4   7 338.506 68.7063   2
  -4   4  -7 353.095 86.0839   4
  -4   4  -7 306.652 65.0525   2
   4   4   7 283.915 49.1149   1
  -4  -4   7 324.397 81.3117   2
  -4   4  -8 2303.15 220.723   4
   4  -4  -8 2634.92 225.458   1
   4  -4   8 2384.15 190.745   2
  -4  -4   8 2458.95 219.945   2
   4   4   8 2430.91 195.271   3
  -4   4  -9 4362.56 314.911   4
   4  -4  -9 4368.04 293.082   1
  -4  -4   9 4375.24 299.824   2
  -4   4   9 3972.12 284.330   3
   4   4   9 4005.61 257.357   3
   4  -4 -10 1125.03 150.140   1
   4   4 -10 1193.07 134.174   4
   4  -4 -10 1133.84 119.047   2
  -4   4 -10 871.410 146.667   4
  -4   4  10 1335.30 165.207   3
   4   4  10 1116.91 141.137   3
  -4  -4  10 1170.73 161.023   2
   4   4  11-8.68165 45.9841   3
  -4   4  11 1.75366 15.9979   4
  -4   4 -11-0.88098 42.8625   4
   4   4 -11 18.5517 28.9450   4
  -4   4  11-43.1382 55.4145   3
  -4  -4  11-28.5138 40.2010   2
   4  -4 -11 42.7477 53.7313   1
   4   4  12 522.623 101.766   3
  -4   4  12 335.889 55.2700   4
  -4   4 -12 304.203 88.9267   4
   4   4 -12 433.554 86.3672   4
  -4   4  12 436.550 104.299   3
  -4  -4  12 445.312 109.335   2
   4  -4 -12 432.239 98.6649   1
  -4   4 -13 647.163 139.037   4
   4   4 -13 511.965 96.8139   4
  -4   4  13 512.409 110.885   3
   4  -4 -13 524.289 112.172   1
  -4  -4  13 373.885 96.0936   2
   4   4  13 356.216 95.4635   3
  -4   4 -14 57.7246 57.1572   4
   4   4 -14-22.8238 36.4418   4
   4  -4 -14-32.3266 43.2437   1
  -4  -4  14-27.1860 38.9519   2
  -4   4  14 2.88282 37.6532   3
   4   4  14-44.8202 63.0561   3
   4  -4 -15 2688.69 258.116   1
  -4   4  15 2825.26 264.316   3
  -4  -4  15 2743.91 275.189   2
   4   4  15 2194.26 230.628   3
   4   4 -15 2616.75 225.335   4
  -4   4 -15 2382.69 274.169   4
  -4   4 -16 45.4467 70.0800   4
   4   4 -16 110.231 52.5768   4
   4  -4 -16 128.591 62.4798   1
  -4  -4  16 151.525 79.8339   2
  -4   4  16 162.205 74.3079   3
   4   4  16 185.423 76.6623   3
  -4   4 -17 206.221 95.9152   4
   4  -4 -17 258.513 86.8790   1
   4   4 -17 214.362 70.4213   4
  -4  -4  17 380.363 115.776   2
  -4   4  17 219.557 80.2838   3
   4   4  17 119.933 60.6244   3
  -4   4 -18 118.781 73.2523   4
   4   4 -18 209.582 72.3519   4
  -4   4  18 59.0441 57.9021   3
  -4  -4  18 83.7620 65.1298   2
   4  -4 -18 199.939 89.0873   1
   4   4  18 40.0300 44.3986   3
   4  -4  19 256.155 84.0449   3
   4  -4 -19 524.221 120.461   1
   4   4 -19 576.171 120.645   4
  -4  -4  19 604.123 145.796   2
  -4   4 -19 383.205 133.918   4
  -4   4  19 433.715 123.271   3
   4   4  19 522.488 134.366   3
   4  -4  20 114.602 53.9694   3
   4  -4 -20 159.601 82.1030   1
   4   4 -20 68.1560 38.1616   4
  -4  -4  20 131.110 59.3247   2
  -4   4  20 253.392 97.1841   3
   4   4  20 67.0586 69.5417   3
   4  -4  21 1.23325 62.2886   3
  -4   4 -21 67.1361 73.6302   4
   4   4 -21 159.406 71.3135   4
  -4  -4  21 31.5065 56.8321   2
   4  -4 -21 183.940 75.6254   1
  -4   4  21 52.6755 86.7224   3
   4   4  21 159.712 89.7948   3
  -4  -4  22-9.78508 54.7027   2
  -4   4 -22-188.830 103.866   4
   4  -4 -22 7.49954 46.7445   1
  -4   4  22 68.6507 65.4721   3
   4  -4  22-183.082 84.3739   3
   4   4 -22 200.274 88.0167   4
   4   4  22-24.8950 45.4664   3
  -4   4 -23 437.544 144.957   4
  -4  -4  23 464.906 145.352   2
   4  -4  23 462.237 128.512   3
  -4   4  23 462.186 132.506   3
   4   4  23 536.309 147.573   3
   4  -4  24-54.8540 53.0880   3
  -4   4 -24 59.2854 79.5782   4
  -4   4  24 56.1018 71.6601   3
   4   4  24 70.4624 87.0417   3
   4  -4  25-22.3916 51.7219   3
  -4   4 -25 144.416 113.640   4
  -4   4  25-15.4935 51.1066   3
   4   4  25 27.3623 81.0439   3
   4  -4  26-20.2922 46.4438   3
  -4   4  26-27.9593 56.1194   3
   4  -4  27 0.20901 68.8074   3
  -4   4  27-87.7723 69.4382   3
   4  -4  28-36.8397 57.0844   3
  -4   4  28 85.2269 59.3698   3
   4  -5   0 6130.44 218.576   2
  -4   5   0 6196.14 294.289   4
   4   5   0 6394.85 227.527   3
  -4  -5   0 5934.24 343.859   2
  -4   5  -1 20671.9 551.162   4
   4  -5  -1 20541.3 387.366   2
   4   5  -1 20688.1 376.861   3
   4   5   1 20835.8 435.557   3
   4  -5   1 20743.8 415.344   2
  -4   5   1 20779.0 525.894   4
  -4  -5   1 21163.8 644.220   2
  -4  -5  -1 20833.6 647.497   2
   4  -5  -2 82.6988 22.5561   2
  -4   5  -2 102.342 52.4772   4
  -4   5   2 132.098 50.6007   4
  -4   5  -2 109.799 35.2065   2
   4  -5   2 81.9630 34.2445   2
  -4  -5   2 79.2138 36.2880   2
  -4  -5  -2 1.28222 51.2993   2
   4   5  -2 112.872 31.1489   3
   4   5   2 76.5567 34.2982   3
  -4   5  -3 2193.84 193.748   4
  -4   5   3 2375.50 167.056   4
   4  -5   3 2435.33 156.482   2
   4   5  -3 2245.54 101.607   3
  -4  -5   3 2301.97 213.483   2
   4   5   3 2429.24 163.737   3
   4  -5  -3 2163.56 127.017   2
  -4   5  -3 2284.43 154.046   2
  -4   5  -4 7850.42 374.320   4
  -4   5   4 7846.78 292.833   4
   4  -5   4 7920.72 296.276   2
   4   5  -4 7713.71 154.683   3
  -4  -5   4 8039.88 406.208   2
   4   5   4 7620.77 302.782   3
  -4   5  -4 8085.03 301.610   2
   4  -5  -4 8011.46 252.136   2
  -4   5  -5 1711.13 181.095   4
   4  -5   5 1579.41 140.532   2
  -4  -5   5 1503.96 177.412   2
  -4   5  -5 1351.90 131.233   2
   4   5   5 1752.98 152.657   3
   4   5   5 1515.38 126.196   1
   4  -5  -5 1616.28 118.299   2
  -4  -5   6 164.449 63.8176   2
  -4   5  -6 85.0966 42.4672   2
  -4   5  -6 302.527 82.6380   4
   4  -5   6 179.302 51.6394   2
   4   5   6 185.305 43.8739   1
   4   5   6 225.049 60.1329   3
  -4   5  -7 3848.38 287.920   4
   4  -5   7 3763.36 236.265   2
  -4  -5   7 4171.66 302.824   2
   4   5   7 3943.77 244.553   3
   4   5   7 3754.36 170.922   1
   4   5   8 201.532 35.6677   1
   4  -5   8 242.228 66.3523   2
  -4   5  -8 97.9753 56.7685   4
  -4  -5   8 151.460 68.3380   2
  -4   5  -9 2965.66 266.145   4
   4  -5  -9 3067.33 249.125   1
   4  -5   9 3139.29 235.788   2
  -4  -5   9 3224.83 275.728   2
  -4   5   9 2838.70 249.601   3
   4   5   9 3014.96 230.866   3
   4  -5  10 164.805 60.6543   2
  -4   5 -10 93.9574 58.3375   4
  -4   5  10 92.7369 48.6730   3
   4  -5 -10 70.3939 44.8179   1
  -4  -5  10 236.527 86.2575   2
   4   5  10 172.813 71.2275   3
   4  -5 -11 1460.27 175.572   1
   4   5 -11 1225.38 150.585   4
   4  -5  11 1326.16 166.315   2
  -4   5 -11 1080.30 169.203   4
  -4  -5  11 1455.85 197.965   2
  -4   5  11 1523.06 190.002   3
   4   5  11 1238.29 158.728   3
  -4   5 -12 851.586 154.963   4
   4  -5  12 995.820 155.694   2
   4   5 -12 1022.78 141.270   4
  -4   5  12 1002.54 157.336   3
  -4  -5  12 1240.80 184.332   2
   4  -5 -12 1028.44 151.424   1
   4   5  12 1020.15 151.004   3
  -4   5 -13-46.4787 73.5420   4
   4   5 -13 73.0250 51.4792   4
  -4   5  13 32.8296 40.0249   3
   4  -5 -13 86.5737 44.2439   1
  -4  -5  13 88.8038 57.1906   2
   4   5  13-43.7084 57.5066   3
  -4   5 -14 754.546 157.241   4
   4  -5 -14 995.436 153.871   1
   4   5 -14 1117.32 154.686   4
  -4   5  14 997.331 165.856   3
  -4  -5  14 1005.78 177.470   2
   4   5  14 977.325 153.269   3
  -4   5 -15-53.2909 56.2740   4
   4  -5 -15-41.5477 48.7948   1
   4   5 -15 24.5350 40.6061   4
  -4   5  15 2.04550 51.1819   3
  -4  -5  15-36.2769 50.9984   2
   4   5  15-19.7230 46.5562   3
   4  -5 -16 280.154 85.7779   1
  -4   5 -16 470.218 124.897   4
   4   5 -16 420.438 100.474   4
  -4  -5  16 367.191 111.327   2
  -4   5  16 522.179 123.647   3
   4   5  16 482.983 112.658   3
  -4   5 -17-25.7649 71.4081   4
   4  -5 -17 108.998 63.7520   1
   4   5 -17 56.3933 36.5294   4
  -4  -5  17-13.8751 44.8431   2
  -4   5  17 54.1040 52.9897   3
   4   5  17 25.2593 52.2987   3
  -4   5 -18 562.119 143.809   4
   4   5 -18 597.691 124.384   4
  -4  -5  18 706.417 162.959   2
  -4   5  18 447.308 120.172   3
   4  -5 -18 606.865 124.999   1
   4   5  18 554.692 132.231   3
  -4   5 -19 198.581 95.6727   4
   4   5 -19 219.834 85.9065   4
  -4  -5  19 139.217 81.5471   2
  -4   5  19 229.724 96.4575   3
   4  -5 -19 242.261 83.0001   1
   4   5  19 147.146 84.4666   3
   4  -5  20-20.8297 66.3062   3
  -4   5 -20-29.5887 84.4687   4
  -4  -5  20 14.2607 51.2967   2
  -4   5  20 269.462 96.9259   3
   4  -5 -20 55.8721 48.6057   1
   4   5  20 78.8982 71.3925   3
   4   5 -20 174.623 69.8361   4
   4  -5  21 124.304 45.8257   3
  -4   5 -21 150.807 85.4994   4
   4   5 -21 170.472 87.5576   4
  -4   5  21 345.631 112.572   3
   4  -5 -21 114.539 76.2128   1
  -4  -5  21 111.517 85.8196   2
   4   5  21 186.672 86.5227   3
   4  -5  22-24.0482 57.7262   3
  -4   5 -22-255.159 114.646   4
   4   5 -22-177.893 80.1286   4
  -4  -5  22 213.377 105.561   2
  -4   5  22-65.1281 56.8388   3
   4   5  22 172.496 103.314   3
   4  -5  23-10.6691 44.3668   3
  -4   5 -23 128.463 86.6986   4
  -4  -5  23 71.3714 66.9329   2
  -4   5  23-18.1454 54.4432   3
   4   5  23 68.8706 67.1949   3
  -4   5 -24 57.4145 67.0548   4
  -4  -5  24 138.532 89.9132   2
   4  -5  24 38.4566 40.9323   3
  -4   5  24 204.198 106.661   3
   4   5  24 32.6728 49.8931   3
   4  -5  25 85.8293 69.5684   3
  -4  -5  25 26.3725 68.1009   2
  -4   5  25-67.3937 75.8514   3
   4   5  25 22.5236 50.2982   3
  -4   5 -25-12.6118 80.4129   4
  -4   5  26 145.033 78.3137   3
   4  -5  26 166.711 86.4369   3
   4  -5  27 22.6708 44.5873   3
   4  -6   0 2449.77 160.799   2
   4   6   0 2671.23 157.623   3
  -4  -6   0 2859.26 261.632   2
  -4   6   0 2715.65 211.955   4
  -4   6  -1 4784.98 290.964   4
  -4   6   1 4372.45 263.343   4
   4  -6   1 4519.02 222.012   2
   4  -6  -1 4379.48 212.418   2
   4   6  -1 4895.59 198.103   3
   4   6   1 4651.21 219.536   3
  -4  -6   1 5060.01 340.982   2
  -4  -6  -1 4814.21 332.523   2
  -4  -6   2 117.288 45.1062   2
  -4   6  -2 179.530 61.9117   4
  -4   6   2 232.890 62.4653   4
   4  -6  -2 75.9889 30.6490   2
  -4  -6  -2 189.000 66.1796   2
   4   6  -2 141.518 34.8470   3
   4  -6   2 153.386 47.7417   2
   4   6   2 175.948 49.0733   3
   4  -6  -3 107.492 38.1662   2
  -4  -6   3-7.02525 41.8857   2
  -4   6  -3 45.2626 30.3036   4
  -4   6   3 83.3411 40.4330   4
  -4   6  -3 53.0014 31.8780   2
   4   6  -3 51.9351 19.9928   3
   4  -6   3 71.5460 31.3325   2
  -4  -6  -3 1.09531 37.3820   2
   4   6   3 64.9768 37.4288   3
  -4  -6   4 353.467 97.3487   2
  -4   6  -4 305.939 77.4873   4
   4  -6  -4 382.725 65.6458   2
   4   6  -4 413.976 40.6606   3
  -4   6  -4 317.894 67.5388   2
   4  -6   4 380.196 72.0467   2
   4   6   4 324.329 71.8950   3
  -4  -6   5 729.073 137.001   2
   4  -6   5 873.273 114.965   2
  -4   6  -5 834.551 132.354   4
   4   6   5 856.487 114.761   3
   4  -6  -5 751.982 91.7331   2
  -4  -6   6 251.446 77.7275   2
   4   6   6 358.649 62.1979   1
  -4   6  -6 419.127 99.6120   4
   4  -6   6 200.650 54.1269   2
   4  -6  -6 254.240 56.2318   2
   4   6   6 335.846 77.8663   3
  -4  -6   7 320.922 97.7884   2
  -4   6  -7 221.264 73.1110   4
   4  -6   7 340.499 76.9804   2
   4   6   7 330.727 52.9108   1
   4   6   7 378.496 85.1073   3
   4  -6   8 1556.24 168.154   2
  -4  -6   8 1813.47 215.466   2
   4   6   8 1769.02 177.738   3
  -4   6  -8 1620.06 201.749   4
   4   6   8 1620.29 102.584   1
  -4   6  -9 224.130 79.3433   4
   4  -6   9 140.464 47.3688   2
  -4  -6   9 160.733 76.4807   2
   4   6   9 208.317 68.0045   3
  -4   6 -10 1928.53 230.773   4
   4  -6  10 1926.39 200.906   2
  -4  -6  10 1933.06 232.450   2
  -4   6  10 1831.42 212.640   3
   4   6  10 2122.23 206.274   3
  -4   6 -11 581.241 131.705   4
   4  -6  11 628.253 123.880   2
   4   6 -11 662.909 123.064   4
  -4   6  11 701.485 134.698   3
  -4  -6  11 848.822 158.667   2
   4   6  11 767.518 132.423   3
  -4   6 -12 2273.09 263.361   4
   4   6 -12 1992.94 208.203   4
   4  -6  12 2408.24 241.388   2
  -4  -6  12 2225.51 256.328   2
  -4   6  12 1933.54 226.014   3
   4   6  12 1915.70 210.188   3
  -4   6 -13 366.375 105.435   4
   4  -6  13 434.470 110.660   2
   4   6 -13 481.878 112.844   4
  -4   6  13 636.242 134.169   3
  -4  -6  13 523.697 130.907   2
   4   6  13 465.683 106.257   3
   4   6 -14 1878.13 213.754   4
   4  -6 -14 2126.56 220.356   1
   4  -6  14 1648.76 217.951   2
  -4  -6  14 1959.51 252.688   2
  -4   6 -14 1639.08 237.382   4
  -4   6  14 1839.90 234.453   3
   4   6  14 1683.31 209.626   3
   4  -6  15 516.517 129.215   2
   4   6 -15 609.012 127.785   4
  -4   6  15 516.196 135.849   3
  -4  -6  15 535.497 140.280   2
   4  -6 -15 757.943 138.833   1
  -4   6 -15 571.355 147.171   4
   4   6  15 721.467 144.468   3
   4  -6 -16 936.168 152.526   1
  -4   6 -16 1020.72 191.066   4
   4   6 -16 817.938 146.310   4
  -4   6  16 1022.10 177.801   3
  -4  -6  16 1219.72 211.520   2
   4   6  16 1244.93 187.669   3
  -4   6 -17 251.707 103.978   4
   4   6 -17 37.8429 34.7301   4
  -4  -6  17 197.316 93.2237   2
  -4   6  17 116.600 64.7620   3
   4  -6 -17 60.2291 31.1766   1
   4   6  17 131.688 59.5990   3
  -4   6 -18 1.18464 65.4803   4
   4   6 -18 16.0433 39.9732   4
   4  -6 -18-13.3272 45.1472   1
  -4  -6  18-31.1087 77.7248   2
  -4   6  18 44.4324 50.6568   3
   4   6  18-36.2138 50.7229   3
  -4   6 -19 54.3498 67.8426   4
   4   6 -19 37.4058 40.0406   4
   4  -6 -19 33.4657 33.5674   1
  -4  -6  19 50.9812 73.7025   2
  -4   6  19 22.3969 42.5284   3
   4   6  19 1.89062 60.1102   3
  -4   6 -20 75.4716 71.9967   4
   4   6 -20-13.7790 44.6448   4
  -4  -6  20-16.6306 66.1156   2
  -4   6  20 85.3804 73.6840   3
   4   6  20 40.3618 54.1818   3
  -4   6 -21 70.7451 92.2759   4
   4  -6  21-107.673 86.1385   3
   4   6 -21-41.3302 67.2432   4
  -4  -6  21-29.8034 51.5792   2
  -4   6  21 24.7791 60.8385   3
   4   6  21-64.2098 89.4311   3
  -4   6 -22-161.130 98.9138   4
   4   6 -22 14.5776 76.4323   4
   4  -6  22-0.75898 46.0148   3
  -4  -6  22 25.7860 77.0805   2
  -4   6  22 71.0121 73.6691   3
   4   6  22 101.941 80.1292   3
   4  -6  23 172.015 74.9209   3
  -4   6 -23 166.475 81.8830   4
  -4  -6  23 225.109 128.703   2
  -4   6  23 346.479 121.910   3
   4   6  23 221.135 105.552   3
   4  -6  24 3.18741 41.2773   3
  -4  -6  24-55.5432 84.1927   2
  -4   6 -24 178.661 97.3014   4
  -4   6  24-0.96784 66.3235   3
   4   6  24-42.9754 73.0068   3
   4  -6  25-50.2738 69.5282   3
  -4   6  25 162.859 103.122   3
   4  -7   0 142.510 45.4768   2
  -4   7   0 94.2100 46.9745   4
  -4  -7   0 232.920 78.7971   2
   4   7   0 102.117 37.9038   3
   4  -7  -1 605.904 90.5146   2
  -4   7   1 598.406 104.413   4
  -4   7  -1 666.538 115.153   4
   4   7  -1 623.453 79.0431   3
  -4  -7  -1 680.916 136.201   2
   4   7   1 587.788 85.2239   3
  -4  -7   1 510.666 120.225   2
   4  -7   1 527.023 87.4116   2
   4  -7   2 810.634 109.007   2
  -4  -7   2 849.500 155.472   2
  -4   7  -2 866.451 136.559   4
  -4   7   2 861.253 126.603   4
   4   7  -2 932.657 87.4555   3
   4   7   2 1035.03 116.344   3
   4  -7  -2 783.041 102.056   2
  -4  -7  -2 1061.25 167.820   2
  -4   7  -3 5580.97 345.584   4
  -4   7   3 5925.15 317.868   4
   4  -7   3 5767.96 295.713   2
   4   7  -3 5503.99 195.291   3
   4   7   3 6052.80 290.037   3
  -4  -7   3 5962.20 394.857   2
   4  -7  -3 5665.98 270.822   2
  -4  -7  -3 6090.55 404.143   2
  -4   7  -4 2724.16 247.805   4
   4  -7   4 2741.14 209.658   2
   4   7   4 3041.09 213.815   3
  -4  -7   4 3331.71 300.784   2
   4  -7  -4 2926.77 199.222   2
  -4  -7  -4 3416.39 308.172   2
  -4  -7   5 650.058 136.452   2
  -4   7  -5 808.938 142.097   4
   4  -7  -5 506.391 86.4984   2
   4  -7   5 708.161 113.771   2
   4   7   5 660.162 105.871   3
  -4   7  -6 3173.22 280.703   4
  -4  -7   6 2975.45 285.340   2
   4   7   6 2830.75 219.494   3
   4  -7   6 2924.79 230.372   2
   4  -7  -6 2613.26 195.518   2
  -4  -7   7 1398.79 201.012   2
  -4   7  -7 1641.45 205.081   4
   4  -7   7 1798.65 185.714   2
   4   7   7 1793.56 182.351   3
   4   7   7 1418.98 116.646   1
   4  -7  -7 1504.06 149.715   2
  -4  -7   8 135.095 83.3420   2
  -4   7  -8 2.68313 46.9839   4
   4  -7   8 108.422 50.2654   2
   4   7   8 90.5057 28.4708   1
   4   7   8 99.3249 55.8458   3
  -4   7  -9 2426.66 265.835   4
   4  -7   9 2034.24 212.175   2
  -4  -7   9 1999.64 244.584   2
   4   7   9 2234.71 216.558   3
   4  -7  10 1447.83 182.821   2
  -4   7 -10 1192.79 191.714   4
   4   7  10 1431.12 176.103   3
  -4  -7  10 1285.42 202.767   2
  -4   7  11 60.5714 46.5080   3
  -4   7 -11 164.739 92.6517   4
   4  -7  11 47.5974 58.4930   2
  -4  -7  11 111.579 66.0104   2
   4   7  11 10.9570 43.3206   3
  -4   7 -12 1024.84 183.793   4
   4   7 -12 902.620 153.413   4
   4  -7  12 1032.52 166.890   2
  -4   7  12 810.403 153.530   3
  -4  -7  12 783.667 169.447   2
   4   7  12 946.004 158.348   3
  -4   7 -13 1096.34 200.545   4
   4  -7  13 1199.68 183.799   2
   4   7 -13 1282.93 186.248   4
  -4   7  13 1617.56 225.295   3
  -4  -7  13 1283.66 209.012   2
   4   7  13 1356.16 187.623   3
  -4   7 -14 11.0015 50.7599   4
   4   7 -14 54.1161 51.8248   4
  -4   7  14-17.9388 46.7784   3
   4  -7  14-4.77208 42.1510   2
  -4  -7  14-25.3416 57.2136   2
   4   7  14-73.4626 63.6144   3
  -4   7 -15 286.199 110.913   4
   4  -7  15 264.579 98.8380   2
   4   7 -15 406.765 112.225   4
  -4   7  15 304.816 101.563   3
  -4  -7  15 220.542 88.5858   2
   4   7  15 326.128 108.761   3
  -4   7 -16 108.650 90.3761   4
   4  -7  16-42.8341 70.2221   2
  -4   7  16 110.783 81.8376   3
  -4  -7  16-15.9267 57.2085   2
   4   7 -16 73.6056 66.5664   4
   4   7  16-59.6746 56.2907   3
  -4   7 -17 141.422 102.271   4
   4  -7  17 108.636 72.6941   2
   4   7 -17 78.1455 71.2120   4
  -4   7  17 103.673 83.7918   3
  -4  -7  17-16.6962 54.2865   2
   4   7  17 55.5640 73.3110   3
  -4   7 -18 60.0598 62.4643   4
   4   7 -18 32.5522 49.3304   4
  -4  -7  18 105.466 85.4931   2
  -4   7  18 63.2153 58.8978   3
   4   7  18 35.3800 44.8696   3
  -4   7 -19-63.9754 75.5148   4
   4   7 -19 62.3893 61.1257   4
  -4  -7  19 30.8019 55.9573   2
  -4   7  19 5.88253 54.2231   3
   4   7  19 53.3424 45.5474   3
  -4   7 -20-54.5465 67.5481   4
   4   7 -20-29.5395 45.8536   4
  -4  -7  20 52.0093 81.0025   2
  -4   7  20 40.4810 79.3534   3
   4   7  20-2.73323 57.2345   3
   4   7 -21 22.2679 51.7309   4
  -4   7 -21 140.124 97.7804   4
  -4  -7  21-151.489 92.7886   2
  -4   7  21-25.9033 65.1906   3
   4   7  21-1.32095 68.5999   3
   4  -7  22 124.792 77.3634   3
  -4   7 -22 103.266 68.1699   4
   4   7 -22 128.647 77.2663   4
  -4  -7  22 285.619 128.836   2
  -4   7  22 142.139 87.1845   3
   4   7  22 90.9685 46.6614   3
   4  -7  23-82.9316 63.3182   3
  -4   7 -23 37.3445 70.4346   4
  -4  -7  23 126.910 96.2981   2
  -4   7  23 93.8948 83.1014   3
   4   7  23-65.2632 81.0249   3
   4  -8   0 762.559 112.299   2
  -4   8   0 779.440 129.477   4
  -4  -8   0 613.078 142.103   2
   4   8   0 870.097 103.517   3
   4  -8  -1 29.0542 23.9256   2
  -4  -8   1 42.5282 38.4065   2
  -4   8  -1-19.0702 45.7819   4
  -4   8   1-22.0126 42.9921   4
  -4  -8  -1-24.6344 56.2907   2
   4   8  -1 48.0558 26.3290   3
   4   8   1 16.5060 22.9238   3
   4  -8   1-45.4049 51.1651   2
  -4  -8   2 488.172 132.520   2
  -4   8  -2 575.496 119.401   4
  -4   8   2 602.762 116.070   4
  -4  -8  -2 421.589 117.676   2
   4   8  -2 619.260 79.7032   3
   4   8   2 577.839 92.3682   3
   4  -8   2 450.665 92.5821   2
   4  -8  -2 537.672 93.6808   2
   4  -8  -3 272.031 74.1608   2
  -4  -8   3 213.498 84.1635   2
  -4   8  -3 200.261 76.6748   4
   4   8  -3 168.289 41.0546   3
  -4  -8  -3 336.708 101.938   2
   4   8   3 320.537 73.7581   3
   4  -8   3 296.083 81.1097   2
  -4   8  -4 5550.74 375.182   4
   4  -8   4 5137.02 309.204   2
   4   8   4 4944.42 286.828   3
  -4  -8   4 5985.02 428.219   2
   4  -8  -4 4871.08 282.515   2
  -4  -8  -4 5684.31 418.961   2
  -4  -8   5 263.288 98.3179   2
  -4   8  -5 249.855 92.9011   4
   4  -8  -5 315.711 70.0585   2
   4  -8   5 244.146 79.4081   2
  -4  -8  -5 511.581 131.820   2
   4   8   5 452.558 95.5366   3
  -4  -8   6 117.578 77.6880   2
  -4   8  -6 290.259 97.9117   4
   4  -8  -6 175.145 59.9931   2
   4  -8   6 264.785 75.6508   2
   4   8   6 237.220 72.7574   3
  -4  -8   7 80.0575 85.6778   2
  -4   8  -7-24.1790 52.3978   4
   4  -8   7 121.079 54.8228   2
   4  -8  -7 57.8673 38.8962   2
   4   8   7 69.6289 45.5379   3
  -4  -8   8 289.249 113.916   2
   4  -8   8 236.363 77.2149   2
  -4   8  -8 231.804 87.3731   4
   4  -8  -8 333.769 83.1967   2
   4   8   8 263.804 85.9475   3
  -4   8  -9 310.851 110.019   4
   4  -8   9 293.761 89.4461   2
   4   8   9 441.670 105.186   3
  -4  -8   9 540.816 135.536   2
  -4   8 -10 1158.95 199.578   4
   4  -8  10 1254.18 183.762   2
   4   8  10 1436.48 184.908   3
  -4  -8  10 1248.39 208.646   2
  -4   8 -11-19.1031 55.3512   4
   4  -8  11 21.1241 38.4976   2
   4   8  11 63.1127 51.5542   3
  -4  -8  11 37.0569 51.4739   2
  -4   8 -12 674.927 163.855   4
   4   8 -12 616.908 139.340   4
   4  -8  12 771.413 152.656   2
  -4   8  12 985.784 183.323   3
  -4  -8  12 743.102 167.184   2
   4   8  12 741.723 148.384   3
  -4   8 -13 218.057 113.403   4
   4  -8  13 132.776 80.4001   2
   4   8 -13-56.3067 67.1088   4
  -4   8  13 27.0475 56.7494   3
  -4  -8  13 75.9682 47.4078   2
   4   8  13-4.78881 41.9753   3
  -4   8 -14-23.5144 59.9321   4
   4   8 -14 21.5670 48.3077   4
  -4   8  14 130.816 79.8975   3
  -4  -8  14-70.9938 60.7987   2
   4  -8  14 32.6935 50.8725   2
   4   8  14 205.288 85.6363   3
  -4   8 -15 79.2089 80.3360   4
   4  -8  15-105.398 74.5795   2
   4   8 -15 48.4142 35.6310   4
  -4   8  15 63.8824 50.9139   3
  -4  -8  15-10.5079 48.5143   2
   4   8  15 62.6808 56.3791   3
   4  -8  16 816.679 175.173   2
  -4   8 -16 698.079 176.690   4
   4   8 -16 703.454 161.224   4
  -4   8  16 967.692 197.619   3
  -4  -8  16 837.490 189.701   2
   4   8  16 719.929 155.023   3
  -4   8 -17 149.908 94.7549   4
   4  -8  17 338.812 113.359   2
   4   8 -17 351.491 122.007   4
  -4   8  17 252.863 95.2711   3
  -4  -8  17 261.472 122.674   2
   4   8  17 279.868 102.600   3
  -4   8 -18-118.381 98.8289   4
   4  -8  18-79.3324 69.7295   2
   4   8 -18-142.884 77.6193   4
  -4   8  18 55.4454 53.1943   3
  -4  -8  18 10.4053 53.0432   2
   4   8  18 94.6741 70.4391   3
  -4   8 -19-34.3773 78.1649   4
   4   8 -19 64.4147 64.1758   4
  -4  -8  19-31.6189 57.3481   2
  -4   8  19-119.622 75.9873   3
   4   8  19 22.1186 58.1236   3
  -4   8 -20 132.941 77.1405   4
   4   8 -20 113.884 76.5917   4
  -4  -8  20-64.8387 78.4366   2
  -4   8  20 4.64220 58.4076   3
   4   8  20 30.5384 79.9706   3
   4   8 -21 71.9356 63.6462   4
  -4  -8  21 118.884 89.3378   2
  -4   8  21-49.0898 75.8933   3
   4   8  21 41.0180 42.8594   3
   4   8 -22 12.2996 62.7439   4
  -4   8  22 61.8721 74.2724   3
   4  -9   0 989.831 139.213   2
  -4  -9   0 1015.06 182.774   2
  -4   9   0 1088.56 167.038   4
   4   9   0 1204.61 130.905   3
   4  -9  -1 48.9476 32.2309   2
  -4   9  -1 182.706 73.2151   4
  -4   9   1 106.115 66.9600   4
  -4  -9  -1 53.6502 57.5086   2
   4   9  -1 42.1947 28.2139   3
   4   9   1 68.5877 35.3411   3
  -4  -9   1 51.8733 47.1742   2
   4  -9   1-4.24943 39.2289   2
  -4   9  -2 4814.16 355.483   4
   4  -9   2 4562.59 305.321   2
   4   9  -2 4546.16 228.055   3
   4   9   2 4578.93 273.487   3
   4  -9  -2 4333.98 289.161   2
  -4   9   2 4868.23 341.020   4
  -4  -9   2 5370.05 420.470   2
  -4  -9  -2 4595.89 394.724   2
   4  -9  -3 65.6819 53.8644   2
  -4  -9   3 293.722 111.912   2
  -4   9  -3 118.006 80.1509   4
  -4  -9  -3 30.4439 43.9015   2
   4   9   3 213.704 72.8150   3
   4  -9   3 91.0844 56.9478   2
  -4   9  -4 1970.34 240.998   4
   4   9   4 2164.81 201.611   3
  -4  -9   4 2109.39 271.048   2
   4  -9  -4 2045.62 198.415   2
   4  -9   4 2060.36 214.242   2
  -4  -9  -4 2190.76 276.009   2
  -4  -9   5 261.352 98.8610   2
   4  -9  -5 275.125 78.6227   2
  -4   9  -5 124.559 68.4296   4
  -4  -9  -5 131.558 83.8723   2
   4   9   5 274.398 80.6246   3
   4  -9   5 257.800 85.6503   2
  -4  -9   6 880.712 178.995   2
  -4   9  -6 538.227 133.790   4
   4  -9  -6 876.206 132.142   2
   4  -9   6 827.689 144.171   2
  -4  -9  -6 828.101 176.816   2
   4   9   6 762.020 125.220   3
  -4   9  -7 317.811 95.6848   4
  -4  -9   7 371.004 123.428   2
   4  -9  -7 235.029 75.8516   2
   4  -9   7 407.112 112.113   2
   4   9   7 475.574 109.505   3
  -4  -9  -7 420.817 133.623   2
   4  -9   8 2647.40 260.698   2
  -4   9  -8 2553.39 293.537   4
  -4  -9   8 2340.68 292.511   2
   4   9   8 2592.06 244.171   3
   4  -9  -8 2364.33 225.222   2
   4  -9   9 101.550 63.8028   2
   4  -9  -9 31.3991 40.3368   2
   4   9   9-12.6551 40.3219   3
  -4   9  -9-29.7078 82.9176   4
  -4  -9   9-13.7554 48.9136   2
  -4   9 -10-16.9842 52.8462   4
   4  -9  10-33.1101 51.7493   2
   4  -9 -10 6.28244 29.0149   2
   4   9  10 90.3231 68.9571   3
  -4  -9  10 57.9534 64.4940   2
  -4   9 -11 18.2697 72.9991   4
   4  -9  11 107.806 50.9326   2
   4   9  11 148.523 68.4751   3
  -4  -9  11 154.965 90.6815   2
   4   9 -12 82.5961 60.9573   4
  -4   9 -12 75.3352 61.9207   4
   4  -9  12 20.3756 45.0738   2
   4   9  12 150.030 69.3193   3
  -4  -9  12 163.193 110.913   2
  -4   9 -13 190.909 104.626   4
   4   9 -13 109.656 79.2046   4
   4  -9  13 122.066 69.5743   2
  -4   9  13-18.8977 65.0466   3
  -4  -9  13-1.63935 48.3446   2
   4   9  13 70.9660 54.7657   3
  -4   9 -14 506.651 149.418   4
   4   9 -14 353.794 119.269   4
   4  -9  14 434.955 127.624   2
  -4   9  14 371.861 120.373   3
  -4  -9  14 471.970 144.937   2
   4   9  14 531.396 129.422   3
  -4   9 -15 265.641 122.015   4
   4  -9  15 158.463 91.0929   2
   4   9 -15 191.827 85.0923   4
  -4   9  15 229.557 98.3489   3
  -4  -9  15 136.890 94.4923   2
   4   9  15 212.525 83.1761   3
  -4   9 -16 110.127 93.8399   4
   4  -9  16-5.65851 73.1693   2
   4   9 -16 4.01266 40.7743   4
  -4   9  16-75.9802 78.6316   3
  -4  -9  16-29.8942 50.0617   2
   4   9  16 142.291 83.1556   3
  -4   9 -17 119.378 84.7260   4
   4  -9  17 14.3953 46.3539   2
   4   9 -17 179.109 95.2879   4
  -4   9  17 146.879 92.2865   3
  -4  -9  17 6.14268 55.4825   2
   4   9  17 161.106 93.0715   3
   4  -9  18-31.3039 60.5209   2
  -4   9 -18 34.6661 69.1781   4
   4   9 -18-74.7929 66.0002   4
  -4   9  18-66.7201 75.8466   3
  -4  -9  18 7.41921 77.6448   2
   4   9  18 110.702 86.0529   3
  -4   9 -19 71.5274 77.9069   4
   4  -9  19-100.849 88.4277   2
   4   9 -19-118.355 76.9349   4
  -4   9  19 56.2907 69.2061   3
  -4  -9  19 1.70431 50.8140   2
   4   9  19 13.3822 57.6372   3
   4   9 -20 46.3480 64.5382   4
  -4  -9  20-87.2821 69.7540   2
  -4   9  20-2.89591 45.3610   3
   4   9  20 32.4354 59.8398   3
   4   9 -21-80.6622 72.2484   4
   4   9 -22 8.51483 58.0728   4
   4 -10   0 214.243 77.2918   2
  -4 -10   0 246.296 96.7701   2
  -4  10   0 319.217 107.449   4
   4  10   0 246.676 69.0886   3
  -4 -10   1 400.275 130.574   2
  -4 -10  -1 494.609 147.895   2
  -4  10  -1 483.667 126.820   4
  -4  10   1 342.492 104.203   4
   4  10   1 322.563 77.6429   3
   4 -10   1 381.975 94.7148   2
   4 -10  -1 408.750 103.130   2
   4 -10  -2 13.0507 29.7201   2
  -4 -10   2 39.9249 72.3043   2
  -4  10  -2 167.325 85.3665   4
  -4  10   2 33.3897 44.1109   4
  -4 -10  -2 74.7041 67.4060   2
   4  10   2 44.1508 33.3728   3
   4 -10   2 102.731 57.8779   2
  -4  10  -3 2392.27 272.618   4
   4 -10   3 2388.73 242.737   2
   4  10   3 2474.25 221.651   3
   4 -10  -3 2255.10 228.645   2
  -4 -10   3 2777.94 326.890   2
  -4 -10  -3 2488.33 311.577   2
   4 -10  -4 14.9702 35.8822   2
  -4  10  -4 106.038 74.3351   4
  -4 -10  -4-6.73741 83.1311   2
   4  10   4 156.814 62.9214   3
   4 -10   4 90.8324 64.2312   2
  -4 -10   4 34.4168 68.3502   2
  -4 -10   5 58.3109 54.0787   2
   4 -10  -5 207.293 76.9686   2
  -4  10  -5 44.4642 60.7237   4
  -4 -10  -5 236.889 96.6664   2
   4  10   5 157.733 64.2513   3
   4 -10   5 197.313 72.3751   2
   4 -10  -6 6.20272 34.0091   2
  -4  10  -6 115.455 67.2918   4
  -4 -10  -6-21.2051 45.0990   2
   4  10   6 176.454 74.1334   3
   4 -10   6 12.8754 38.0074   2
  -4 -10   6 16.9291 69.4974   2
  -4 -10   7 196.058 96.2451   2
  -4  10  -7 313.927 118.870   4
   4 -10  -7 495.134 111.763   2
   4 -10   7 84.1939 49.2689   2
  -4 -10  -7 324.111 117.946   2
   4  10   7 441.479 109.783   3
  -4 -10   8 259.119 113.145   2
  -4  10  -8 89.8899 67.9505   4
   4 -10  -8 247.809 81.1158   2
   4 -10   8 157.379 76.5364   2
   4  10   8 169.243 64.0584   3
  -4 -10  -8 26.6372 50.3353   2
  -4  10  -9 44.7798 52.4771   4
   4 -10  -9 0.14618 28.5491   2
   4 -10   9 44.0933 63.7732   2
   4  10   9 34.2575 45.6119   3
  -4 -10   9 37.2914 49.8943   2
  -4  10 -10-47.5809 74.3558   4
   4 -10  10-43.7369 48.3580   2
   4 -10 -10-0.15084 35.7023   2
   4  10  10-15.1199 52.0166   3
  -4 -10  10-32.3969 63.3306   2
  -4  10 -11 112.508 82.0655   4
   4 -10  11-1.30737 39.8777   2
   4 -10 -11 20.7118 53.3836   2
   4  10  11-75.3524 71.3787   3
  -4 -10  11-79.1435 61.0564   2
  -4  10 -12 8.03051 49.4948   4
   4  10 -12 114.386 79.7234   4
   4 -10  12 72.3693 67.3297   2
   4  10  12 27.1472 62.4883   3
   4 -10 -12-38.9377 41.4644   2
  -4 -10  12 117.988 98.5532   2
  -4  10 -13 225.215 106.896   4
   4  10 -13 260.174 95.3156   4
   4 -10  13 259.821 99.0832   2
   4  10  13 230.194 89.5816   3
  -4 -10  13 162.857 112.449   2
  -4  10 -14 49.1907 60.2481   4
   4  10 -14-6.16180 54.7715   4
   4 -10  14 37.6150 60.1347   2
  -4 -10  14-64.4665 70.2933   2
   4  10  14-0.78419 64.5940   3
  -4  10 -15 127.729 88.2242   4
   4  10 -15-25.5221 58.9148   4
   4 -10  15 37.2884 48.8974   2
  -4 -10  15 104.129 86.3524   2
   4  10  15 35.0391 54.9332   3
  -4  10 -16-70.9369 73.4795   4
   4  10 -16 0.70334 40.4425   4
   4 -10  16 24.4195 62.8470   2
  -4  10  16-61.5125 55.0694   3
  -4 -10  16 77.5564 88.9155   2
   4  10  16 132.721 95.5630   3
   4  10 -17 258.761 113.946   4
  -4  10 -17 71.4018 83.7084   4
   4 -10  17-50.0251 61.3114   2
  -4  10  17 14.0155 61.7474   3
  -4 -10  17 36.7870 73.8588   2
   4  10  17 48.3415 51.3920   3
   4 -10  18 97.2435 92.8452   2
   4  10 -18-33.4451 57.8933   4
   4  10  18-14.8773 67.5541   3
   4 -10  19 153.448 94.8702   2
   4  10 -19-48.1539 51.1329   4
   4  10  19 96.4916 91.0510   3
   4 -10  20-150.408 95.4908   2
   4  10 -20 1.05675 61.8529   4
   4  10 -21 306.199 126.093   4
   4  10 -22 71.5378 77.3166   4
   4 -11   0 71.4387 54.0395   2
  -4 -11   0 95.7951 89.4094   2
  -4  11   0 85.8028 65.5888   4
  -4 -11   1 1689.95 264.370   2
  -4 -11  -1 1515.92 253.093   2
  -4  11  -1 1580.13 231.309   4
  -4  11   1 1443.79 215.382   4
   4 -11  -1 1477.25 195.867   2
   4 -11   1 1340.86 189.728   2
   4 -11  -2-24.4793 37.9010   2
  -4 -11   2 116.101 86.6608   2
  -4  11  -2-13.5724 49.9709   4
  -4 -11  -2-78.0593 98.7996   2
  -4  11   2 123.392 86.9091   4
   4 -11   2-25.1317 41.7652   2
  -4  11   3 1817.66 239.340   4
   4 -11   3 1990.61 236.714   2
  -4 -11  -3 1750.28 276.132   2
   4  11   3 1790.55 203.760   3
   4 -11  -3 1572.67 199.942   2
  -4 -11   3 2298.64 315.396   2
  -4  11  -3 1612.18 238.996   4
   4 -11  -4 280.221 86.7657   2
  -4  11  -4 207.686 83.8459   4
  -4 -11  -4 213.346 112.673   2
   4  11   4 322.276 89.1509   3
   4 -11   4 215.547 85.1848   2
  -4 -11   4 213.026 113.124   2
  -4 -11   5 389.317 145.477   2
   4 -11  -5 251.479 91.4200   2
  -4  11  -5 167.770 90.3397   4
  -4 -11  -5 166.588 82.0008   2
   4  11   5 182.951 75.6622   3
   4 -11   5 171.561 79.4003   2
  -4 -11   6 150.634 88.2212   2
   4 -11  -6 149.204 61.5547   2
  -4  11  -6 17.7817 62.4317   4
  -4 -11  -6 118.497 78.8757   2
   4  11   6 290.235 95.5477   3
   4 -11   6 88.6618 61.4841   2
  -4 -11   7 170.416 89.0207   2
   4 -11  -7 180.354 78.9800   2
  -4  11  -7 136.258 84.2066   4
  -4 -11  -7 75.3604 57.7787   2
   4  11   7 276.204 95.7602   3
   4 -11   7 115.810 72.5410   2
  -4 -11   8 103.636 81.5251   2
  -4  11  -8 9.82684 47.6922   4
   4 -11   8 41.6192 47.3276   2
  -4 -11  -8 53.6052 57.7463   2
   4  11   8 42.1165 44.2944   3
  -4  11  -9 133.129 85.8767   4
   4 -11   9 38.8667 41.2112   2
   4  11   9 203.777 82.9969   3
  -4 -11  -9 82.9855 68.8374   2
  -4 -11   9 87.5196 62.5493   2
  -4  11 -10 5.49136 42.9337   4
   4 -11  10 88.8272 67.7420   2
   4  11  10 47.6076 67.5253   3
  -4 -11 -10-96.1290 88.7532   2
  -4 -11  10 126.992 78.4940   2
  -4  11 -11 67.0764 79.8150   4
   4 -11  11 123.994 78.7821   2
   4  11  11-66.4254 58.8365   3
  -4 -11 -11-39.2135 98.3208   2
  -4 -11  11-17.3045 68.2328   2
  -4  11 -12 159.923 86.1067   4
   4  11 -12 137.768 91.4448   4
   4 -11  12 164.064 88.9344   2
   4  11  12 124.329 73.8148   3
  -4 -11  12 153.745 85.8094   2
  -4  11 -13 39.0228 61.3955   4
   4  11 -13-143.702 87.9702   4
   4 -11  13 3.54238 46.5482   2
   4  11  13-10.0254 45.8641   3
  -4 -11  13 45.9177 79.2774   2
  -4  11 -14-10.5008 59.6802   4
   4  11 -14-1.96053 41.1048   4
   4 -11  14-32.6825 55.1431   2
   4  11  14 40.9080 55.2845   3
  -4 -11  14 0.86288 73.7188   2
  -4  11 -15 133.249 91.1430   4
   4  11 -15-3.26293 79.9109   4
   4 -11  15 10.0536 42.4430   2
   4  11  15 64.8904 63.4062   3
  -4 -11  15-46.3836 70.4350   2
   4  11 -16 105.540 79.6827   4
   4 -11  16 123.102 82.9234   2
   4  11  16-34.5177 51.1047   3
   4  11 -17 180.006 96.0039   4
   4 -11  17 132.592 81.8915   2
   4  11  17 197.687 108.491   3
   4  11 -18 16.4004 50.9791   4
   4 -11  18 22.3206 64.2237   2
   4 -11  19 221.709 95.5085   2
  -4  12   0 149.007 87.3046   4
  -4 -12   0 263.590 125.963   2
   4 -12   0 99.8360 55.5417   2
  -4 -12   1 851.415 202.802   2
  -4 -12  -1 616.111 179.888   2
  -4  12  -1 683.358 161.448   4
  -4  12   1 780.284 172.643   4
   4 -12   1 680.508 145.254   2
  -4 -12  -2 83.8111 88.9919   2
  -4  12  -2 44.4118 60.5366   4
  -4  12   2 10.4116 56.1488   4
   4 -12   2-54.5383 48.7976   2
  -4 -12   3 261.263 140.734   2
  -4  12  -3 111.344 79.5151   4
  -4 -12  -3 186.885 85.9545   2
  -4  12   3 97.0732 65.3564   4
   4 -12   3 178.955 86.7812   2
  -4 -12   4 50.8378 50.2311   2
  -4  12  -4 146.156 93.6636   4
  -4 -12  -4-23.9080 64.1565   2
   4 -12   4-15.0366 55.8094   2
  -4 -12   5 211.071 119.814   2
  -4  12  -5 301.043 123.376   4
  -4 -12  -5 237.806 119.288   2
   4 -12   5 137.555 72.3569   2
  -4 -12   6-10.5226 60.7694   2
  -4  12  -6 8.03017 54.9055   4
  -4 -12  -6-31.5864 83.1957   2
   4  12   6-36.2367 44.8197   3
   4 -12   6 73.8061 58.1286   2
  -4 -12   7-111.342 95.7167   2
  -4  12  -7 51.1544 66.6567   4
  -4 -12  -7 78.5005 75.4794   2
   4  12   7-80.0757 58.5282   3
   4 -12   7 106.928 71.2927   2
  -4  12  -8-6.43872 69.9548   4
  -4 -12  -8-73.2865 58.2284   2
   4  12   8 40.8638 55.0636   3
   4 -12   8-24.9799 45.4693   2
  -4 -12   8-14.3743 63.6093   2
  -4  12  -9 27.3517 75.2752   4
   4 -12   9 113.986 59.7732   2
  -4 -12  -9-78.8269 107.795   2
   4  12   9 205.182 81.5989   3
  -4 -12   9-49.6150 78.7515   2
  -4  12 -10 82.7931 84.8176   4
   4 -12  10 180.801 92.9860   2
   4  12  10-66.7098 63.2722   3
  -4 -12 -10 61.5561 85.1201   2
  -4 -12  10 116.914 88.2786   2
  -4  12 -11 253.405 113.146   4
   4  12 -11 323.313 129.114   4
   4 -12  11 134.954 81.3380   2
   4  12  11 243.380 99.9442   3
  -4 -12 -11 133.229 110.630   2
  -4 -12  11 216.638 102.904   2
  -4  12 -12-0.58099 50.7924   4
   4  12 -12 173.946 102.214   4
   4 -12  12 93.8865 72.0647   2
   4  12 -13-155.671 93.5766   4
   4 -12  13-77.3816 68.9841   2
   4  12  13 120.022 82.4091   3
   4  12 -14 68.4610 50.3560   4
   4  12  14 43.1322 59.5835   3
   4 -12  15 61.1530 67.1291   2
   4  12  15-11.7290 50.4571   3
   4 -12  16 120.687 85.6718   2
   4 -12  17-161.510 96.8843   2
  -4 -13   0 115.465 87.4280   2
  -4  13   0 31.2975 59.4940   4
  -4 -13   1 456.636 159.598   2
  -4 -13  -1 337.669 153.048   2
  -4  13  -1 154.546 86.8653   4
  -4  13   1 304.375 113.984   4
  -4 -13   2-22.0255 60.7878   2
  -4 -13  -2 437.816 158.642   2
  -4  13  -2 266.481 115.613   4
  -4  13   2 219.919 95.1673   4
  -4 -13  -3 106.487 90.9172   2
  -4  13  -3-36.7708 41.0891   4
  -4  13   3 98.8900 62.8099   4
  -4 -13   3 128.683 112.174   2
  -4 -13   4 172.856 108.317   2
  -4 -13  -4 106.348 80.5584   2
  -4  13  -4 342.281 135.618   4
  -4  13   4 65.8478 61.9215   4
  -4  13  -5 128.720 104.379   4
  -4 -13   5-58.3733 62.4365   2
  -4  13  -6 57.5156 60.8776   4
  -4  13  -7 77.6813 66.9342   4
  -4  13  -8-115.058 91.7445   4
   4  13  10 85.6062 101.883   3
   4  13  11-11.6208 52.5594   3
   4  13  12-75.6216 65.4258   3
   4  13  13-146.603 89.8677   3
  -4  14   0 61.2403 72.3597   4
  -4  14  -1 75.4167 71.1605   4
  -4  14   1-109.571 81.7787   4
  -4  14  -2 58.2493 76.5281   4
  -4  14   2 61.9678 67.3307   4
  -4  14   3 60.8839 62.8671   4
  -4  14   4 129.985 84.4040   4
  -4  14   5 150.958 78.5152   4
   5   0   0 1701.11 182.594   1
   5   0   0 1303.90 122.056   4
  -5   0   0 1232.92 97.6567   2
  -5   0   1 11.6656 13.9690   2
   5   0  -1 14.8977 23.2388   4
   5   0   1 87.5460 42.3278   4
   5   0  -1 35.3012 38.3493   1
   5   0   1-19.6186 38.0373   1
   5   0   2 27518.3 669.661   1
   5   0  -2 26282.7 456.312   4
   5   0   2 27082.0 588.654   4
  -5   0   2 26075.4 404.490   2
   5   0  -2 27382.0 706.152   1
   5   0  -3 179.238 40.4060   4
   5   0   3 153.533 66.2002   1
   5   0   3 258.530 70.2471   4
   5   0  -3 239.966 85.5604   1
  -5   0   3 79.4329 25.6654   2
   5   0  -4 6119.77 181.059   4
   5   0   4 6753.60 319.320   1
  -5   0   4 6208.09 208.132   2
   5   0  -4 6365.43 351.333   1
   5   0  -4 6511.11 214.809   2
   5   0  -5 151.529 28.1274   4
   5   0  -5 108.147 44.4594   3
   5   0  -5 142.950 39.1087   2
  -5   0   5 193.819 44.5355   2
   5   0  -5 130.746 79.2025   1
  -5   0   6 32988.9 536.405   2
   5   0  -6 33434.8 620.503   3
   5   0  -6 33327.5 545.869   2
   5   0  -6 33215.3 828.247   1
   5   0  -7 50.8402 30.4287   2
  -5   0   7 76.1002 42.0299   2
   5   0  -7 139.787 77.6630   1
   5   0  -7 88.9701 45.4241   3
  -5   0   8 7413.01 285.933   2
   5   0  -8 7920.65 300.565   2
   5   0  -8 8001.99 416.962   1
   5   0  -9 38.9961 29.6732   2
   5   0  -9 44.4236 43.9398   1
  -5   0   9 48.1295 32.3033   2
  -5   0  10 1703.37 152.984   2
   5   0 -10 1849.30 211.852   1
   5   0 -11 16.8105 38.3692   1
  -5   0  11 9.15852 23.1885   2
  -5   0  12 946.527 126.390   2
   5   0 -12 880.462 149.181   1
   5   0 -13-33.3745 62.9048   1
   5   0 -14-24.7780 67.2221   1
   5   0  14-50.6286 59.5858   3
   5   0  15 125.766 70.2761   3
   5   0 -15 59.7437 70.7792   1
  -5   0  15 95.7681 46.0755   3
  -5   0  16 4182.82 272.586   3
   5   0 -16 3969.92 345.307   1
   5   0  16 3919.94 322.066   3
   5   0  17-5.62704 47.4436   3
   5   0 -17-9.12888 47.9044   1
  -5   0  17 19.6198 37.0220   3
   5   0  18 1210.46 188.646   3
   5   0 -18 1177.25 199.546   1
  -5   0  18 967.576 136.515   3
   5   0  19 39.9927 60.0180   3
   5   0 -19-35.7461 69.0040   1
  -5   0  19 10.5002 33.8405   3
   5   0 -20 736.257 165.125   1
  -5   0  20 586.147 114.723   3
   5   0  20 369.042 120.140   3
   5   0  21-23.4127 59.7837   3
   5   0 -21 115.233 79.9931   1
  -5   0  21 27.0797 43.9312   3
   5   0  22 2.49091 46.4761   3
   5   0 -22-54.8607 62.6189   1
   5   0  23 114.474 88.5547   3
   5   0 -23 31.8396 80.0782   1
   5   0  24-39.2325 53.0637   3
   5   0 -24 15.1267 52.3866   1
   5   0  25-79.1943 75.5746   3
   5   0 -25 64.6916 80.8044   1
   5   0  26 95.5833 74.8806   3
   5   0 -26-16.1064 69.7764   1
   5   0 -27-20.8252 69.1891   1
   5   0 -28 263.824 119.428   1
   5   1   0 0.26737 19.4763   4
   5  -1   0 52.9576 42.3768   1
  -5   1   0 2.65913 9.17479   2
  -5  -1   0 11.5008 21.8937   2
   5   1   0 55.9800 36.0670   1
   5  -1   0-58.2861 26.2649   4
   5  -1  -1 1520.92 168.739   1
   5   1   1 1401.40 131.545   4
   5   1   1 1141.26 132.493   1
   5  -1   1 1245.75 117.163   4
   5  -1   1 1231.70 145.155   1
  -5   1   1 1288.75 57.9816   2
  -5  -1   1 1348.24 112.713   2
   5  -1  -1 1363.86 106.817   4
   5   1  -1 1358.80 154.787   1
   5   1   2 7078.52 328.887   1
   5  -1  -2 8329.13 391.163   1
   5   1   2 7778.24 325.303   4
   5  -1   2 7584.37 305.114   4
   5  -1   2 7589.95 356.591   1
   5  -1  -2 7300.40 223.814   4
  -5   1  -2 7949.93 315.479   4
  -5  -1   2 7576.16 263.875   2
   5   1  -2 7347.26 362.124   1
  -5   1   2 7503.67 133.906   2
  -5  -1   3 434.189 66.5977   2
  -5   1   3 453.681 37.0467   2
  -5   1  -3 542.704 93.4089   4
   5  -1  -3 492.153 105.838   1
   5  -1  -3 476.237 50.7252   4
   5   1  -3 606.681 114.939   1
   5  -1   3 516.292 87.8266   4
   5   1   3 407.356 82.4487   1
  -5   1  -4 19637.3 549.500   4
   5  -1  -4 19898.3 265.792   4
  -5   1   4 19926.9 281.840   2
  -5  -1   4 19665.5 441.587   2
   5   1   4 20318.4 544.329   1
   5   1  -4 20165.5 616.503   1
   5  -1  -4 19910.4 623.467   1
   5   1  -4 19270.1 439.261   2
   5   1   5 9182.11 361.231   1
  -5  -1   5 9631.55 318.114   2
  -5   1  -5 9071.24 386.983   4
   5  -1  -5 8878.10 220.168   2
   5   1  -5 8701.27 414.506   1
   5   1  -5 9109.11 311.281   2
  -5   1   5 9510.20 223.076   2
   5  -1  -5 9780.75 443.882   1
  -5   1  -6 7913.69 377.043   4
  -5  -1   6 8532.90 309.987   2
   5   1  -6 8264.79 283.509   3
   5  -1  -6 8324.02 235.330   2
   5   1  -6 8291.85 309.785   2
   5   1  -6 8778.42 423.209   1
   5  -1  -6 8166.18 413.346   1
  -5   1  -7 1790.15 185.290   4
  -5   1  -7 1909.77 157.052   2
  -5  -1   7 1831.67 149.030   2
   5   1  -7 1780.93 130.351   3
   5  -1  -7 1825.10 122.937   2
   5   1  -7 1816.39 151.229   2
   5   1  -7 2127.14 212.778   1
   5  -1  -7 1675.33 190.117   1
  -5   1  -8 4255.09 295.178   4
   5   1  -8 3948.16 139.679   4
  -5  -1   8 3981.11 228.721   2
   5  -1  -8 3927.39 195.765   2
   5   1  -8 3764.43 190.576   3
   5   1  -8 3834.86 226.927   2
   5   1  -8 4244.67 306.323   1
   5  -1  -8 4426.86 312.913   1
  -5  -1   9 935.559 117.349   2
  -5   1  -9 1192.06 164.892   4
   5  -1  -9 1160.47 113.881   2
   5   1  -9 1205.39 109.504   3
   5   1  -9 1111.89 75.4676   4
   5  -1  -9 1197.66 172.479   1
  -5   1 -10 11710.8 524.668   4
   5   1 -10 11558.4 253.087   4
  -5  -1  10 11832.5 427.197   2
   5  -1 -10 11719.4 382.358   2
   5   1 -10 11252.6 332.045   3
   5  -1 -10 12502.4 540.996   1
  -5   1 -11 88.9769 55.9255   4
   5   1  11 201.905 82.1992   3
   5   1 -11 127.620 31.6615   4
  -5  -1  11 149.324 52.5666   2
   5  -1 -11 97.0772 60.7646   1
   5   1 -11 176.355 47.2435   3
  -5   1 -12 2199.22 240.907   4
   5   1 -12 1987.74 117.747   4
  -5  -1  12 1912.51 185.791   2
   5   1 -12 1592.64 130.860   3
   5  -1 -12 2083.05 230.912   1
   5   1  12 1979.00 213.359   3
  -5   1 -13 398.944 108.582   4
   5   1  13 257.861 86.7271   3
   5   1 -13 259.979 45.0020   4
  -5  -1  13 320.320 81.0333   2
   5  -1 -13 285.640 77.3033   1
  -5   1 -14 82.7741 70.6408   4
   5   1 -14 4.33307 23.2457   4
  -5  -1  14 12.9823 48.1672   2
   5   1  14-48.1775 43.0982   3
   5  -1 -14 15.0336 58.4921   1
  -5   1  14-8.19712 30.7452   3
  -5   1 -15 3976.41 351.826   4
   5   1 -15 4013.63 196.659   4
  -5  -1  15 4313.09 311.632   2
  -5   1  15 4089.85 282.425   3
   5   1  15 4250.39 328.783   3
   5  -1 -15 4293.11 348.736   1
   5   1 -16 819.088 93.5629   4
   5   1  16 1043.65 175.042   3
  -5   1 -16 1042.43 185.950   4
   5  -1  16 949.327 163.157   3
  -5  -1  16 858.811 147.815   2
   5  -1 -16 841.371 161.201   1
  -5   1  16 1055.65 150.046   3
   5   1  17 59.4950 50.2395   3
   5   1 -17 2.79153 25.9651   4
  -5   1 -17 81.5784 82.0913   4
   5  -1 -17-23.2833 68.1042   1
  -5  -1  17-25.9724 30.8198   3
  -5   1  17 47.4632 48.8032   3
   5  -1  17 46.2145 47.2064   3
   5   1  18 112.660 67.8115   3
   5  -1  18 177.015 82.4909   3
  -5  -1  18 5.73638 26.4231   3
  -5   1  18 48.2059 52.5348   3
  -5   1 -18 37.9577 53.9474   4
   5  -1 -18 181.822 96.3592   1
   5   1  19 464.855 121.995   3
  -5   1 -19 650.937 166.357   4
   5  -1  19 421.635 113.219   3
   5  -1 -19 432.594 130.778   1
  -5  -1  19 497.341 97.9143   3
  -5   1  19 358.379 96.8896   3
   5   1  20 590.290 137.503   3
   5  -1  20 713.199 149.927   3
   5  -1 -20 646.092 151.734   1
  -5   1  20 551.417 119.746   3
   5   1  21-40.2711 53.6394   3
   5  -1  21 66.1585 73.5417   3
  -5   1  21 80.7968 66.8758   3
   5   1  22 557.153 145.492   3
   5  -1  22 722.041 159.070   3
   5  -1 -22 620.880 148.795   1
  -5   1  22 688.204 143.388   3
   5   1  23-23.0478 50.7547   3
   5  -1  23 39.6665 51.2013   3
   5  -1 -23 28.2820 47.6748   1
  -5   1  23-11.7324 45.0442   3
   5   1  24 131.341 80.9854   3
   5  -1  24 2.48064 56.5212   3
   5  -1 -24-72.8969 71.2148   1
   5   1  25 24.6649 48.8520   3
   5  -1  25 51.8629 50.1005   3
   5  -1 -25-7.36827 51.4848   1
   5  -1  26 52.5622 51.8789   3
   5  -1 -26-67.7756 75.8276   1
   5   1  26 6.84670 56.3197   3
   5  -1 -27-48.4897 65.0685   1
  -5   2   0 5.10839 15.7589   4
   5  -2   0 1.35518 34.5728   1
   5  -2   0 33.9091 23.0124   4
  -5  -2   0 35.1009 21.9227   2
   5   2   0 61.7515 37.9568   1
  -5   2   1 1179.37 103.177   4
   5  -2  -1 1030.30 138.701   1
   5  -2   1 1404.55 124.076   4
   5  -2  -1 1442.29 109.267   4
  -5   2  -1 1031.88 109.913   4
  -5  -2   1 1127.05 120.545   2
   5   2  -1 1259.73 146.304   1
   5   2   1 1244.44 142.352   1
  -5  -2  -1 1229.79 125.931   2
   5   2   2 20.0611 34.9104   1
  -5   2   2 39.3779 20.7453   4
  -5   2  -2 18.6307 21.1208   4
  -5  -2   2-9.66217 20.3157   2
   5  -2   2 27.2596 26.5336   4
   5   2  -2 36.5316 39.4101   1
   5  -2  -2 7.59122 16.3274   4
   5  -2  -2 14.9104 32.2070   1
  -5   2  -2 15.6506 10.1013   2
   5  -2  -3 656.702 117.963   1
  -5   2  -3 734.285 103.788   4
  -5  -2   3 710.917 93.1986   2
  -5   2  -3 691.719 65.2161   2
   5   2  -3 679.869 117.630   1
   5   2   3 822.706 109.246   1
  -5   2   3 704.269 65.1857   4
  -5  -2   4 524.371 82.2408   2
  -5   2  -4 538.099 93.1095   4
   5   2  -4 696.331 113.825   1
  -5   2  -4 683.826 72.0642   2
   5   2   4 671.107 95.4107   1
   5  -2  -4 588.854 110.487   1
   5  -2  -5 1117.65 154.094   1
   5   2   5 1103.63 121.687   1
  -5   2  -5 969.918 94.7443   2
  -5  -2   5 1047.24 121.075   2
   5  -2  -5 1006.06 54.7676   2
   5   2  -5 1083.94 121.635   2
  -5   2  -5 1250.20 145.167   4
   5  -2  -6 7178.48 384.718   1
  -5   2  -6 6511.85 348.668   4
  -5   2  -6 6744.45 266.952   2
  -5  -2   6 6644.73 306.316   2
   5   2  -6 6809.56 229.455   3
   5  -2  -6 6756.57 181.782   2
   5   2   6 6861.68 294.837   1
  -5  -2  -6 7025.59 305.328   1
  -5   2  -7 1911.10 195.264   4
  -5   2  -7 1875.48 151.078   2
  -5  -2   7 1976.23 170.242   2
   5  -2  -7 2003.00 115.144   2
   5   2  -7 1833.12 118.827   3
  -5  -2  -7 1889.87 161.040   1
   5  -2  -7 2222.60 219.554   1
   5  -2  -8 1336.18 173.195   1
  -5   2  -8 1190.99 159.078   4
  -5  -2   8 1278.50 141.406   2
   5  -2  -8 1212.01 100.890   2
   5   2  -8 1268.31 97.2671   3
  -5  -2  -8 1223.35 126.163   1
   5   2   8 1254.49 154.536   3
   5  -2  -9 312.532 86.2245   1
   5   2   9 226.468 75.0612   3
   5   2  -9 232.045 46.0887   4
  -5  -2  -9 211.366 55.2480   1
  -5  -2   9 207.274 67.1218   2
   5   2  -9 224.115 43.0298   3
  -5   2  -9 247.806 81.2319   4
   5  -2  -9 232.185 49.3327   2
  -5   2 -10 3619.24 293.736   4
   5   2 -10 3284.56 171.484   4
   5  -2 -10 3676.72 205.076   2
   5   2 -10 3554.05 164.422   3
  -5  -2  10 3422.04 245.859   2
   5   2  10 3821.45 276.380   3
  -5  -2 -10 3425.83 207.576   1
   5  -2 -10 3613.77 291.450   1
   5   2  11 308.760 84.3752   3
  -5   2 -11 261.832 84.4713   4
   5   2 -11 374.204 60.9497   4
  -5  -2  11 407.265 91.6164   2
  -5  -2 -11 229.594 52.7544   1
   5  -2 -11 251.928 59.9557   2
   5  -2 -11 366.512 103.825   1
   5   2 -11 349.195 53.8363   3
   5   2 -12 642.125 82.0928   4
   5   2  12 579.207 115.195   3
  -5   2 -12 591.631 131.830   4
  -5  -2  12 409.017 90.8090   2
   5   2 -12 592.789 69.5187   3
  -5  -2 -12 519.307 81.7836   1
   5  -2 -12 725.970 135.211   1
   5   2  13 179.872 72.6555   3
  -5   2 -13 113.290 59.4797   4
   5   2 -13 129.021 38.6793   4
  -5  -2  13 67.8430 48.6860   2
   5  -2 -13 200.263 75.0541   1
  -5  -2 -13 139.720 43.4630   1
   5   2 -13 115.418 33.7185   3
   5   2  14 61.9580 46.4334   3
  -5   2 -14 48.7260 43.0239   4
   5   2 -14 32.1697 29.8989   4
  -5  -2  14 23.4906 32.7907   2
  -5   2  14 100.096 57.4448   3
   5  -2 -14 0.62879 41.5702   1
  -5  -2 -14 78.0944 34.8733   1
   5   2 -14 97.2695 28.8683   3
   5   2  15 260.745 88.5822   3
  -5   2 -15 221.898 89.9250   4
   5   2 -15 250.718 59.9642   4
  -5  -2  15 412.213 104.068   2
  -5   2  15 273.100 86.8815   3
   5  -2 -15 285.424 91.3769   1
   5   2  16 119.921 75.4432   3
   5   2 -16 332.965 70.8240   4
  -5  -2  16 302.656 93.0760   2
  -5   2  16 188.030 64.5206   3
  -5   2 -16 370.727 113.322   4
   5  -2 -16 345.544 105.653   1
   5   2  17 49.9246 49.7073   3
  -5   2 -17 126.994 76.0681   4
   5   2 -17 187.736 51.6877   4
  -5  -2  17 134.577 62.3488   2
  -5   2  17 193.315 74.8251   3
   5  -2 -17 252.488 92.4505   1
   5   2  18 425.660 117.587   3
  -5   2 -18 332.832 126.830   4
   5  -2  18 316.541 107.568   3
  -5  -2  18 538.596 131.029   2
  -5   2  18 410.885 108.009   3
   5  -2 -18 151.990 69.8012   1
   5   2  19-11.7800 47.1816   3
  -5   2 -19-52.7926 67.4386   4
  -5  -2  19 76.1999 60.7499   2
  -5   2  19-33.0949 49.6126   3
   5  -2 -19 22.8981 55.1919   1
   5  -2  19-69.0996 84.5521   3
   5   2  20 47.0525 62.0375   3
   5  -2  20-56.8906 49.1386   3
  -5   2 -20 116.141 79.8605   4
  -5   2  20 200.492 85.8136   3
   5  -2 -20 31.9310 51.9067   1
   5   2  21 623.295 147.420   3
   5  -2  21 431.088 129.674   3
  -5   2  21 436.811 116.587   3
   5  -2 -21 403.913 118.368   1
  -5   2 -21 519.221 155.601   4
   5   2  22-35.1909 47.1846   3
   5  -2  22 14.8215 57.6887   3
  -5   2 -22 27.5712 71.2558   4
  -5   2  22 33.6452 49.6684   3
   5  -2 -22-93.3201 75.2617   1
   5   2  23 109.200 69.8802   3
   5  -2  23 243.212 107.508   3
  -5   2 -23 232.205 122.686   4
  -5   2  23 104.219 70.0927   3
   5  -2 -23 112.419 82.8497   1
   5  -2  24 84.9690 57.9460   3
  -5   2 -24-35.3814 85.3576   4
  -5   2  24 38.3836 66.6172   3
   5  -2 -24-117.351 80.2527   1
   5   2  24 47.4609 77.0696   3
   5  -2 -25 116.599 80.2184   1
   5  -2  25 13.5129 67.7833   3
   5   2  25 165.371 89.6044   3
   5  -2  26-86.5413 75.7711   3
   5   2  26 55.6401 56.4592   3
   5  -2  27-11.8861 46.9523   3
  -5   3   0 18.7587 19.0343   4
   5   3   0 42.8551 37.4028   1
   5  -3   0 2.19083 13.6112   4
  -5  -3   0 7.99516 23.8848   2
  -5   3  -1 225.856 52.9283   4
  -5   3   1 294.060 56.7728   4
   5  -3   1 357.131 66.9237   4
  -5  -3   1 277.939 65.8489   2
   5   3  -1 346.017 78.6251   1
   5   3   1 386.859 79.1981   1
  -5  -3  -1 260.600 65.7762   2
  -5   3  -2 39.8044 15.2782   2
  -5   3  -2 59.7617 40.7282   4
  -5   3   2 51.7529 24.5686   4
  -5  -3   2 53.0864 30.2000   2
   5   3   2 60.1489 25.1042   1
   5  -3  -2 3.03361 37.7779   1
   5   3   3 240.573 58.6971   3
  -5   3  -3 224.444 62.6278   4
  -5   3   3 301.924 48.9146   4
  -5  -3   3 214.944 56.9982   2
   5  -3  -3 248.171 68.1469   1
   5   3   3 276.147 66.1959   1
  -5   3  -3 211.288 36.2415   2
  -5   3   4 731.162 69.5058   4
   5   3   4 685.361 98.7603   1
  -5  -3   4 606.060 97.5836   2
   5   3   4 803.625 107.440   3
  -5   3  -4 610.584 100.828   4
  -5   3  -4 632.007 71.8355   2
   5  -3  -4 678.195 120.920   1
   5   3   5 2565.31 185.336   1
  -5   3  -5 2239.19 208.950   4
   5  -3  -5 2778.66 239.213   1
  -5   3  -5 2345.39 146.264   2
  -5   3   5 2353.30 109.743   4
  -5  -3   5 2422.87 199.803   2
   5   3   5 2622.70 196.985   3
   5  -3  -6 10416.7 479.197   1
  -5   3  -6 10002.8 441.429   4
   5   3   6 10234.6 356.859   1
  -5   3  -6 9521.27 319.540   2
   5  -3  -6 9576.65 199.799   2
  -5   3   6 9747.74 181.003   4
  -5  -3   6 9900.84 407.456   2
   5   3  -6 9727.44 235.829   3
   5   3   6 9462.35 383.684   3
   5  -3  -7 1406.41 178.632   1
  -5   3  -7 1432.86 176.862   4
   5   3   7 1404.72 128.950   1
  -5   3  -7 1236.03 125.292   2
   5  -3  -7 1417.72 93.7705   2
  -5  -3   7 1459.08 162.385   2
   5   3  -7 1302.61 82.3132   3
   5   3   7 1335.79 155.214   3
   5  -3  -8 5316.21 345.387   1
  -5   3  -8 4954.51 331.060   4
   5  -3  -8 4513.85 188.641   2
  -5  -3   8 4838.12 300.351   2
   5   3  -8 5038.03 152.959   3
   5   3   8 4959.28 299.903   3
   5  -3  -9 2917.85 260.296   1
  -5  -3   9 3182.70 246.983   2
   5  -3  -9 2550.05 156.554   2
   5   3  -9 2476.28 104.876   3
   5   3   9 3134.51 243.505   3
  -5   3  -9 2959.16 264.505   4
   5   3  10 125.126 63.8585   3
  -5   3 -10 62.4356 46.1089   4
   5  -3 -10 35.7809 48.2268   1
   5   3 -10 182.329 53.6857   4
   5  -3 -10 97.8115 35.8116   2
  -5  -3  10 178.714 72.8916   2
   5   3 -10 108.717 22.7209   3
  -5   3 -11 1919.68 225.226   4
   5   3 -11 1641.82 144.203   4
   5  -3 -11 1594.36 142.995   2
  -5  -3  11 1620.75 186.320   2
   5   3 -11 1866.13 92.6804   3
   5   3  11 1797.76 193.941   3
   5  -3 -11 1490.02 190.914   1
   5   3  12 928.169 144.720   3
   5   3 -12 954.359 112.741   4
   5  -3 -12 1050.40 162.607   1
  -5   3 -12 920.947 163.468   4
  -5  -3  12 979.477 146.202   2
   5   3 -12 997.901 71.1260   3
   5   3  13 474.492 105.544   3
   5  -3 -13 688.255 139.588   1
  -5   3 -13 692.505 146.240   4
  -5   3  13 581.382 121.424   3
  -5  -3  13 656.202 123.160   2
   5   3 -13 491.676 82.4990   4
   5   3 -13 600.365 59.3293   3
   5   3  14 29.8543 35.6617   3
  -5   3 -14 102.262 83.6010   4
   5   3 -14 53.4775 40.6090   4
  -5  -3  14 178.118 79.2463   2
  -5   3  14 118.670 61.7930   3
   5  -3 -14 52.9662 52.7481   1
   5  -3 -15 1465.24 204.052   1
   5   3 -15 1560.19 156.223   4
  -5   3 -15 1110.75 193.865   4
  -5  -3  15 1683.27 210.942   2
  -5   3  15 1376.05 187.116   3
   5   3  15 1907.79 218.580   3
   5   3  16 296.944 99.7833   3
  -5   3 -16 137.567 78.8531   4
   5   3 -16 176.985 68.1292   4
  -5  -3  16 72.7966 61.9446   2
  -5   3  16 96.9465 62.0471   3
   5  -3 -16 95.5351 72.6739   1
   5   3 -17 2114.29 192.881   4
  -5  -3  17 1916.86 236.786   2
  -5   3 -17 1593.15 239.778   4
  -5   3  17 1901.55 224.206   3
   5   3  17 1918.15 231.778   3
   5  -3 -17 1996.82 243.250   1
   5   3  18 136.953 59.0510   3
  -5   3 -18 126.878 86.0303   4
   5   3 -18 11.2624 39.7441   4
  -5  -3  18 37.2370 46.0221   2
  -5   3  18 42.7579 44.7651   3
   5  -3 -18 87.1792 52.6791   1
   5   3  19 150.308 79.2472   3
   5  -3  19 125.173 82.7437   3
  -5   3 -19 96.8879 88.2920   4
  -5  -3  19 101.249 73.5832   2
  -5   3  19 60.2716 53.1928   3
   5  -3 -19 185.485 83.7072   1
   5   3  20 28.4315 56.6198   3
  -5  -3  20 99.3599 63.2994   2
   5  -3  20 7.52037 47.4992   3
  -5   3 -20 82.4024 77.2838   4
  -5   3  20 171.159 79.4668   3
   5  -3 -20 130.442 66.9753   1
  -5   3 -21 519.255 157.077   4
  -5  -3  21 244.973 89.9292   2
   5  -3  21 275.250 104.929   3
  -5   3  21 309.089 101.715   3
   5  -3 -21 245.764 102.721   1
   5   3  21 390.291 127.020   3
   5  -3  22 134.410 85.9107   3
  -5   3 -22-74.3318 92.3510   4
  -5   3  22 45.7936 47.2073   3
   5  -3 -22-10.8499 46.3928   1
   5   3  22-1.40637 44.1036   3
   5  -3  23 280.258 102.818   3
  -5   3 -23 394.363 144.678   4
  -5   3  23 256.461 103.975   3
   5  -3 -23 357.661 125.658   1
   5   3  23 214.535 95.9150   3
   5  -3  24 191.460 88.0843   3
  -5   3 -24 61.3619 82.3749   4
  -5   3  24 150.874 85.1273   3
   5  -3 -24 28.5842 57.3509   1
   5   3  24 172.864 97.3438   3
   5  -3  25-51.4154 66.9216   3
  -5   3 -25 103.372 92.4773   4
  -5   3  25-125.590 74.0226   3
   5   3  25 128.033 103.963   3
   5  -3  26-52.8709 69.6041   3
  -5   3  26 42.0119 68.4501   3
   5   4   0 19.2884 15.1697   3
  -5   4   0 26.6510 27.5342   4
  -5  -4   0 14.6642 24.0995   2
  -5   4   1 778.240 97.3947   4
   5   4   1 860.335 118.094   1
  -5   4  -1 881.791 112.076   4
  -5  -4   1 743.881 114.920   2
  -5  -4  -1 775.613 122.009   2
   5   4   1 746.403 89.8264   3
   5   4  -1 859.181 87.5443   3
   5   4   2 313.866 62.9495   3
   5   4  -2 314.052 49.2555   3
  -5  -4   2 252.645 73.5357   2
  -5   4  -2 337.985 78.0102   4
  -5   4   2 290.757 58.4728   4
   5   4   2 174.396 52.4927   1
  -5   4  -2 336.970 43.9747   2
  -5  -4  -2 446.594 95.6498   2
   5   4   3 185.631 54.5894   3
   5   4  -3 158.054 33.4408   3
  -5   4  -3 141.323 55.0553   4
  -5   4  -3 132.427 32.7592   2
  -5  -4   3 165.790 61.9016   2
  -5   4   3 132.375 38.4116   4
   5   4   3 74.3787 38.1184   1
  -5   4  -4 23.7751 18.6187   2
   5   4   4 6.21344 20.6857   3
   5   4  -4-2.05518 10.9861   3
  -5  -4   4-9.75423 34.1746   2
  -5   4  -4 23.9389 35.3252   4
  -5   4   4 32.9927 25.9203   4
   5  -4  -4-34.0450 51.8323   1
   5   4   4 56.4888 37.6624   1
  -5   4  -5 3024.55 241.197   4
  -5   4   5 3001.70 153.279   4
   5  -4  -5 3436.51 272.005   1
  -5   4  -5 3030.45 174.956   2
  -5  -4   5 3195.63 251.121   2
   5  -4  -5 2865.07 96.4827   2
   5  -4  -5 3118.90 100.706   2
   5   4   5 2979.94 206.490   3
   5   4  -5 2976.37 113.451   3
   5   4   5 2962.63 196.643   1
  -5  -4   6 4.44451 35.7588   2
   5   4  -6 23.5981 11.3566   3
   5   4   6 69.2785 40.6095   3
  -5   4  -6 31.7343 41.9461   4
  -5   4   6 36.0927 20.6959   4
   5  -4  -6 22.9317 14.9674   2
   5   4   6 7.20977 19.7592   1
   5  -4  -6-10.0204 44.7027   1
   5   4  -6 29.5728 12.4912   3
  -5   4  -6 7.83752 22.2922   2
   5   4   7 374.990 79.5145   3
   5   4   7 171.672 45.7514   1
  -5   4  -7 200.094 74.7102   4
  -5   4   7 249.303 38.8995   4
   5  -4  -7 208.158 36.1490   2
  -5   4  -7 192.529 48.6436   2
  -5  -4   7 120.401 51.1226   2
   5  -4  -7 284.237 79.4438   1
   5   4   8 201.159 68.8129   3
  -5   4  -8 119.932 70.4929   4
  -5   4   8 39.3429 19.3026   4
   5  -4  -8 27.4954 21.8780   2
   5  -4  -8 77.0002 61.1069   1
   5   4   8 83.7719 34.3449   1
  -5  -4   8 104.886 61.0735   2
   5  -4  -9 6536.39 391.950   1
  -5   4  -9 6842.17 409.691   4
  -5   4   9 6392.08 161.888   4
   5  -4  -9 6300.90 246.102   2
  -5  -4   9 6790.31 383.975   2
   5   4   9 6840.49 353.768   3
   5   4  10 504.112 105.404   3
  -5   4  10 396.070 39.0940   4
  -5   4  10 438.663 39.0199   4
  -5   4 -10 456.647 117.982   4
   5  -4 -10 412.762 69.0691   2
   5  -4 -10 636.496 131.984   1
  -5  -4  10 323.840 93.5799   2
  -5   4  11 1156.35 58.4093   4
   5   4 -11 1298.83 145.782   4
   5  -4 -11 1152.43 121.998   2
  -5   4 -11 1360.94 194.682   4
  -5  -4  11 1267.65 176.414   2
   5   4  11 1376.86 166.858   3
   5  -4 -11 1210.24 176.349   1
   5   4  12 155.354 69.3904   3
  -5   4 -12 273.971 98.7947   4
   5   4 -12 136.313 54.1863   4
  -5  -4  12 236.804 76.8888   2
   5  -4 -12 236.839 89.5901   1
   5  -4 -13 1896.05 221.172   1
   5   4 -13 1856.89 177.719   4
  -5   4 -13 1607.59 228.083   4
  -5  -4  13 1875.90 220.313   2
  -5   4  13 1942.98 216.740   3
   5   4  13 1874.15 206.492   3
   5   4  14 151.380 60.2729   3
  -5   4 -14 182.796 96.9639   4
   5   4 -14 61.8879 30.3665   4
  -5   4  14 124.317 75.0049   3
  -5  -4  14 58.4641 37.7681   2
   5  -4 -14 89.3829 58.6316   1
   5   4  15 711.552 137.726   3
  -5   4 -15 647.564 152.231   4
   5   4 -15 596.864 107.398   4
  -5   4  15 606.020 128.266   3
   5  -4 -15 528.295 124.850   1
  -5  -4  15 819.251 161.105   2
   5   4  16 31.3697 44.0238   3
  -5   4 -16 91.5223 71.8441   4
   5   4 -16 51.1777 39.6154   4
   5  -4 -16 37.5750 41.7309   1
  -5  -4  16 53.0318 61.5646   2
  -5   4  16 73.4280 50.8435   3
   5   4 -17 305.289 84.4886   4
   5  -4 -17 422.123 116.464   1
  -5  -4  17 275.534 92.2168   2
  -5   4  17 155.458 68.1379   3
  -5   4 -17 266.296 90.6459   4
   5   4  17 445.045 115.076   3
  -5   4 -18 151.210 91.5590   4
   5   4 -18 58.3847 49.2971   4
   5  -4 -18 306.973 108.125   1
  -5  -4  18 144.602 85.0321   2
  -5   4  18 106.913 71.8084   3
   5   4  18 95.2222 63.5004   3
  -5   4 -19 37.8207 55.0699   4
   5   4 -19 53.1148 40.3004   4
   5  -4 -19 51.0655 63.9713   1
  -5  -4  19 0.20384 42.9312   2
  -5   4  19 70.6735 48.8018   3
   5   4  19 69.8049 66.2556   3
  -5   4 -20 118.514 72.6231   4
   5  -4  20 27.7991 61.2346   3
   5  -4 -20 191.063 91.8205   1
  -5  -4  20 201.048 93.4337   2
  -5   4  20 82.8711 63.6001   3
   5   4  20 84.4603 78.7815   3
  -5   4 -21-9.18374 64.5071   4
   5  -4  21 11.2638 65.3540   3
   5  -4 -21 84.4893 75.0811   1
  -5  -4  21 135.479 81.0783   2
  -5   4  21 83.1535 63.8661   3
   5   4  21-14.9352 50.1065   3
   5  -4  22 63.6332 47.7744   3
  -5   4 -22 9.60988 55.3969   4
   5  -4 -22 102.990 88.2429   1
  -5  -4  22 94.2903 91.8487   2
  -5   4  22 11.7840 53.0362   3
   5   4  22-30.8299 85.5403   3
   5  -4  23-14.8203 45.2271   3
  -5   4 -23 39.0173 57.1645   4
  -5  -4  23-51.3611 63.7696   2
   5  -4 -23 44.9576 65.5050   1
  -5   4  23 15.1625 48.2423   3
   5   4  23 3.94750 45.4310   3
   5  -4  24-70.4769 77.7966   3
  -5   4 -24-132.429 97.2157   4
  -5   4  24 32.4150 44.2444   3
   5   4  24-16.0405 51.8292   3
   5  -4  25 163.735 87.7397   3
  -5   4  25 212.175 113.145   3
   5  -4  26 161.891 100.751   3
  -5   4  26-54.6232 64.3464   3
  -5   4  27 167.611 109.793   3
   5   5   0 55.3116 26.9117   3
  -5   5   0 67.5613 38.9276   4
   5  -5   0 22.2497 13.8015   2
  -5  -5   0-2.61431 45.0357   2
   5   5   1 142.900 43.1173   3
  -5   5   1 69.6987 42.0745   4
  -5   5  -1 81.0438 40.7407   4
  -5  -5   1 75.3319 35.4534   2
   5  -5   1 99.4848 27.7116   2
   5  -5  -1 77.2689 18.8354   2
  -5  -5  -1 122.556 65.3360   2
   5   5  -1 73.6167 28.2978   3
  -5   5  -2 2869.75 225.647   4
   5  -5   2 3196.96 155.094   2
   5  -5  -2 3178.11 115.162   2
  -5   5   2 3334.87 210.728   4
   5   5  -2 3103.67 147.677   3
   5   5   2 3197.55 190.386   3
  -5  -5   2 2941.95 252.068   2
  -5  -5  -2 2938.73 254.279   2
   5   5   3 43.4914 32.8049   3
   5   5   3 16.6627 25.8390   1
  -5  -5   3 4.44314 34.3400   2
  -5   5  -3 19.9471 34.1416   4
  -5   5   3 20.9855 24.6717   4
   5  -5   3 28.6087 23.1581   2
  -5   5  -3 1.19992 15.3905   2
   5  -5  -3-7.86853 11.3816   2
   5   5  -3 10.1226 17.4889   3
  -5   5  -4 1299.43 161.891   4
  -5   5   4 1175.65 115.455   4
   5  -5   4 1164.75 111.261   2
   5  -5  -4 1206.16 77.0879   2
  -5  -5   4 1253.89 166.593   2
   5   5  -4 1118.46 71.5866   3
   5   5   4 1190.70 127.723   3
  -5   5  -4 992.208 101.006   2
   5   5   4 1002.73 122.153   1
  -5   5  -5 2475.12 227.681   4
  -5   5   5 2654.03 168.172   4
   5  -5   5 2691.80 178.117   2
   5   5  -5 2517.66 83.3818   3
  -5  -5   5 2720.96 247.075   2
  -5   5  -5 2799.13 181.011   2
   5   5   5 2609.47 194.595   3
   5  -5  -5 2722.31 125.198   2
   5   5   5 2498.84 182.052   1
   5   5   6 243.904 68.4424   3
  -5   5  -6 154.312 52.4717   2
  -5   5  -6 121.371 60.6337   4
   5  -5   6 254.832 61.8862   2
  -5   5   6 170.018 43.8760   4
  -5  -5   6 88.6859 57.2914   2
   5  -5  -6 134.966 32.6436   2
   5   5   6 117.311 36.7116   1
   5   5   7 1691.17 136.163   1
  -5   5  -7 2101.79 221.968   4
  -5   5   7 1864.89 132.168   4
  -5  -5   7 1856.16 209.333   2
   5   5   7 1960.14 179.558   3
   5   5   8 63.3724 38.7941   3
  -5   5  -8 134.104 69.8264   4
   5   5   8 47.3298 22.0359   1
  -5   5   8 47.5454 24.8279   4
   5  -5  -8 62.7222 44.0182   1
  -5  -5   8 21.8945 33.9953   2
  -5   5   9 2054.21 128.807   4
   5  -5  -9 1939.74 219.004   1
  -5   5  -9 2284.24 246.652   4
  -5  -5   9 2344.19 243.555   2
   5  -5  -9 2140.00 148.979   2
   5   5   9 2376.36 211.492   3
  -5   5  10 1256.21 98.2643   4
  -5   5 -10 1349.89 196.757   4
   5  -5 -10 1163.50 117.380   2
  -5  -5  10 1565.07 199.276   2
   5  -5 -10 1349.29 181.298   1
   5   5  10 1655.18 183.605   3
   5  -5 -11 1533.79 195.169   1
  -5   5 -11 1360.61 200.620   4
   5   5  11 1526.27 181.714   3
  -5  -5  11 1093.79 171.023   2
  -5   5 -12 364.842 114.603   4
   5   5 -12 523.729 102.030   4
  -5  -5  12 597.555 130.814   2
   5  -5 -12 510.777 119.584   1
   5   5  12 443.855 110.298   3
   5  -5 -13 1699.02 209.218   1
   5   5 -13 1613.44 178.251   4
  -5  -5  13 1715.83 222.971   2
  -5   5 -13 1641.39 232.698   4
   5   5  13 1462.28 185.720   3
  -5   5 -14 472.576 133.311   4
   5   5 -14 573.157 115.726   4
   5  -5 -14 672.516 139.770   1
  -5   5  14 630.677 133.600   3
  -5  -5  14 613.440 145.364   2
   5   5  14 635.886 130.309   3
  -5   5 -15 480.460 136.927   4
   5  -5 -15 726.167 146.660   1
   5   5 -15 729.039 126.614   4
  -5   5  15 733.737 150.159   3
  -5  -5  15 605.035 145.118   2
   5   5  15 630.386 133.371   3
   5  -5 -16 109.411 65.7871   1
   5   5 -16 67.4587 51.0042   4
  -5   5  16 64.3577 44.2578   3
  -5  -5  16 74.1348 70.3056   2
  -5   5 -16 94.3730 65.1501   4
   5   5  16 147.289 62.9669   3
  -5   5 -17-50.0899 64.9892   4
   5   5 -17-30.9132 40.8071   4
  -5  -5  17-45.3224 67.6895   2
  -5   5  17-27.1199 53.2985   3
   5  -5 -17 19.2762 53.3568   1
   5   5  17-53.0221 54.4464   3
   5  -5 -18 27.1796 62.6160   1
  -5   5 -18-8.13466 55.3117   4
   5   5 -18-5.41822 35.5333   4
  -5  -5  18-0.20830 62.9750   2
  -5   5  18-67.5007 70.4163   3
   5   5  18 94.3338 75.4345   3
  -5   5 -19-74.2068 56.6242   4
   5   5 -19 11.7010 38.1172   4
  -5  -5  19-38.9855 49.6927   2
  -5   5  19-33.8837 53.1689   3
   5   5  19 108.703 78.2165   3
   5  -5 -19 8.61118 36.8248   1
  -5   5 -20 75.0407 74.9855   4
  -5  -5  20-39.6808 71.8754   2
  -5   5  20-46.9693 69.2970   3
   5  -5 -20 18.0737 38.6720   1
   5   5  20 73.7333 71.8123   3
   5  -5  21-118.764 98.0582   3
  -5   5 -21 133.401 95.6029   4
  -5  -5  21 50.3053 84.4139   2
  -5   5  21 41.1915 77.3463   3
   5  -5 -21 57.2390 64.6118   1
   5   5  21-80.5778 76.3101   3
   5  -5  22 23.0514 49.5465   3
  -5   5 -22 98.3291 76.0956   4
  -5  -5  22 87.9974 56.1919   2
  -5   5  22 214.822 100.723   3
   5   5  22 203.177 102.308   3
   5  -5  23-75.8263 95.0282   3
  -5   5 -23 161.913 110.834   4
  -5  -5  23-178.656 101.503   2
  -5   5  23 91.4997 72.3583   3
   5   5  23 5.90651 49.3652   3
   5  -5  24-105.165 92.3989   3
  -5   5 -24 32.9367 86.9155   4
  -5  -5  24 101.453 86.6865   2
  -5   5  24-9.45213 61.5345   3
   5   5  24 9.27808 55.0433   3
   5  -5  25 39.8875 63.0354   3
  -5  -5  25-52.2145 66.8347   2
  -5   5  25 135.848 87.1301   3
   5  -5  26 10.4575 61.8800   3
  -5   5  26 125.372 100.803   3
  -5   6   0 22.9218 23.0001   4
  -5  -6   0-38.0062 61.2591   2
   5  -6   0 9.35885 21.0717   2
   5   6   0-0.05750 23.2949   3
  -5   6  -1 121.418 57.6566   4
  -5   6   1 127.903 48.6585   4
  -5  -6   1 166.244 61.5163   2
  -5  -6  -1 50.9545 34.6759   2
   5  -6   1 61.7443 22.7515   2
   5  -6  -1 165.502 37.1918   2
   5   6  -1 151.496 38.7238   3
   5   6   1 128.852 40.9737   3
  -5   6   2 928.614 121.707   4
  -5   6  -2 943.694 137.529   4
   5  -6  -2 1192.22 96.1573   2
   5   6  -2 950.097 86.7715   3
   5   6   2 1021.79 112.803   3
  -5  -6  -2 1122.80 171.114   2
  -5  -6   2 1356.78 185.274   2
   5  -6   2 1120.60 107.432   2
   5  -6  -3 421.530 57.0909   2
  -5  -6   3 599.435 127.323   2
  -5   6  -3 500.476 101.014   4
  -5   6   3 523.571 90.6190   4
   5  -6   3 421.264 70.4986   2
  -5   6  -3 398.399 68.4226   2
  -5  -6  -3 547.069 129.461   2
   5   6  -3 401.022 50.9735   3
   5   6   3 458.648 81.1971   3
   5  -6  -4 14.9222 15.8871   2
   5   6   4 44.2076 29.6885   1
  -5   6  -4 98.4876 50.2700   4
  -5   6   4 44.8878 32.1759   4
   5  -6   4 21.3137 22.5008   2
  -5   6  -4 1.82033 23.4790   2
   5   6  -4 28.5530 15.5709   3
   5   6   4 43.6770 36.9808   3
  -5  -6   5 1078.43 167.223   2
   5  -6   5 1025.73 119.512   2
  -5   6  -5 1072.88 157.998   4
  -5   6   5 780.307 100.956   4
   5   6   5 778.419 104.299   1
   5  -6  -5 938.469 90.5114   2
  -5   6  -5 944.134 114.472   2
   5   6   5 918.512 118.884   3
  -5  -6   6 54.7391 47.2453   2
  -5   6  -6 91.9236 50.0077   4
   5  -6   6 62.7731 40.0091   2
  -5   6   6 87.0175 40.3485   4
   5  -6  -6 97.0520 33.2852   2
   5   6   6 71.7000 33.6780   1
   5   6   6 66.4093 39.8697   3
  -5  -6   7 386.332 116.766   2
  -5   6  -7 434.547 105.810   4
   5  -6   7 592.555 99.8315   2
  -5   6   7 460.324 78.3303   4
   5  -6  -7 403.201 66.7279   2
   5   6   7 506.868 103.606   3
   5   6   7 421.911 71.8258   1
  -5   6  -8 438.623 111.621   4
   5  -6   8 463.917 92.5483   2
  -5   6   8 433.534 73.7170   4
   5   6   8 442.891 65.7835   1
   5   6   8 353.017 84.5981   3
  -5  -6   8 403.853 108.090   2
   5   6   9 883.613 80.9294   1
  -5   6  -9 870.046 160.203   4
   5  -6   9 996.608 141.012   2
  -5  -6   9 971.016 167.205   2
   5   6   9 1070.86 150.330   3
  -5   6 -10 319.612 101.802   4
   5  -6  10 333.708 86.5650   2
  -5  -6  10 239.661 96.7337   2
   5   6  10 374.405 86.9446   3
  -5   6 -11-43.1615 77.5923   4
  -5  -6  11 81.7307 62.8327   2
   5   6  11 72.8345 56.0882   3
  -5   6 -12 529.686 135.082   4
   5   6 -12 408.687 102.652   4
  -5  -6  12 381.484 117.027   2
   5   6  12 695.510 130.253   3
   5   6 -13 1184.19 170.887   4
  -5   6 -13 1418.01 227.641   4
  -5  -6  13 1243.17 204.447   2
   5  -6 -13 1415.40 193.768   1
   5   6  13 1365.71 183.746   3
  -5   6 -14 54.0109 61.3734   4
   5   6 -14 24.2386 51.7438   4
  -5  -6  14 21.8324 54.9099   2
   5  -6 -14 21.5727 68.4252   1
   5   6  14-33.2102 47.1427   3
   5  -6 -15 214.926 85.6045   1
  -5   6 -15 154.205 72.1068   4
   5   6 -15 328.563 96.4406   4
  -5   6  15 214.438 85.4613   3
  -5  -6  15 150.436 78.2959   2
   5   6  15 198.211 77.6857   3
  -5   6 -16 383.504 126.818   4
   5   6 -16 274.074 83.5125   4
  -5   6  16 644.939 153.366   3
  -5  -6  16 503.071 144.498   2
   5  -6 -16 742.371 143.396   1
   5   6  16 508.666 124.981   3
   5   6 -17 29.7807 40.0565   4
  -5   6 -17-24.8967 66.4091   4
  -5   6  17 84.5151 55.6989   3
   5  -6 -17 85.4762 63.3399   1
  -5  -6  17 4.52304 59.0976   2
   5   6  17 34.6940 42.4775   3
   5   6 -18 7.07549 32.3555   4
   5  -6 -18 69.6122 42.9672   1
  -5  -6  18 11.4450 55.6477   2
  -5   6  18-98.1868 77.2433   3
  -5   6 -18 63.6432 51.7495   4
   5   6  18-63.2505 78.9101   3
  -5   6 -19-18.6858 55.6097   4
   5  -6 -19 4.09577 35.3808   1
   5   6 -19 23.4260 40.8684   4
  -5  -6  19 25.0660 60.2094   2
  -5   6  19-50.1458 54.7566   3
   5   6  19-99.1502 68.6205   3
   5  -6 -20 101.527 56.5571   1
  -5   6 -20 162.221 97.8907   4
  -5  -6  20 89.1684 80.9854   2
  -5   6  20 161.072 88.2509   3
   5   6  20 246.970 111.974   3
  -5   6 -21 44.9744 96.2751   4
  -5  -6  21-54.7770 89.5565   2
  -5   6  21 65.6197 66.8694   3
   5   6  21 8.23081 48.2024   3
   5  -6  22-6.59142 49.5340   3
  -5   6 -22-59.1540 74.3629   4
  -5  -6  22-13.3368 50.9523   2
  -5   6  22 100.638 83.0374   3
   5   6  22 92.3459 65.4270   3
  -5   6 -23 42.1262 59.2767   4
  -5  -6  23 57.8873 75.9046   2
  -5   6  23 161.767 97.4528   3
   5  -6  23 133.599 84.6272   3
   5   6  23 149.049 86.8159   3
   5  -6  24-38.8941 75.9298   3
  -5  -6  24 129.174 92.4718   2
  -5   6  24 200.124 120.838   3
   5  -6  25 172.645 86.9712   3
  -5   7   0 14.3155 38.5068   4
  -5  -7   0-9.79549 52.1858   2
   5  -7   0-20.8427 25.4707   2
   5   7   0-34.8710 31.5979   3
  -5   7  -1 1270.56 164.116   4
  -5   7   1 1472.54 168.756   4
   5  -7   1 1253.83 122.141   2
   5  -7  -1 1338.96 121.208   2
   5   7  -1 1365.65 115.334   3
  -5  -7  -1 1304.68 193.760   2
   5   7   1 1273.54 124.338   3
  -5  -7   1 1561.72 211.043   2
  -5   7   2 212.729 68.7538   4
  -5  -7  -2 450.864 120.995   2
   5  -7   2 165.811 49.6180   2
  -5   7  -2 363.364 90.0984   4
   5   7  -2 352.023 55.4160   3
  -5  -7   2 173.713 78.1943   2
   5   7   2 324.231 68.5883   3
   5  -7  -2 211.149 46.9142   2
   5  -7  -3 116.050 38.5633   2
  -5  -7   3 249.007 86.6488   2
  -5   7  -3 194.880 74.9221   4
  -5   7   3 64.1057 41.7344   4
   5  -7   3 108.911 45.2100   2
  -5  -7  -3 188.267 84.6059   2
   5   7  -3 150.562 34.9253   3
   5   7   3 140.546 53.9677   3
   5  -7  -4 182.550 44.0118   2
  -5  -7   4 319.964 97.4052   2
  -5   7  -4 173.063 63.0657   4
  -5   7   4 183.281 65.8883   4
   5  -7   4 243.915 66.6166   2
   5   7  -4 197.499 32.0783   3
  -5  -7  -4 72.4644 56.7491   2
   5   7   4 183.501 57.1396   3
  -5   7   5 990.117 129.497   4
  -5  -7   5 1067.99 175.915   2
  -5   7  -5 1093.94 169.855   4
   5  -7   5 890.517 117.400   2
   5  -7  -5 940.283 103.239   2
   5   7   5 925.114 119.388   1
   5   7   5 793.489 116.276   3
  -5  -7   6 152.038 67.7168   2
  -5   7  -6 120.122 66.3187   4
   5   7   6 37.3093 20.5226   1
   5  -7  -6 47.9181 30.8042   2
  -5   7   6 24.8452 29.1689   4
   5  -7   6 100.323 38.1945   2
   5   7   6 71.5709 42.3878   3
  -5  -7   7 36.7376 54.1925   2
  -5   7  -7 63.1920 56.6256   4
  -5   7   7-1.84695 21.7341   4
   5  -7   7-14.6363 39.2494   2
   5  -7  -7 49.1506 32.4484   2
   5   7   7 58.3827 26.0706   1
   5   7   7 30.1294 42.3016   3
  -5  -7   8 591.215 133.536   2
  -5   7  -8 573.175 133.954   4
   5  -7   8 612.464 112.994   2
   5  -7  -8 526.238 84.7238   2
   5   7   8 509.910 101.569   3
  -5   7  -9 114.057 76.2840   4
   5  -7   9 139.505 64.1668   2
   5   7   9 161.416 63.2164   3
  -5  -7   9 290.994 115.465   2
  -5   7 -10 2821.66 300.058   4
   5  -7  10 2699.72 246.222   2
  -5  -7  10 2380.81 274.821   2
   5   7  10 2350.51 231.656   3
   5  -7  11 1586.90 198.040   2
  -5   7 -11 1674.93 235.376   4
   5   7  11 1671.11 200.588   3
  -5  -7  11 1508.73 228.139   2
  -5   7 -12 659.826 163.842   4
   5  -7  12 616.258 130.728   2
   5   7 -12 874.291 153.983   4
  -5  -7  12 701.811 165.905   2
   5   7  12 891.769 154.495   3
  -5   7 -13 1076.39 201.350   4
   5  -7  13 1083.97 176.872   2
   5   7 -13 1178.94 178.284   4
  -5  -7  13 1304.18 217.448   2
   5   7  13 926.851 157.239   3
  -5   7 -14 341.859 130.918   4
   5   7 -14 307.003 87.6319   4
  -5  -7  14 475.546 138.283   2
   5   7  14 232.290 73.7204   3
  -5   7 -15-25.3377 68.6968   4
   5   7 -15 81.9505 58.3153   4
  -5  -7  15 52.6576 74.6617   2
   5   7  15 111.696 66.4672   3
  -5   7 -16 117.464 66.4266   4
   5   7 -16-61.2583 54.5980   4
  -5   7  16 10.2201 60.3680   3
  -5  -7  16-141.140 84.3043   2
   5   7  16-36.1871 50.0261   3
  -5   7 -17-5.10109 52.7902   4
   5   7 -17 25.6123 44.4187   4
  -5   7  17 56.2127 65.9220   3
  -5  -7  17-77.3712 66.8102   2
   5   7  17-83.5279 81.1012   3
  -5   7 -18 115.746 98.0722   4
   5   7 -18 25.7269 46.3217   4
  -5   7  18 54.7949 59.5540   3
  -5  -7  18-8.00448 58.6571   2
   5   7  18 25.1324 55.0891   3
  -5   7 -19-44.5735 81.9585   4
   5   7 -19 10.0916 49.2617   4
  -5  -7  19-69.5437 63.7424   2
   5   7  19 18.1793 52.5075   3
  -5   7 -20 11.6101 57.8146   4
  -5  -7  20-40.3851 59.7757   2
  -5   7  20-47.3813 57.7829   3
   5   7  20-102.967 75.3981   3
  -5   7 -21 58.8188 78.9548   4
  -5  -7  21-72.5268 83.7199   2
  -5   7  21-84.0287 71.6949   3
   5   7  21-95.8002 77.0540   3
  -5  -7  22-33.1778 73.0795   2
  -5   7  22-67.6424 69.0169   3
   5   7  22-17.5177 46.6240   3
   5  -7  23-217.859 100.657   3
  -5   7  23 63.9496 86.0572   3
   5  -7  24-196.925 96.5842   3
  -5   8   0-20.3285 31.0812   4
  -5  -8   0-59.6170 64.6535   2
   5   8   0-13.3385 25.8099   3
   5  -8   0 4.91771 24.6426   2
  -5  -8   1 167.082 82.1936   2
  -5   8  -1 172.925 73.5490   4
  -5   8   1 141.301 60.1702   4
  -5  -8  -1-7.06404 61.0219   2
   5   8  -1 183.594 52.1501   3
   5   8   1 188.768 55.3098   3
   5  -8   1 173.570 56.1005   2
   5  -8  -1 82.5729 35.5273   2
  -5   8  -2 1636.58 201.261   4
  -5   8   2 1671.97 191.189   4
   5  -8   2 1905.41 173.765   2
   5  -8  -2 1830.40 159.681   2
   5   8  -2 1835.98 132.335   3
   5   8   2 1992.08 171.563   3
  -5  -8   2 2075.73 256.566   2
  -5  -8  -2 1627.87 231.477   2
   5  -8  -3 116.205 36.7179   2
  -5   8  -3 184.386 77.2785   4
  -5   8   3 200.618 63.9814   4
   5   8  -3 191.577 39.8393   3
  -5  -8  -3 115.455 91.4382   2
   5  -8   3 98.1739 44.5331   2
   5   8   3 89.4925 41.6102   3
   5  -8  -4 818.474 106.876   2
  -5  -8   4 787.131 161.991   2
  -5   8  -4 578.914 131.049   4
  -5   8   4 882.213 135.385   4
   5  -8   4 773.168 118.232   2
  -5  -8  -4 855.763 167.545   2
   5   8   4 787.689 117.044   3
  -5  -8   5-53.2126 84.6219   2
   5  -8  -5-2.11811 23.3683   2
  -5   8  -5 8.03599 55.4446   4
  -5   8   5 58.0472 46.3139   4
   5  -8   5 4.25490 37.3414   2
  -5  -8  -5 1.54896 58.2462   2
   5   8   5-24.6762 41.9061   3
  -5  -8   6 1238.57 199.580   2
  -5   8   6 1605.68 174.300   4
   5  -8   6 1452.66 167.949   2
  -5   8  -6 1532.58 212.949   4
   5   8   6 1455.29 169.693   3
   5  -8  -6 1490.91 147.706   2
  -5  -8  -6 1776.22 250.203   2
  -5  -8   7 93.4245 62.2270   2
  -5   8  -7 446.587 121.576   4
  -5   8   7 206.873 62.2825   4
   5  -8  -7 348.795 72.6075   2
   5  -8   7 335.770 86.3713   2
   5   8   7 268.907 71.4839   3
  -5  -8   8 150.371 81.3175   2
  -5   8  -8 184.363 86.6251   4
   5  -8   8 150.241 59.8303   2
   5  -8  -8 103.429 43.7845   2
   5   8   8 64.7281 51.6150   3
   5  -8   9-41.2211 54.7854   2
   5  -8  -9 49.9993 37.0539   2
   5   8   9-52.6737 49.3243   3
  -5   8 -10-20.8631 50.3182   4
   5  -8  10 9.48902 44.4130   2
   5  -8 -10-8.20646 31.3235   2
   5   8  10-29.3617 49.4224   3
  -5  -8  10-9.85761 44.3327   2
  -5   8 -11 47.8917 60.0362   4
   5  -8  11 46.9168 35.5736   2
  -5  -8  11 28.4688 42.3527   2
   5   8  11 53.4926 39.0251   3
  -5   8 -12 553.445 150.652   4
   5  -8  12 578.243 134.175   2
  -5  -8  12 553.334 146.943   2
   5   8  12 420.621 112.233   3
  -5   8 -13 61.1397 59.3420   4
   5  -8  13 96.6937 55.4980   2
   5   8 -13 200.168 84.3515   4
  -5  -8  13 16.4520 65.5054   2
   5   8  13 39.4210 35.4794   3
  -5   8 -14 15.4476 48.4370   4
   5  -8  14-42.3483 50.2244   2
  -5  -8  14 11.8962 58.5468   2
   5   8  14-11.7058 41.6955   3
  -5   8 -15-67.3140 81.7851   4
   5  -8  15 13.6295 57.1246   2
   5   8 -15 32.9877 46.8170   4
  -5  -8  15-61.8235 81.1978   2
   5   8  15 106.706 53.9969   3
  -5   8 -16 24.5717 70.5181   4
   5   8 -16-4.50786 53.7900   4
  -5  -8  16 46.5460 88.1838   2
   5   8  16 46.3291 50.7173   3
  -5   8 -17-20.0180 80.3431   4
   5   8 -17 122.060 76.7953   4
  -5   8  17 42.2101 78.7198   3
  -5  -8  17-93.7179 79.0058   2
   5   8  17 62.2688 65.4810   3
  -5   8 -18 9.60544 61.2163   4
   5   8 -18 31.6087 46.3120   4
  -5   8  18-14.9272 86.2875   3
  -5  -8  18 90.9780 82.1877   2
   5   8  18 177.641 89.1618   3
  -5   8 -19 164.331 94.3043   4
   5   8 -19 196.649 68.1127   4
  -5   8  19 396.818 138.666   3
  -5  -8  19 174.994 101.543   2
   5   8  19 163.557 94.9387   3
  -5   8 -20-60.9991 72.0881   4
  -5  -8  20-139.642 92.3984   2
  -5   8  20-54.3885 53.6325   3
   5   8  20-2.53759 56.7058   3
  -5  -8  21 147.869 99.7799   2
  -5   8  21-51.9499 68.4716   3
  -5  -9   0-29.4611 60.6653   2
  -5   9   0 3.06111 47.2045   4
   5   9   0 25.1825 29.2375   3
   5  -9   0-36.2700 28.7197   2
  -5  -9   1 205.058 85.0146   2
  -5   9  -1 244.416 88.5325   4
  -5   9   1 372.225 105.218   4
  -5  -9  -1 230.697 103.295   2
   5   9   1 244.596 63.3440   3
   5  -9   1 382.057 86.2496   2
   5  -9  -1 331.552 76.6766   2
   5  -9  -2-22.0445 40.4154   2
  -5  -9   2 155.696 83.8280   2
  -5   9  -2-34.0105 62.3836   4
  -5   9   2 47.3819 50.5147   4
  -5  -9  -2 9.25376 72.2220   2
   5   9   2 41.0556 31.3392   3
   5  -9   2 56.2380 49.4712   2
   5  -9  -3 632.034 102.482   2
  -5  -9   3 630.460 158.783   2
  -5   9  -3 609.503 142.574   4
  -5   9   3 525.397 112.846   4
  -5  -9  -3 654.985 163.062   2
   5  -9   3 527.026 102.834   2
   5   9   3 587.942 106.399   3
  -5  -9   4 10.8613 53.0029   2
  -5   9  -4-71.2593 64.6354   4
  -5   9   4-10.2221 31.2372   4
  -5  -9  -4 29.9431 51.2583   2
   5  -9   4 89.4813 49.6529   2
   5   9   4 6.04359 29.7930   3
   5  -9  -4 27.8931 33.8484   2
  -5  -9   5 434.822 133.691   2
   5  -9  -5 316.564 74.7206   2
  -5   9  -5 470.375 117.035   4
  -5   9   5 596.121 120.713   4
   5  -9   5 413.591 98.5053   2
  -5  -9  -5 346.557 123.142   2
   5   9   5 423.586 99.6393   3
  -5  -9   6 1072.93 211.738   2
  -5   9  -6 809.947 162.737   4
  -5   9   6 899.399 143.183   4
   5  -9   6 1110.75 159.534   2
   5  -9  -6 1169.81 144.319   2
  -5  -9  -6 1025.19 204.377   2
   5   9   6 1155.48 156.163   3
  -5  -9   7 119.348 71.9715   2
  -5   9  -7 32.4367 52.0112   4
  -5   9   7 129.551 63.4584   4
   5  -9   7 8.78415 33.2673   2
  -5  -9  -7 37.7810 75.8317   2
   5   9   7 133.395 64.4576   3
  -5  -9   8 234.991 110.282   2
  -5   9  -8 80.2620 67.0812   4
   5  -9   8 135.987 68.1284   2
   5   9   8 66.5056 62.7896   3
  -5   9  -9 50.6202 82.4919   4
   5  -9   9-119.796 62.2477   2
   5   9   9-4.82482 40.6785   3
  -5  -9   9-11.9901 62.4709   2
  -5   9 -10-33.2114 54.8407   4
   5  -9  10-46.6910 52.2113   2
   5   9  10 33.5119 53.4561   3
  -5  -9  10-49.1082 90.0603   2
   5  -9  11 42.3723 59.3979   2
   5   9  11-72.1172 69.3959   3
  -5  -9  11-69.4481 77.9063   2
  -5   9 -12 303.410 113.003   4
   5  -9  12 430.296 118.861   2
   5   9  12 102.606 66.3151   3
  -5  -9  12 240.862 105.110   2
  -5   9 -13 103.770 83.5746   4
   5  -9  13 43.2638 50.8354   2
   5   9 -13-12.2009 52.8648   4
  -5  -9  13-11.2424 52.5326   2
   5   9  13-46.8080 44.5745   3
  -5   9 -14 445.201 153.242   4
   5  -9  14 702.364 153.138   2
   5   9 -14 445.956 130.838   4
  -5  -9  14 407.102 142.855   2
   5   9  14 626.957 148.528   3
  -5   9 -15 167.845 99.8707   4
   5  -9  15-6.57311 56.9218   2
   5   9 -15-70.0848 71.7311   4
  -5  -9  15 94.2211 69.3493   2
   5   9  15 116.691 83.9101   3
  -5   9 -16 171.060 105.290   4
   5  -9  16 155.849 82.1943   2
   5   9 -16-78.8331 78.3729   4
  -5  -9  16 82.0090 88.4551   2
   5   9  16 120.098 74.3761   3
  -5   9 -17-21.8879 69.8629   4
   5   9 -17 126.614 88.7559   4
  -5  -9  17 78.4877 98.2714   2
   5   9  17-1.71203 54.2435   3
  -5   9 -18 239.656 127.946   4
   5   9 -18 86.4631 77.0207   4
  -5  -9  18 91.0561 91.2473   2
   5   9  18 71.5818 61.0743   3
   5   9 -19-30.2417 63.6836   4
  -5  -9  19-91.4004 85.5975   2
   5   9  19-187.709 103.060   3
  -5 -10   0 3.90825 65.7493   2
  -5  10   0 115.005 58.1582   4
  -5 -10   1 728.006 174.273   2
  -5  10  -1 793.704 159.531   4
  -5 -10  -1 890.983 189.933   2
  -5  10   1 494.890 119.280   4
   5 -10   1 882.496 137.528   2
  -5 -10   2 494.088 149.658   2
  -5  10  -2 268.773 100.069   4
  -5  10   2 197.369 77.9526   4
  -5 -10  -2 149.293 85.8248   2
   5  10   2 281.812 77.1602   3
   5 -10   2 267.374 81.5053   2
  -5 -10   3 311.171 121.271   2
  -5  10  -3 419.558 122.375   4
  -5  10   3 575.284 131.701   4
  -5 -10  -3 397.694 144.400   2
   5  10   3 387.933 88.5050   3
   5 -10   3 419.560 99.7083   2
  -5 -10   4 66.0385 84.0632   2
  -5  10  -4 48.4489 63.7833   4
  -5  10   4 13.9092 38.8338   4
  -5 -10  -4 81.5166 72.3016   2
   5 -10   4 19.8484 26.8980   2
   5  10   4-19.3345 35.9683   3
  -5 -10   5 29.2889 63.7784   2
  -5  10  -5-51.3488 65.4508   4
  -5  10   5-3.17855 35.1441   4
  -5 -10  -5 115.293 91.4227   2
   5 -10   5-14.8654 41.3723   2
   5  10   5 29.1894 30.5603   3
  -5 -10   6 191.542 81.8511   2
  -5  10  -6 216.498 101.791   4
  -5  10   6 131.122 65.3668   4
   5 -10   6 199.498 88.2851   2
  -5 -10  -6 162.012 89.4917   2
   5  10   6 81.5463 51.8509   3
  -5 -10   7-18.0395 65.9358   2
  -5  10  -7-2.80243 47.1889   4
  -5  10   7 99.0419 64.8692   4
   5 -10   7 92.1646 52.8811   2
  -5 -10  -7 16.0895 46.9902   2
   5  10   7-8.47592 34.0014   3
  -5 -10   8-12.6392 69.4075   2
  -5  10  -8-79.1934 76.2941   4
   5 -10   8-45.1193 34.8672   2
  -5 -10  -8 12.3165 45.6695   2
   5  10   8 37.2962 41.3656   3
  -5  10  -9 69.2681 62.5915   4
   5 -10   9 133.957 77.0379   2
   5  10   9 111.572 61.1694   3
  -5 -10  -9-58.7888 66.4687   2
  -5 -10   9-0.98245 52.9483   2
  -5  10 -10 25.9269 58.6585   4
   5 -10  10-16.3270 46.2343   2
   5  10  10 2.33212 37.2187   3
  -5 -10  10-0.25094 57.4129   2
  -5  10 -11-64.1685 59.7522   4
   5 -10  11-23.9804 52.3935   2
   5  10  11 29.9868 42.3677   3
  -5 -10  11 83.9158 92.0665   2
  -5  10 -12-23.9664 58.3314   4
   5 -10  12 26.0719 58.3346   2
   5  10  12 50.1476 54.9450   3
  -5 -10  12 77.4637 73.0896   2
  -5  10 -13 38.2152 54.7715   4
   5 -10  13 63.5989 86.5026   2
   5  10 -13 142.161 91.4701   4
   5  10  13-40.1074 41.7320   3
  -5 -10  13 15.7994 57.8393   2
  -5  10 -14 119.707 89.1746   4
   5 -10  14 31.3590 74.3640   2
   5  10 -14 207.015 100.145   4
  -5 -10  14 165.290 89.7475   2
   5  10  14 154.486 101.297   3
  -5  10 -15-57.6792 67.7530   4
   5 -10  15 80.7984 61.4598   2
   5  10 -15 18.0397 48.6872   4
  -5 -10  15 20.2574 70.0076   2
   5  10  15 54.5397 57.5897   3
  -5  10 -16 119.557 84.5943   4
   5 -10  16 12.0118 45.7842   2
   5  10 -16 131.782 89.1830   4
  -5 -10  16 4.06057 55.3177   2
   5  10  16 89.5176 73.6596   3
   5 -10  17 204.431 99.3454   2
   5  10 -17 140.882 94.4614   4
   5  10  17 152.059 97.1070   3
   5 -10  18-32.0814 49.5515   2
   5  10 -18 37.7143 60.0817   4
   5  10 -19 30.0420 55.1005   4
  -5 -11   0 38.1619 52.7829   2
  -5  11   0-74.5862 66.2196   4
  -5 -11   1 120.867 99.6705   2
  -5 -11  -1-3.07373 58.6275   2
  -5  11  -1 162.515 83.5750   4
  -5  11   1 59.0351 70.7635   4
  -5 -11   2 70.9523 77.5711   2
  -5  11  -2 9.36130 46.5327   4
  -5 -11  -2 217.565 97.3373   2
  -5  11   2 92.4539 70.3536   4
  -5 -11   3 212.850 123.966   2
  -5  11  -3 90.9837 61.4945   4
  -5  11   3 287.879 103.528   4
  -5 -11  -3 221.679 108.922   2
  -5 -11   4 14.7051 53.2023   2
  -5  11  -4-109.575 84.5555   4
  -5  11   4 0.17585 46.4299   4
  -5 -11  -4 11.6064 56.2254   2
  -5 -11   5 53.5421 53.8701   2
  -5  11  -5 84.9865 57.3086   4
  -5  11   5 69.1798 54.2029   4
  -5 -11   6-127.257 110.916   2
  -5  11  -6-67.8393 69.8449   4
  -5  11   6-9.17927 45.6986   4
  -5 -11  -6 5.92983 59.1422   2
   5  11   6-10.1866 44.3010   3
  -5 -11   7-80.1030 54.2350   2
  -5  11  -7-56.4157 53.0787   4
  -5 -11  -7 49.4960 65.5390   2
   5  11   7 74.8904 55.5412   3
  -5 -11   8 120.008 82.2616   2
  -5  11  -8 286.105 126.867   4
  -5 -11  -8 34.7159 61.2278   2
   5  11   8 225.513 81.6253   3
  -5  11  -9 168.277 107.864   4
  -5 -11  -9 269.512 126.396   2
   5  11   9 112.222 77.9677   3
  -5 -11   9 84.7678 65.3557   2
  -5  11 -10 194.534 110.769   4
   5  11  10 161.130 79.4745   3
  -5 -11 -10 32.6921 73.8194   2
  -5 -11  10 72.6346 69.6044   2
  -5  11 -11 24.7218 47.7286   4
   5  11  11 62.7741 85.6827   3
  -5 -11 -11-0.58624 74.5546   2
  -5  11 -12 137.301 95.7750   4
   5  11 -12 17.6970 51.1238   4
   5  11  12 125.805 83.5960   3
  -5 -11  12 90.1246 82.9926   2
  -5  11 -13 22.9582 47.7941   4
   5  11 -13 71.0731 59.9736   4
   5  11  13 66.9782 70.9574   3
  -5 -11  13-22.5489 82.5882   2
  -5  11 -14 14.2560 75.3387   4
   5  11 -14-32.0171 58.7406   4
   5  11  14-63.0272 55.2660   3
   5  11 -15-33.1003 49.0526   4
   5  11  15-36.2565 73.4269   3
   5  11 -16 16.3075 61.8720   4
   5  11  16 23.7218 51.6155   3
   5  11 -17-75.4953 75.3425   4
   5  11 -18 222.120 120.142   4
  -5 -12   0 44.8394 59.6506   2
  -5  12   0-5.00610 58.7599   4
  -5 -12   1 152.164 95.2295   2
  -5 -12  -1 40.6318 93.8341   2
  -5  12  -1 52.7390 60.5779   4
  -5  12   1 67.0023 72.5545   4
  -5 -12   2 58.6690 59.8243   2
  -5 -12  -2-2.56062 60.9182   2
  -5  12  -2 203.495 107.091   4
  -5  12   2 66.4560 70.8807   4
  -5 -12   3 77.7732 72.5455   2
  -5  12  -3 27.0187 62.1733   4
  -5 -12  -3 65.2878 75.0024   2
  -5  12   3-80.4078 65.2518   4
  -5 -12   4-76.1177 86.4599   2
  -5  12  -4-25.1068 45.8384   4
  -5  12   4 9.51214 51.1380   4
  -5 -12  -4 45.4231 69.7470   2
  -5 -12   5 41.3567 59.3027   2
  -5  12  -5 191.440 111.471   4
  -5 -12  -5 155.757 103.215   2
  -5 -12   6 57.1001 85.0936   2
  -5  12  -6-61.2035 66.3482   4
  -5 -12  -6-13.1006 53.5724   2
  -5 -12   7 29.3263 59.1240   2
  -5  12  -7-13.0028 50.9879   4
  -5 -12  -7 52.5529 80.8746   2
  -5  12  -8 9.66155 45.0727   4
  -5 -12  -8-49.6853 72.7576   2
  -5 -12   8 104.805 82.1753   2
  -5  12  -9 40.2561 53.2405   4
  -5 -12  -9-11.1457 57.8539   2
  -5 -12   9 9.51990 65.5010   2
  -5  12 -10 258.426 125.005   4
   5  12  10 165.294 81.3521   3
  -5  12 -11 37.1146 67.3847   4
   5  12  11-93.2772 67.4523   3
   5  12 -12-86.3935 79.6880   4
   5  12  12 3.21237 46.3102   3
   5  12 -13 143.208 91.5417   4
   5  12  13 182.830 93.2905   3
   5  12  14-124.968 81.6596   3
  -5  13   0 25.6492 48.7920   4
  -5  13  -1 9.63238 47.8325   4
  -5  13   1 5.44790 45.3586   4
  -5  13  -2 44.8451 51.6258   4
  -5  13   2 29.6876 51.6117   4
  -5  13  -3 105.109 67.3783   4
  -5  13   3 55.9796 61.3092   4
  -5  13  -4-22.7029 62.0425   4
  -5  13  -5-45.2834 71.0518   4
  -5  13  -6 70.0975 53.5856   4
  -5  14   0 128.480 102.754   4
  -5  14   1-19.1324 58.5329   4
   6   0   0 17100.4 465.285   4
  -6   0   0 18170.6 386.006   2
   6   0   1 87.8025 60.1872   1
   6   0  -1 50.4528 25.9970   4
   6   0   1 129.928 48.6832   4
  -6   0   1 44.7827 27.7738   2
   6   0  -1 81.5106 51.9473   1
  -6   0  -1 3.15516 21.7585   2
   6   0  -2 588.060 75.8587   4
   6   0  -2 389.436 94.8811   1
  -6   0   2 531.902 62.6297   2
   6   0   2 668.468 116.758   1
   6   0  -3-25.4923 44.2219   1
   6   0  -3-11.4983 18.5155   4
   6   0   3 48.7166 49.8778   1
  -6   0   3 3.39332 13.7739   2
   6   0   4 4997.94 303.516   1
  -6   0   4 4688.78 188.980   2
   6   0  -4 4934.42 338.615   1
   6   0  -4 4689.41 183.547   4
   6   0  -5 5.46041 13.7511   4
  -6   0   5 18.7737 24.5121   2
   6   0  -5 82.0789 72.5305   1
   6   0  -6 10141.4 191.967   4
  -6   0   6 10415.1 310.167   2
   6   0  -6 11469.3 528.004   1
   6   0  -6 10210.9 309.437   2
  -6   0   7-14.3285 24.9745   2
   6   0  -7-1.16940 19.8925   2
   6   0  -7 4.92171 40.2480   1
  -6   0   8 1320.47 123.215   2
   6   0  -8 1282.29 183.312   1
   6   0  -8 1209.15 119.848   2
   6   0  -9-21.1390 25.9604   2
  -6   0   9 39.2192 37.7549   2
   6   0  -9 65.3723 58.0641   1
  -6   0  10 1.60233 28.2045   2
   6   0 -10-31.9798 55.3860   1
  -6   0  11 32.1782 34.3999   2
   6   0 -11 67.7345 79.6379   1
   6   0 -12 2423.98 274.658   1
   6   0 -13-2.46602 66.0830   1
   6   0 -14 1787.36 235.860   1
   6   0  15 87.5676 63.6644   3
   6   0 -15 246.585 119.889   1
   6   0 -16 6370.82 469.562   1
   6   0  16 6383.72 433.714   3
   6   0  17 180.762 78.3422   3
   6   0 -17 248.856 112.563   1
   6   0  18 1236.86 204.055   3
   6   0 -18 1180.96 212.933   1
   6   0  19-51.8062 56.7730   3
   6   0 -19 16.2667 50.7417   1
   6   0  20-16.6130 43.9378   3
   6   0 -20 251.204 117.733   1
   6   0  21 73.4129 58.7807   3
   6   0 -21 24.4678 67.6055   1
   6   0  22 53.0782 66.0503   3
   6   0 -22 187.341 104.268   1
   6   0  23-14.3473 61.3265   3
   6   0 -23-8.53453 57.4399   1
   6   0  24 334.412 132.001   3
   6   0 -24 376.757 141.285   1
   6   0  25-4.88876 52.5487   3
   6   0 -25 43.5050 59.0023   1
   6   0 -26 94.1710 84.2807   1
   6   0 -27 32.8802 91.0023   1
   6   1   0 3780.83 228.345   4
   6  -1   0 3670.39 278.543   1
   6  -1   0 3682.63 206.674   4
  -6   1   0 3833.68 125.892   2
  -6  -1   0 3849.93 205.204   2
   6   1   0 3805.86 275.952   1
   6   1  -1 74.6802 56.6807   1
   6  -1   1 25.1256 33.1900   1
   6  -1  -1 91.9835 63.7866   1
   6   1  -1 48.0795 29.1017   4
   6  -1   1 23.8500 25.7321   4
   6  -1  -1 30.3361 22.0550   4
  -6  -1   1 14.8897 20.8866   2
   6   1   1-1.47718 38.8835   1
  -6   1  -1 44.7611 18.4562   2
  -6  -1  -1 3.00392 18.4097   2
  -6   1   1 41.0982 12.7011   2
   6   1   2 4652.52 297.022   1
   6  -1  -2 4778.72 324.159   1
   6   1  -2 4173.49 216.353   4
   6  -1  -2 4390.72 195.314   4
  -6   1   2 4156.52 106.909   2
  -6  -1   2 4480.49 216.864   2
   6  -1   2 4671.70 307.854   1
   6   1  -2 4635.65 318.379   1
  -6  -1   3 23.8709 20.1055   2
   6   1  -3 77.1965 35.0586   4
   6   1   3-7.28745 28.0729   1
   6  -1  -3 45.2703 19.6929   4
  -6   1   3 30.6053 10.3731   2
   6  -1  -3 38.7118 49.7647   1
   6   1  -3 76.3869 58.5491   1
   6   1  -4 1103.30 101.203   4
   6  -1  -4 1329.91 83.8937   4
   6   1   4 1514.18 166.352   1
  -6   1   4 1285.65 70.6799   2
  -6  -1   4 1401.73 124.305   2
   6   1  -4 1375.00 179.459   1
   6  -1  -4 1428.54 182.374   1
   6  -1  -5 1282.56 61.8012   4
   6   1   5 1523.89 167.234   1
  -6  -1   5 1365.98 125.017   2
   6   1  -5 1409.67 186.323   1
   6  -1  -5 1562.12 194.991   1
   6  -1  -6 62.0387 44.6756   1
  -6   1  -6 41.1649 49.9106   4
   6   1  -6 83.5961 53.5571   1
   6  -1  -6 46.0082 23.1408   2
   6   1  -6 6.54551 24.0507   2
  -6  -1   6 5.19761 22.1224   2
  -6   1  -7 261.824 82.0758   4
  -6   1  -7 151.415 51.9150   2
   6  -1  -7 175.972 40.5979   2
   6   1  -7 165.621 68.6556   1
   6   1  -7 265.107 60.7293   2
  -6  -1   7 156.982 46.7967   2
   6  -1  -7 118.354 58.3678   1
  -6   1  -8 2292.71 231.699   4
  -6  -1   8 2482.39 184.733   2
   6  -1  -8 2294.98 145.416   2
   6   1  -8 2414.87 251.725   1
   6  -1  -8 2666.90 266.977   1
  -6   1  -9 6.23873 37.0720   4
   6  -1  -9 146.426 42.8811   2
   6   1  -9 111.103 71.1733   1
   6   1  -9 118.147 24.5121   4
  -6  -1   9 139.907 48.6273   2
   6  -1  -9 88.9718 60.1464   1
  -6   1 -10 2736.25 265.925   4
   6   1 -10 2770.98 105.199   4
  -6  -1  10 3011.21 217.708   2
   6  -1 -10 2708.50 183.705   2
   6   1 -10 3066.39 293.366   1
   6  -1 -10 2726.37 273.707   1
  -6   1 -11 2066.57 244.431   4
   6   1 -11 2067.78 88.7078   4
  -6  -1  11 2334.07 203.936   2
   6   1 -11 2483.38 266.408   1
   6  -1 -11 2483.50 267.890   1
  -6   1 -12 1639.18 217.408   4
   6   1 -12 1417.38 73.5902   4
  -6  -1  12 1563.46 174.035   2
   6   1 -12 1318.40 203.365   1
   6  -1 -12 1406.79 204.742   1
   6   1  12 1291.14 188.418   3
  -6   1 -13-11.3598 53.0259   4
   6   1 -13 67.4558 17.9357   4
   6   1  13 68.3623 52.5418   3
   6   1 -13 131.067 83.0478   1
  -6  -1  13 110.813 58.5923   2
   6  -1 -13 15.3310 61.9772   1
  -6   1 -14 51.5796 59.2373   4
   6   1  14 91.0797 63.5723   3
   6   1 -14 93.3760 71.6346   1
  -6  -1  14 6.48096 31.7830   2
   6  -1 -14-25.0581 59.3380   1
   6   1  15 643.662 138.300   3
   6   1 -15 567.261 142.223   1
  -6  -1  15 624.520 120.993   2
   6  -1 -15 771.672 162.283   1
   6   1  16 330.176 101.728   3
   6   1 -16 287.177 103.697   1
  -6  -1  16 381.426 96.1225   2
   6  -1 -16 312.799 120.791   1
   6   1  17 426.801 120.550   3
   6  -1  17 552.708 130.734   3
   6   1 -17 510.158 139.494   1
   6  -1 -17 454.835 127.675   1
   6   1  18 514.702 133.154   3
   6  -1  18 423.933 117.751   3
   6   1 -18 510.133 155.924   1
   6  -1 -18 358.430 121.607   1
   6   1  19 622.809 147.434   3
   6  -1  19 525.323 152.383   3
   6   1 -19 425.148 132.146   1
   6  -1 -19 559.969 148.845   1
   6   1  20 43.8280 54.3128   3
   6  -1  20 100.467 64.8447   3
   6   1 -20-70.6713 64.3228   1
   6  -1 -20 48.8261 69.4115   1
   6   1  21-77.7155 75.8156   3
   6  -1  21 31.5622 67.9732   3
   6   1 -21-96.0580 76.0930   1
   6  -1 -21 95.9092 84.0484   1
   6   1  22 111.160 77.7084   3
   6  -1  22 96.7306 77.1748   3
   6   1 -22 257.354 125.045   1
[truncated: 140,188 more chars]
