# Supplementary material for: Crystal structure, Hirshfeld surface analysis and density functional theory study of 6-methyl-2-[(5-methyl­isoxazol-3-yl)meth­yl]-1H-benzimidazole
Source: Acta Crystallogr E Crystallogr Commun. 2021 Mar 19;77(Pt 4):396–401. doi: 10.1107/S2056989021002723 (PMC8025869; doi:10.1107/S2056989021002723)
Supplement: Supplementary file 2 [file e-77-00396-Isup2.hkl]

data_I                                                                          
_shelx_title ' kc1002_a.res in Pbca'                                            
_shelx_refln_list_code          4                                               
_shelx_F_calc_maximum      277.05                                               
_exptl_crystal_F_000       960.00                                               
_reflns_d_resolution_high  0.8001                                               
                                                                                
loop_                                                                           
 _space_group_symop_operation_xyz                                               
 'x, y, z'                                                                      
 '-x+1/2, -y, z+1/2'                                                            
 '-x, y+1/2, -z+1/2'                                                            
 'x+1/2, -y+1/2, -z'                                                            
 '-x, -y, -z'                                                                   
 'x-1/2, y, -z-1/2'                                                             
 'x, -y-1/2, z-1/2'                                                             
 '-x-1/2, y-1/2, z'                                                             
                                                                                
_cell_length_a     9.6545                                                       
_cell_length_b    11.2437                                                       
_cell_length_c    22.9108                                                       
_cell_angle_alpha  90.000                                                       
_cell_angle_beta   90.000                                                       
_cell_angle_gamma  90.000                                                       
                                                                                
_shelx_F_squared_multiplier     1.000                                           
                                                                                
loop_                                                                           
 _refln_index_h                                                                 
 _refln_index_k                                                                 
 _refln_index_l                                                                 
 _refln_F_squared_calc                                                          
 _refln_F_squared_meas                                                          
 _refln_F_squared_sigma                                                         
 _refln_observed_status                                                         
   2   0   0      76757.03      72956.49       132.54 o                         
   4   0   0       5269.95       5079.36        28.63 o                         
   6   0   0        830.86       1295.50        39.06 o                         
   8   0   0        270.45        404.14        56.97 o                         
  10   0   0        143.57        155.66        20.51 o                         
  12   0   0         11.22         25.68         8.82 o                         
   2   1   0        409.41        315.16         6.07 o                         
   4   1   0       2826.31       2632.91        14.41 o                         
   6   1   0        246.98        276.77         5.85 o                         
   8   1   0         17.89         14.19         2.84 o                         
  10   1   0         34.15         21.67         6.11 o                         
  12   1   0          4.57          7.80         6.61 o                         
   0   2   0        393.82        317.99         5.66 o                         
   2   2   0       2648.44       2346.23        12.91 o                         
   4   2   0          7.22          4.99         0.93 o                         
   6   2   0        355.71        335.07         8.55 o                         
   8   2   0         13.78         28.76         4.00 o                         
  10   2   0         68.99         92.09        16.08 o                         
   2   3   0          9.48          8.80         1.41 o                         
   4   3   0       1062.89       1286.34        17.70 o                         
   6   3   0       1344.84       1447.10        19.86 o                         
   8   3   0        241.98        260.31        14.84 o                         
  10   3   0          7.79         12.81         6.48 o                         
   0   4   0       1554.35       1536.64        17.68 o                         
   2   4   0       1077.71       1108.60        11.28 o                         
   4   4   0          8.80         17.61         1.71 o                         
   6   4   0         84.79         83.65         4.95 o                         
   8   4   0          0.01          4.65         2.03 o                         
  10   4   0         25.75         31.39         5.97 o                         
   2   5   0        109.28        156.96         5.18 o                         
   4   5   0        413.07        452.82         9.40 o                         
   6   5   0          3.13          5.94         1.94 o                         
   8   5   0        100.33         95.18         6.22 o                         
  10   5   0         16.37         24.48         8.42 o                         
   0   6   0       3888.64       3853.36        34.57 o                         
   2   6   0         20.44         16.56         1.99 o                         
   4   6   0        155.93        192.46         6.78 o                         
   6   6   0         78.18         91.07         5.04 o                         
   8   6   0         11.39         13.63         2.93 o                         
  10   6   0         58.20         62.86         9.23 o                         
   2   7   0         17.02         16.39         2.49 o                         
   4   7   0         14.11          9.57         1.89 o                         
   6   7   0         51.82         71.58         4.33 o                         
   8   7   0         39.66         43.30         7.27 o                         
  10   7   0          0.92          7.72         4.26 o                         
   0   8   0        469.85        484.80        28.62 o                         
   2   8   0        111.65         99.86         7.20 o                         
   4   8   0         60.22         57.32         4.35 o                         
   6   8   0         37.45         52.93         6.92 o                         
   8   8   0          2.66         10.07         4.19 o                         
   2   9   0          8.54          6.10         1.85 o                         
   4   9   0         66.17         79.79         5.51 o                         
   6   9   0         59.16         78.25         9.49 o                         
   8   9   0          1.19          6.20         6.68 o                         
   0  10   0        344.41        368.63        28.31 o                         
   2  10   0        192.28        212.95        11.28 o                         
   4  10   0         15.22         18.37         3.06 o                         
   6  10   0          3.84          1.05         3.14 o                         
   8  10   0          0.04          4.12         5.55 o                         
   2  11   0          4.67          3.02         2.57 o                         
   4  11   0          3.09          6.01         2.76 o                         
   6  11   0          0.08          6.04         2.97 o                         
   0  12   0          6.48         28.94         9.60 o                         
   2  12   0          0.18         -0.17         3.78 o                         
   4  12   0         14.60         10.92         3.21 o                         
   6  12   0          6.84         11.96         4.73 o                         
   2  13   0         20.40         16.54         6.10 o                         
   4  13   0          3.32          4.77         3.59 o                         
   0  14   0         14.50         22.59         7.90 o                         
   1   1   1        207.93        326.38         2.83 o                         
   3   1   1       1241.63       1233.56         7.91 o                         
   4   1   1         16.33         17.42         1.18 o                         
   5   1   1        132.30         95.79         2.62 o                         
   6   1   1          0.11          2.31         0.50 o                         
   7   1   1          2.79          6.72         0.80 o                         
   8   1   1          2.15          0.65         1.32 o                         
   9   1   1          0.69         -1.04         1.94 o                         
  10   1   1          0.36         -1.56         2.14 o                         
  11   1   1          0.02          0.72         2.82 o                         
  12   1   1          0.07         -2.43         2.91 o                         
   0   2   1       4200.50       3995.94        16.02 o                         
   1   2   1      19341.70      18411.84        37.83 o                         
   2   2   1       3516.07       3582.81        16.07 o                         
   3   2   1          3.31          6.71         0.91 o                         
   4   2   1        590.26        629.32         6.16 o                         
   5   2   1         87.89         90.07         2.97 o                         
   6   2   1          9.19          5.70         0.95 o                         
   7   2   1          1.29          3.67         1.01 o                         
   8   2   1        187.33        173.19         7.51 o                         
   9   2   1          1.62          4.11         1.75 o                         
  10   2   1         15.22         13.42         4.13 o                         
  11   2   1          0.12          1.64         7.26 o                         
   1   3   1        544.07        422.21         4.10 o                         
   2   3   1        462.75        350.89         4.19 o                         
   3   3   1          2.67          6.00         0.56 o                         
   4   3   1        263.37        247.28         4.45 o                         
   5   3   1         17.90         22.22         1.78 o                         
   6   3   1          7.04         11.08         1.59 o                         
   7   3   1          0.10         -0.40         0.76 o                         
   8   3   1        217.91        190.55         9.05 o                         
   9   3   1          4.30          4.79         1.77 o                         
  10   3   1         18.26         17.67         6.41 o                         
  11   3   1          0.75          1.79         2.98 o                         
   0   4   1       1331.64       1256.39        11.70 o                         
   1   4   1         92.09        117.28         2.44 o                         
   2   4   1        468.65        467.99         4.92 o                         
   3   4   1         55.73         61.58         2.04 o                         
   4   4   1        104.35         89.92         2.41 o                         
   5   4   1         64.44         59.07         2.85 o                         
   6   4   1          4.54          3.24         0.97 o                         
   7   4   1         74.85         69.51         3.44 o                         
   8   4   1        348.28        343.82         8.78 o                         
   9   4   1          5.42          2.95         1.69 o                         
  10   4   1        117.31        111.97         9.23 o                         
  11   4   1          1.97          2.42         5.14 o                         
   1   5   1        375.89        391.15         5.21 o                         
   2   5   1        269.34        262.20         4.49 o                         
   3   5   1        172.23        168.15         3.65 o                         
   4   5   1       1485.55       1513.82        12.08 o                         
   5   5   1          6.39          6.47         0.81 o                         
   6   5   1         25.66         26.94         2.24 o                         
   7   5   1         57.34         51.00         3.35 o                         
   8   5   1        153.73        155.69         5.54 o                         
   9   5   1         21.47         23.58         3.31 o                         
  10   5   1          0.05          2.75         3.13 o                         
  11   5   1          0.06          1.25         3.95 o                         
   0   6   1        292.73        263.68         8.13 o                         
   1   6   1         70.92         97.05         3.34 o                         
   2   6   1        700.66        698.75         8.58 o                         
   3   6   1         49.52         69.16         2.58 o                         
   4   6   1        328.18        340.29         6.34 o                         
   5   6   1         11.90          8.59         0.96 o                         
   6   6   1        152.73        145.82         5.77 o                         
   7   6   1         18.56         15.17         1.81 o                         
   8   6   1         24.73         25.51         2.60 o                         
   9   6   1          4.34          6.96         2.30 o                         
  10   6   1          0.19         -0.79         2.57 o                         
   1   7   1         21.08         28.37         2.19 o                         
   2   7   1         53.76         46.01         2.66 o                         
   3   7   1        339.02        335.78         6.61 o                         
   4   7   1         57.02         43.77         2.52 o                         
   5   7   1        109.11         97.79         3.67 o                         
   6   7   1         15.02         12.07         1.35 o                         
   7   7   1         10.65         14.17         1.82 o                         
   8   7   1         89.78         83.76         6.29 o                         
   9   7   1          0.54          1.21         2.42 o                         
  10   7   1          1.29         -1.18         2.88 o                         
   0   8   1        413.33        484.52        15.56 o                         
   1   8   1          0.71          0.85         1.17 o                         
   2   8   1        383.18        418.90         9.71 o                         
   3   8   1         20.85         15.18         1.59 o                         
   4   8   1          1.57          0.82         0.85 o                         
   5   8   1          6.02          9.91         1.41 o                         
   6   8   1        223.71        212.87         8.59 o                         
   7   8   1          6.98         17.20         3.08 o                         
   8   8   1         18.62         16.92         3.61 o                         
   9   8   1          1.02         -0.61         2.29 o                         
   1   9   1          8.03          3.52         1.37 o                         
   2   9   1        109.57        130.49         6.70 o                         
   3   9   1         35.13         30.34         2.66 o                         
   4   9   1          0.94          4.27         1.05 o                         
   5   9   1         16.94         21.36         2.30 o                         
   6   9   1         66.78         69.60         6.48 o                         
   7   9   1          4.47          1.54         2.75 o                         
   8   9   1         18.69         24.10         6.24 o                         
   9   9   1          0.04          1.37         3.36 o                         
   0  10   1        284.46        281.76        17.41 o                         
   1  10   1         32.36         27.33         3.86 o                         
   2  10   1        105.17         90.27         5.96 o                         
   3  10   1         88.14         74.89         4.35 o                         
   4  10   1         26.35         28.67         2.91 o                         
   5  10   1         56.60         55.48         4.89 o                         
   6  10   1         26.66         23.98         4.12 o                         
   7  10   1          3.59          5.57         2.20 o                         
   8  10   1          9.45          9.76         5.45 o                         
   1  11   1          5.28          4.55         2.25 o                         
   2  11   1          0.20          1.59         2.85 o                         
   3  11   1          0.08          1.26         1.42 o                         
   4  11   1         91.76        109.00         6.55 o                         
   5  11   1          9.45          5.41         2.69 o                         
   6  11   1         44.67         44.35         5.78 o                         
   7  11   1          0.90          8.29         4.53 o                         
   0  12   1         49.85         66.29         9.73 o                         
   1  12   1         99.21        109.17         8.77 o                         
   2  12   1          8.19          8.56         3.95 o                         
   3  12   1          8.07          7.19         3.21 o                         
   4  12   1         46.22         52.60         5.52 o                         
   5  12   1          0.11          5.43         2.79 o                         
   6  12   1          0.29          2.45         3.44 o                         
   1  13   1          1.00          1.77         2.88 o                         
   2  13   1          0.75          0.43         4.31 o                         
   3  13   1          0.00         -1.49         1.94 o                         
   4  13   1         16.63         20.99         4.28 o                         
   0  14   1         35.79         43.36         8.81 o                         
   1   0   2          0.01          2.26         0.31 o                         
   2   0   2       2736.64       2650.02        12.20 o                         
   3   0   2      16508.34      16955.41        59.94 o                         
   4   0   2         15.45         33.40         1.97 o                         
   5   0   2       1838.54       1943.47        21.87 o                         
   6   0   2         30.20         40.21         3.53 o                         
   7   0   2          4.51          3.43         0.93 o                         
   8   0   2        312.71        300.74         8.79 o                         
   9   0   2        101.92        110.58        11.70 o                         
  10   0   2        134.88        152.95        14.42 o                         
  11   0   2         16.66          9.76         6.72 o                         
  12   0   2          4.33         -1.65         4.65 o                         
   1   1   2       1365.24       1403.74         6.00 o                         
   2   1   2       7753.97       6782.97        20.18 o                         
   3   1   2         12.65          8.34         0.63 o                         
   4   1   2        463.65        592.31         6.40 o                         
   5   1   2        487.70        551.12         6.02 o                         
   6   1   2        312.77        317.10         6.56 o                         
   7   1   2         20.69         25.93         1.76 o                         
   8   1   2          0.00          0.11         0.83 o                         
   9   1   2         27.72         30.65         5.12 o                         
  10   1   2         20.87         10.04         5.15 o                         
  11   1   2         11.79         11.64         3.94 o                         
  12   1   2          1.93          0.07         3.78 o                         
   0   2   2      13019.73      11962.05        89.41 o                         
   1   2   2       5308.81       4905.27        20.31 o                         
   2   2   2        631.13        585.06         4.66 o                         
   4   2   2        508.20        552.46         6.32 o                         
   5   2   2          2.02          1.25         0.47 o                         
   6   2   2         14.46         16.54         1.41 o                         
   7   2   2         19.84         19.99         1.30 o                         
   8   2   2         53.48         41.14         4.26 o                         
   9   2   2          0.43         -0.32         1.97 o                         
  10   2   2         59.16         69.67         8.08 o                         
  11   2   2          0.35          2.28         2.52 o                         
   1   3   2        631.33        530.24         4.77 o                         
   2   3   2        331.54        229.89         3.35 o                         
   3   3   2        526.44        417.74         4.50 o                         
   4   3   2       1710.67       1747.51        12.45 o                         
   5   3   2          9.14          3.30         0.73 o                         
   6   3   2        451.79        486.08         9.17 o                         
   7   3   2         71.42         47.49         3.13 o                         
   8   3   2          8.57          7.69         1.79 o                         
   9   3   2          5.45          0.59         1.53 o                         
  10   3   2          0.03         -3.41         3.41 o                         
  11   3   2         11.11         20.36         6.03 o                         
   0   4   2        593.63        660.95         9.26 o                         
   1   4   2        392.34        379.13         4.76 o                         
   2   4   2         31.21         41.71         1.47 o                         
   3   4   2        409.96        393.21         5.60 o                         
   4   4   2        144.70        153.51         3.28 o                         
   5   4   2         25.29         22.72         1.52 o                         
   6   4   2          0.85          2.92         0.95 o                         
   7   4   2         18.27         16.30         1.89 o                         
   8   4   2          0.01          2.86         1.18 o                         
   9   4   2          4.33          3.96         1.24 o                         
  10   4   2         11.66         15.02         3.73 o                         
  11   4   2          1.48          2.50         3.21 o                         
   1   5   2        415.46        357.55         5.18 o                         
   2   5   2        313.31        287.25         4.65 o                         
   3   5   2        251.68        195.52         4.04 o                         
   4   5   2          6.71          6.43         0.85 o                         
   5   5   2        213.72        228.97         4.49 o                         
   6   5   2        265.99        249.52         6.40 o                         
   7   5   2        272.62        279.12         6.92 o                         
   8   5   2        140.12        129.47         5.52 o                         
   9   5   2         16.18         13.41         2.29 o                         
  10   5   2          1.16          0.01         2.87 o                         
  11   5   2          1.69          0.85         3.12 o                         
   0   6   2          0.86          1.68         1.05 o                         
   1   6   2       1374.21       1466.83        14.48 o                         
   2   6   2         66.00         70.71         2.73 o                         
   3   6   2        891.30        967.81         9.05 o                         
   4   6   2         13.60         10.93         1.16 o                         
   5   6   2         88.77         78.08         3.27 o                         
   6   6   2          0.30          2.70         1.12 o                         
   7   6   2        196.27        189.13         6.08 o                         
   8   6   2         49.40         54.93         4.23 o                         
   9   6   2          0.04          0.05         1.94 o                         
  10   6   2         36.14         49.90         5.82 o                         
   1   7   2         15.61          9.37         1.31 o                         
   2   7   2        230.04        233.53         5.88 o                         
   3   7   2         92.75         82.80         3.37 o                         
   4   7   2         58.56         65.70         3.04 o                         
   5   7   2         13.76         20.28         2.51 o                         
   6   7   2          7.41          4.72         1.05 o                         
   7   7   2          8.79          7.06         1.88 o                         
   8   7   2         13.34         13.63         3.98 o                         
   9   7   2          0.00         -0.24         2.03 o                         
  10   7   2          0.14          3.40         2.26 o                         
   0   8   2        387.52        350.67        13.38 o                         
   1   8   2          2.41          3.52         1.29 o                         
   2   8   2          3.16          0.72         0.96 o                         
   3   8   2         25.52         20.88         1.82 o                         
   4   8   2         42.47         40.22         2.62 o                         
   5   8   2        113.66        134.04         4.62 o                         
   6   8   2          0.17          2.13         1.46 o                         
   7   8   2        111.11        123.31         6.27 o                         
   8   8   2          1.74         -0.90         2.02 o                         
   9   8   2         32.50         23.15         5.12 o                         
   1   9   2          0.83         -1.29         1.41 o                         
   2   9   2         76.08         67.65         4.83 o                         
   3   9   2          0.18          0.22         2.08 o                         
   4   9   2        325.64        339.68         7.97 o                         
   5   9   2          1.52          2.26         1.35 o                         
   6   9   2         33.11         30.75         3.54 o                         
   7   9   2          1.18          5.45         3.23 o                         
   8   9   2         19.28         17.72         5.76 o                         
   9   9   2          0.19          1.64         3.25 o                         
   0  10   2         27.67         25.50         4.96 o                         
   1  10   2         10.66          3.42         2.01 o                         
   2  10   2         11.45         11.30         2.12 o                         
   3  10   2         61.63         68.71         4.84 o                         
   4  10   2          3.09          4.01         1.25 o                         
   5  10   2         13.24         19.14         2.64 o                         
   6  10   2         11.71         10.19         2.94 o                         
   7  10   2          0.12          3.51         3.70 o                         
   8  10   2          0.54          2.46         2.78 o                         
   1  11   2          3.04          0.21         2.11 o                         
   2  11   2         26.70         24.32         3.44 o                         
   3  11   2          2.33          1.36         1.46 o                         
   4  11   2          2.54          0.32         2.12 o                         
   5  11   2          5.07          5.78         2.42 o                         
   6  11   2          6.37          6.83         2.69 o                         
   7  11   2          4.16          0.46         2.36 o                         
   0  12   2          4.81         17.04         9.72 o                         
   1  12   2          1.67         16.91         4.99 o                         
   2  12   2          1.30          6.64         2.69 o                         
   3  12   2          6.67          6.10         2.10 o                         
   4  12   2          0.08          0.82         2.17 o                         
   5  12   2          9.07          4.87         2.53 o                         
   6  12   2          0.02          1.13         3.53 o                         
   1  13   2          3.19          5.76         2.93 o                         
   2  13   2         10.07          9.99         2.68 o                         
   3  13   2          3.51          5.70         3.16 o                         
   4  13   2          9.83         12.21         6.44 o                         
   0  14   2          0.82         -1.68         3.11 o                         
   1   1   3        358.78        362.64         3.35 o                         
   2   1   3      23498.56      19579.74        49.89 o                         
   3   1   3        213.09        191.51         3.10 o                         
   4   1   3       2119.67       1885.12         8.60 o                         
   5   1   3         39.00         34.58         1.67 o                         
   6   1   3          4.49          2.56         0.66 o                         
   7   1   3          0.11          0.63         0.79 o                         
   8   1   3          3.15          1.82         1.04 o                         
   9   1   3         10.17          9.62         3.43 o                         
  10   1   3          4.79          3.02         4.56 o                         
  11   1   3          0.07          4.44         3.70 o                         
   0   2   3       4214.05       3893.21        18.40 o                         
   1   2   3       9615.29       9075.32        18.74 o                         
   2   2   3          0.75          9.11         0.71 o                         
   3   2   3         12.65         17.68         0.86 o                         
   4   2   3        287.81        372.26         5.57 o                         
   5   2   3         37.61         52.00         2.42 o                         
   6   2   3        169.58        189.90         5.63 o                         
   7   2   3         68.97         58.30         2.83 o                         
   8   2   3        380.29        376.38        11.13 o                         
   9   2   3         36.50         34.91         4.29 o                         
  10   2   3        114.18        116.94        10.53 o                         
  11   2   3          0.02         -1.65         2.65 o                         
   1   3   3         53.09         79.55         1.90 o                         
   2   3   3        698.11        564.83         6.12 o                         
   3   3   3         14.63         21.28         1.04 o                         
   4   3   3       1807.87       1720.92        12.72 o                         
   5   3   3         32.20         17.93         1.47 o                         
   6   3   3          0.69          2.87         0.83 o                         
   7   3   3          1.16          1.37         1.18 o                         
   8   3   3        239.32        231.18         8.26 o                         
   9   3   3         24.33         36.89         3.87 o                         
  10   3   3          0.05         -3.12         3.64 o                         
  11   3   3          0.73          7.09         4.06 o                         
   0   4   3         56.96         83.71         3.35 o                         
   1   4   3        811.02        817.68         7.74 o                         
   2   4   3       1038.52       1057.67         7.31 o                         
   3   4   3          5.41          8.49         1.21 o                         
   4   4   3        446.37        442.78         5.37 o                         
   5   4   3          8.89         10.21         1.14 o                         
   6   4   3         33.08         40.98         2.25 o                         
   7   4   3         42.42         42.96         2.96 o                         
   8   4   3         25.48         19.77         2.38 o                         
   9   4   3         16.08          7.90         1.88 o                         
  10   4   3         48.59         47.41         8.25 o                         
  11   4   3          7.91         13.00         3.51 o                         
   1   5   3          1.44          3.02         0.65 o                         
   2   5   3        695.37        611.73         6.66 o                         
   3   5   3         59.93         73.32         2.57 o                         
   4   5   3        164.48        167.33         3.83 o                         
   5   5   3          0.61          0.82         0.48 o                         
   6   5   3         20.87         38.64         2.56 o                         
   7   5   3        243.52        227.06         6.19 o                         
   8   5   3         59.27         52.84         3.56 o                         
   9   5   3         84.68         78.05         5.21 o                         
  10   5   3          1.99          0.96         2.01 o                         
  11   5   3          1.22          1.44         5.77 o                         
   0   6   3        163.26        167.72         7.79 o                         
   1   6   3        165.07        165.90         5.16 o                         
   2   6   3         24.59         22.21         1.86 o                         
   3   6   3        645.88        809.32        12.77 o                         
   4   6   3          2.24          3.86         0.77 o                         
   5   6   3         25.42         32.68         1.83 o                         
   7   6   3         88.48         85.22         4.06 o                         
   8   6   3         29.90         44.95         4.00 o                         
   9   6   3         22.53         32.71         3.79 o                         
  10   6   3          1.86         -2.73         2.73 o                         
   1   7   3         21.51         25.29         2.14 o                         
   2   7   3        498.11        512.27         9.12 o                         
   3   7   3        180.12        192.87         4.81 o                         
   4   7   3        400.69        420.24         7.53 o                         
   5   7   3          7.23         10.16         1.26 o                         
   6   7   3         32.37         23.75         1.94 o                         
   7   7   3         86.25         94.66         5.31 o                         
   8   7   3          1.07          4.14         1.54 o                         
   9   7   3          0.29          1.08         2.21 o                         
  10   7   3          1.54         -0.21         2.67 o                         
   0   8   3          2.54          0.61         2.34 o                         
   1   8   3         51.85         54.94         3.88 o                         
   2   8   3         14.10          6.17         1.50 o                         
   3   8   3        190.43        175.92         5.67 o                         
   4   8   3         14.06         17.99         1.87 o                         
   5   8   3         13.61         10.47         1.34 o                         
   6   8   3          7.58          9.51         3.42 o                         
   7   8   3         42.16         39.90         4.66 o                         
   8   8   3         16.65         26.48         4.86 o                         
   9   8   3          2.04          1.11         4.10 o                         
   1   9   3          1.08          0.30         1.61 o                         
   2   9   3          0.45         -0.04         1.32 o                         
   3   9   3          0.13          2.20         1.33 o                         
   4   9   3          6.82          8.18         2.38 o                         
   5   9   3         51.42         43.01         3.32 o                         
   6   9   3          6.75          6.23         1.76 o                         
   7   9   3         52.74         49.59         6.78 o                         
   8   9   3          3.62         -0.57         2.42 o                         
   9   9   3          2.48         -2.50         3.26 o                         
   0  10   3         92.76         90.19         7.87 o                         
   1  10   3         52.19         46.93         4.36 o                         
   2  10   3          4.15          2.63         1.59 o                         
   3  10   3        101.76        112.91         6.17 o                         
   4  10   3        150.77        178.14         7.71 o                         
   5  10   3         31.88         30.79         3.37 o                         
   6  10   3         58.15         63.32         6.52 o                         
   7  10   3          1.83          1.71         2.54 o                         
   8  10   3          5.23          7.27         4.75 o                         
   1  11   3         30.12         28.20         5.02 o                         
   2  11   3         51.73         48.55         4.45 o                         
   3  11   3         15.47         15.06         2.71 o                         
   4  11   3        118.91        132.37         6.53 o                         
   5  11   3         11.77         13.55         3.24 o                         
   6  11   3         27.54         30.35         5.68 o                         
   7  11   3          6.85          2.34         4.63 o                         
   0  12   3          5.80         13.58         4.62 o                         
   1  12   3        216.69        242.09        12.94 o                         
   2  12   3          4.23          5.80         2.31 o                         
   3  12   3          0.79         -0.99         1.52 o                         
   4  12   3          6.04         11.27         2.74 o                         
   5  12   3          0.02          1.43         2.49 o                         
   6  12   3          4.43          4.91         2.81 o                         
   1  13   3          1.20          6.80         2.58 o                         
   2  13   3          1.07         -0.68         1.88 o                         
   3  13   3          0.07         -1.22         1.91 o                         
   4  13   3          4.10          3.64         2.86 o                         
   0   0   4       9930.51       9570.04        30.54 o                         
   1   0   4      17222.10      17031.54        77.84 o                         
   2   0   4       5776.72       5224.60        20.40 o                         
   3   0   4       1780.74       1489.17        11.21 o                         
   4   0   4        715.77        667.52         7.74 o                         
   5   0   4        480.01        461.85         7.56 o                         
   6   0   4        437.35        347.66         8.30 o                         
   7   0   4         20.60         27.36         2.59 o                         
   8   0   4        500.72        480.54        14.74 o                         
   9   0   4         47.75         36.25        10.39 o                         
  10   0   4         87.30        105.17        18.00 o                         
  11   0   4         12.38         12.72         8.89 o                         
   1   1   4         68.53         85.14         1.42 o                         
   2   1   4        382.40        498.93         7.17 o                         
   3   1   4       1526.80       1507.34         7.95 o                         
   4   1   4        374.92        352.56         4.28 o                         
   5   1   4       1395.08       1448.37        10.43 o                         
   6   1   4        107.43         95.85         3.07 o                         
   7   1   4         60.79         61.40         3.61 o                         
   8   1   4          0.51          0.72         1.95 o                         
   9   1   4         27.92         31.56         6.17 o                         
  10   1   4          0.17         -1.03         2.58 o                         
  11   1   4          6.27          6.32         4.74 o                         
   0   2   4      28003.64      27810.95       125.67 o                         
   1   2   4      16526.96      15961.89        26.35 o                         
   2   2   4       3810.90       3901.06        13.55 o                         
   3   2   4        239.89        276.19         3.55 o                         
   4   2   4         27.64         33.31         2.03 o                         
   5   2   4         40.78         45.62         2.71 o                         
   6   2   4         53.09         44.21         2.89 o                         
   7   2   4          1.35          2.67         1.35 o                         
   8   2   4        141.75        144.85         8.07 o                         
   9   2   4          9.09         10.66         2.79 o                         
  10   2   4         51.95         62.20         7.79 o                         
  11   2   4          0.20          3.69         3.13 o                         
   1   3   4       1253.43       1242.15         7.66 o                         
   2   3   4        720.10        663.17         6.33 o                         
   3   3   4       1054.72       1221.75         9.67 o                         
   4   3   4        582.25        577.53         6.52 o                         
   5   3   4         47.95         49.87         2.49 o                         
   6   3   4          2.33          2.06         0.78 o                         
   7   3   4        228.74        237.85         8.80 o                         
   8   3   4        118.52        113.33         5.89 o                         
   9   3   4         45.39         43.90         4.33 o                         
  10   3   4          9.42          8.93         3.40 o                         
  11   3   4          1.75         10.33         4.84 o                         
   0   4   4         96.76        109.56         4.70 o                         
   1   4   4         30.05         30.54         1.46 o                         
   2   4   4        457.84        439.98         6.75 o                         
   3   4   4        338.34        408.44         7.55 o                         
   4   4   4        165.43        151.11         3.10 o                         
   5   4   4          2.15          0.85         0.61 o                         
   6   4   4         77.87         92.76         3.33 o                         
   7   4   4         23.88         23.93         2.21 o                         
   8   4   4         44.21         42.93         3.62 o                         
   9   4   4          0.16         -1.54         1.54 o                         
  10   4   4          2.13         -1.09         2.23 o                         
  11   4   4          0.43          0.24         2.41 o                         
   1   5   4          0.35          5.23         0.94 o                         
   2   5   4         36.64         42.68         2.00 o                         
   3   5   4          2.85          6.17         1.08 o                         
   4   5   4        575.39        572.43         6.79 o                         
   5   5   4         81.18         83.78         2.55 o                         
   6   5   4        232.67        235.91         6.18 o                         
   7   5   4        127.89        131.82         4.83 o                         
   8   5   4         53.44         59.08         4.40 o                         
   9   5   4          2.10          3.33         1.83 o                         
  10   5   4         18.63         26.78         4.63 o                         
  11   5   4          2.32          6.67         7.40 o                         
   0   6   4        290.85        312.60        10.00 o                         
   1   6   4        590.50        644.28        11.01 o                         
   2   6   4         88.43         82.08         3.28 o                         
   3   6   4         71.50         60.11         3.69 o                         
   4   6   4         16.24         27.29         1.76 o                         
   5   6   4          1.81          2.20         0.59 o                         
   6   6   4        177.78        165.51         5.05 o                         
   7   6   4         32.30         34.96         3.27 o                         
   8   6   4         99.93         93.81         5.61 o                         
   9   6   4          2.67          2.09         1.81 o                         
  10   6   4          5.50         -1.25         3.09 o                         
   1   7   4         13.11         14.08         1.73 o                         
   2   7   4          3.13          7.08         1.23 o                         
   3   7   4        113.72        135.50         4.51 o                         
   4   7   4        235.77        218.08         7.60 o                         
   5   7   4         19.56         13.92         1.35 o                         
   6   7   4        111.16        101.21         4.62 o                         
   7   7   4         45.85         51.67         4.64 o                         
   8   7   4          0.69          2.94         2.26 o                         
   9   7   4         11.49          8.43         3.27 o                         
  10   7   4          0.18         -0.61         1.99 o                         
   0   8   4          0.89         18.81         3.75 o                         
   1   8   4        340.14        332.31         8.15 o                         
   2   8   4        434.97        373.60         8.45 o                         
   3   8   4         71.26         73.33         4.45 o                         
   4   8   4        296.02        383.79        12.34 o                         
   5   8   4         53.37         57.71         3.57 o                         
   6   8   4          0.91         -0.29         1.32 o                         
   7   8   4          6.70          9.84         2.57 o                         
   8   8   4          0.06          8.16         2.93 o                         
   9   8   4         18.81         21.79         4.85 o                         
   1   9   4         62.06         57.02         4.22 o                         
   2   9   4          5.51          7.77         1.68 o                         
   3   9   4         70.72         70.27         4.64 o                         
   4   9   4        136.89        152.46         6.78 o                         
   5   9   4          1.74          0.94         1.10 o                         
   6   9   4         12.91         10.13         3.00 o                         
   7   9   4          0.14          4.61         2.57 o                         
   8   9   4         15.57         14.01         3.58 o                         
   9   9   4          0.49         -1.88         2.61 o                         
   0  10   4        209.39        203.33        11.87 o                         
   1  10   4         12.35         15.99         3.46 o                         
   2  10   4          8.00          5.65         1.72 o                         
   3  10   4          0.01          0.09         1.38 o                         
   4  10   4          1.14          4.53         1.71 o                         
   5  10   4          0.17          1.78         1.25 o                         
   6  10   4         51.64         58.70         7.78 o                         
   7  10   4          0.47          4.50         2.91 o                         
   8  10   4          1.66         -4.33         4.40 o                         
   1  11   4          4.23          6.01         1.81 o                         
   2  11   4          0.45          0.86         1.71 o                         
   3  11   4          2.21          2.30         1.55 o                         
   4  11   4         16.58         18.02         2.77 o                         
   5  11   4          0.23         -0.84         2.05 o                         
   6  11   4          0.08         -3.26         3.26 o                         
   7  11   4          0.80          1.78         2.48 o                         
   0  12   4         32.13         34.09         7.05 o                         
   1  12   4          0.02          0.55         2.97 o                         
   2  12   4         12.33         14.27         2.93 o                         
   3  12   4          0.57         -0.51         2.17 o                         
   4  12   4          1.96          2.20         2.49 o                         
   5  12   4          0.04         -0.64         2.11 o                         
   6  12   4          0.73         -2.96         3.44 o                         
   1  13   4          0.01          3.11         2.48 o                         
   2  13   4          0.28          0.92         2.23 o                         
   3  13   4          0.82          3.79         1.96 o                         
   4  13   4          7.53         10.51         3.61 o                         
   1   1   5         20.41         34.12         0.94 o                         
   2   1   5       2561.54       2224.00        11.85 o                         
   3   1   5       2353.71       2402.76        11.69 o                         
   4   1   5        510.77        458.59         6.13 o                         
   5   1   5        746.50        673.99         8.45 o                         
   6   1   5         81.30         98.45         3.89 o                         
   7   1   5         19.29         27.12         2.05 o                         
   8   1   5         61.95         76.38         5.64 o                         
   9   1   5         47.86         52.61        11.87 o                         
  10   1   5         15.52          9.24        10.23 o                         
  11   1   5          0.57          7.38         4.53 o                         
   0   2   5      40741.79      39544.88        63.08 o                         
   1   2   5        953.67        914.67         5.57 o                         
   2   2   5        347.89        428.63         5.18 o                         
   3   2   5        330.11        345.53         4.16 o                         
   4   2   5       3258.64       3220.35        16.03 o                         
   5   2   5         94.89         76.44         2.69 o                         
   6   2   5        590.46        553.48        10.43 o                         
   7   2   5          2.25          2.45         0.95 o                         
   8   2   5        238.13        213.28         9.78 o                         
   9   2   5         75.38         60.11         5.84 o                         
  10   2   5        123.77        118.67        11.71 o                         
  11   2   5          0.52          0.65         2.97 o                         
   1   3   5       3641.00       3717.54        19.94 o                         
   2   3   5        605.20        489.93         4.98 o                         
   3   3   5        266.99        274.85         5.17 o                         
   4   3   5        437.03        464.00         6.14 o                         
   5   3   5        158.18        178.03         4.62 o                         
   6   3   5         65.00         81.35         3.99 o                         
   7   3   5         75.69         67.81         4.81 o                         
   8   3   5         34.81         33.62         3.58 o                         
   9   3   5         42.16         39.47         4.07 o                         
  10   3   5          5.84          0.35         3.60 o                         
  11   3   5          5.03          7.82         3.17 o                         
   0   4   5       2063.41       2023.84        16.91 o                         
   1   4   5         54.86         58.71         2.11 o                         
   2   4   5         64.98         84.31         3.11 o                         
   3   4   5          0.60          1.33         0.60 o                         
   4   4   5         15.30         26.06         1.74 o                         
   5   4   5        211.20        220.03         3.42 o                         
   6   4   5        139.66        132.45         4.51 o                         
   7   4   5         51.20         40.74         4.20 o                         
   8   4   5          2.63          3.59         1.67 o                         
   9   4   5         14.19         13.62         2.33 o                         
  10   4   5         27.53         29.57         5.19 o                         
  11   4   5          4.76          4.43         2.99 o                         
   1   5   5         82.65         71.62         2.90 o                         
   2   5   5        143.31        117.62         3.34 o                         
   3   5   5        272.81        259.33         7.45 o                         
   4   5   5        115.28        114.82         3.91 o                         
   5   5   5        212.87        190.73         3.66 o                         
   6   5   5          8.77          7.17         1.31 o                         
   7   5   5         84.03         82.70         4.39 o                         
   8   5   5          0.94          3.05         1.47 o                         
   9   5   5         28.60         26.36         3.25 o                         
  10   5   5          1.35          0.71         2.28 o                         
  11   5   5          4.01         -1.69         6.08 o                         
   0   6   5        354.60        373.90        11.82 o                         
   1   6   5        572.08        650.28         9.54 o                         
   2   6   5         33.34         38.75         2.40 o                         
   3   6   5        103.39        106.00         5.77 o                         
   4   6   5         72.47         59.13         3.74 o                         
   5   6   5         68.49         67.57         2.97 o                         
   6   6   5         68.99         56.62         2.25 o                         
   7   6   5         24.47         26.04         3.16 o                         
   8   6   5         19.93         20.56         2.86 o                         
   9   6   5         23.68         29.47         3.83 o                         
  10   6   5          0.37          0.07         4.88 o                         
   1   7   5         13.20          7.05         1.21 o                         
   2   7   5          3.71          3.84         1.00 o                         
   3   7   5         46.93         41.77         2.50 o                         
   4   7   5         43.72         47.56         3.63 o                         
   5   7   5         69.48         68.69         3.49 o                         
   6   7   5        187.74        209.85         6.70 o                         
   7   7   5        127.49        117.38         6.74 o                         
   8   7   5         54.77         54.91         5.48 o                         
   9   7   5          9.36          2.98         1.68 o                         
  10   7   5          1.23          3.58         4.02 o                         
   0   8   5        676.43        733.62        19.99 o                         
   1   8   5         60.36         64.76         3.68 o                         
   2   8   5         36.59         37.59         2.58 o                         
   3   8   5         36.74         49.12         3.69 o                         
   4   8   5         24.82         24.85         3.11 o                         
   5   8   5          0.01          0.10         1.11 o                         
   6   8   5          1.90         -0.23         1.79 o                         
   7   8   5          0.00          1.57         2.42 o                         
   8   8   5          8.81          7.32         3.04 o                         
   9   8   5          1.90          7.47         3.25 o                         
   1   9   5         10.63          8.00         1.82 o                         
   2   9   5          2.04          1.37         1.43 o                         
   3   9   5          0.01         -1.53         1.53 o                         
   4   9   5         17.25         16.05         2.42 o                         
   5   9   5         27.96         31.07         2.87 o                         
   6   9   5          1.35          1.81         1.78 o                         
   7   9   5         17.90         16.73         3.33 o                         
   8   9   5          0.04          0.79         2.59 o                         
   9   9   5          1.02          3.67         2.44 o                         
   0  10   5        309.87        315.49        15.01 o                         
   1  10   5        413.22        462.73        12.77 o                         
   2  10   5        153.96        160.49         7.56 o                         
   3  10   5         80.57         88.12         5.64 o                         
   4  10   5          9.28         10.10         2.28 o                         
   5  10   5          0.03          0.83         1.32 o                         
   6  10   5          2.63          2.09         2.92 o                         
   7  10   5          3.36          3.05         4.04 o                         
   8  10   5          9.83          8.49         3.62 o                         
   1  11   5         11.50          4.54         2.51 o                         
   2  11   5         20.21         19.27         2.95 o                         
   3  11   5          3.36          2.47         2.98 o                         
   4  11   5         13.79         15.16         2.63 o                         
   5  11   5          8.02          5.03         2.32 o                         
   6  11   5          2.08          5.10         4.49 o                         
   7  11   5          7.27          7.02         3.23 o                         
   0  12   5          1.26         -0.83         3.15 o                         
   1  12   5          6.05          1.14         1.98 o                         
   2  12   5          6.08          5.61         2.88 o                         
   3  12   5         10.78          8.91         2.80 o                         
   4  12   5         14.75         15.29         3.66 o                         
   5  12   5          3.62          8.06         3.41 o                         
   1  13   5          0.56         -0.26         1.90 o                         
   2  13   5          0.09          0.46         1.68 o                         
   3  13   5          1.84          0.40         2.23 o                         
   4  13   5          0.17          0.85         6.83 o                         
   0   0   6       2570.54       2891.07        29.59 o                         
   1   0   6        967.45        902.21         7.06 o                         
   2   0   6       2631.15       2843.26        12.33 o                         
   3   0   6       2939.62       3015.81        19.39 o                         
   4   0   6          3.22          1.71         1.00 o                         
   5   0   6       2515.58       2425.41        22.12 o                         
   6   0   6        777.80        752.78        16.14 o                         
   7   0   6        472.27        394.60        14.44 o                         
   8   0   6        596.98        547.83        36.15 o                         
  10   0   6         81.52         76.74        15.60 o                         
  11   0   6          4.76         11.12         6.90 o                         
   1   1   6        797.59        742.05         4.77 o                         
   2   1   6          8.53         19.29         1.29 o                         
   3   1   6          8.56          7.55         0.85 o                         
   4   1   6        452.69        437.62         6.07 o                         
   5   1   6        529.26        607.74         8.74 o                         
   6   1   6          0.77          2.39         0.88 o                         
   7   1   6         47.21         55.52         3.45 o                         
   8   1   6         98.77         96.44         7.23 o                         
   9   1   6          5.34         13.45         4.93 o                         
  10   1   6         10.93         11.54         5.35 o                         
  11   1   6          0.19          6.00         4.89 o                         
   0   2   6       6650.48       6784.30        22.62 o                         
   1   2   6       7047.37       6962.08        20.71 o                         
   2   2   6          7.54          5.52         0.49 o                         
   3   2   6         35.91         30.18         1.32 o                         
   4   2   6       1819.74       1764.01        11.27 o                         
   5   2   6        537.09        496.39         6.92 o                         
   6   2   6         94.43         92.58         3.90 o                         
   7   2   6        175.82        138.66         5.72 o                         
   8   2   6         71.32        106.40         6.97 o                         
   9   2   6         54.21         47.51         8.23 o                         
  10   2   6         17.85         21.03         6.48 o                         
  11   2   6          0.68          4.41         6.82 o                         
   1   3   6        801.43        893.57         7.14 o                         
   2   3   6        188.23        164.13         3.74 o                         
   3   3   6         20.02         33.06         1.93 o                         
   4   3   6         62.23         80.41         2.22 o                         
   5   3   6        746.77        711.96         6.85 o                         
   7   3   6        144.56        152.18         6.52 o                         
   8   3   6         92.63         86.21         5.26 o                         
   9   3   6         26.46         28.92         4.14 o                         
  10   3   6          9.51          7.80         2.63 o                         
  11   3   6          5.39         13.75         3.92 o                         
   0   4   6         29.93         18.72         2.81 o                         
   1   4   6       1292.97       1213.76         9.66 o                         
   2   4   6        978.66       1099.44        12.35 o                         
   3   4   6          0.56          2.55         0.77 o                         
   4   4   6        401.72        426.00         7.73 o                         
   5   4   6          0.28          1.65         0.44 o                         
   6   4   6        153.22        146.53         4.06 o                         
   7   4   6          0.78          0.55         1.52 o                         
   8   4   6        110.02        111.71         6.08 o                         
   9   4   6         11.02         11.95         3.28 o                         
  10   4   6          0.23          1.66         4.33 o                         
  11   4   6          2.58          3.92         8.80 o                         
   1   5   6         34.65         35.83         2.33 o                         
   2   5   6        581.56        546.53        10.10 o                         
   3   5   6          3.56          1.47         1.17 o                         
   4   5   6         16.71         13.37         1.59 o                         
   5   5   6          8.58         11.51         1.27 o                         
   6   5   6         66.50         58.81         2.23 o                         
   7   5   6          1.20          1.34         1.68 o                         
   8   5   6          3.14          0.09         1.33 o                         
   9   5   6          3.45          2.80         1.58 o                         
  10   5   6         13.48         10.36         3.16 o                         
   0   6   6       2166.12       2449.85        26.52 o                         
   1   6   6        416.50        427.08         7.78 o                         
   2   6   6       1178.38       1299.98        13.32 o                         
   4   6   6         17.87         21.89         2.22 o                         
   5   6   6          6.53          5.58         1.09 o                         
   6   6   6         85.95         89.74         5.00 o                         
   7   6   6          4.36         11.38         2.49 o                         
   8   6   6         25.59         19.32         4.45 o                         
   9   6   6          4.82          2.91         1.81 o                         
  10   6   6          0.00          0.59         2.25 o                         
   1   7   6         29.71         31.22         2.57 o                         
   2   7   6         65.04         57.79         3.19 o                         
   3   7   6          5.81          8.11         1.51 o                         
   4   7   6        217.59        209.25         7.66 o                         
   5   7   6          5.45          4.71         1.15 o                         
   6   7   6         49.89         51.95         3.59 o                         
   7   7   6         89.16        103.15         7.45 o                         
   8   7   6          0.62          0.13         1.59 o                         
   9   7   6         39.85         48.50         5.00 o                         
  10   7   6          1.01         -3.04         3.04 o                         
   0   8   6         41.27         43.34         6.91 o                         
   1   8   6          1.77          3.02         1.21 o                         
   2   8   6         48.58         51.56         3.75 o                         
   3   8   6          8.39         12.72         2.19 o                         
   4   8   6         14.71         15.64         2.42 o                         
   5   8   6        110.70        109.73         5.01 o                         
   6   8   6          0.18          0.09         1.65 o                         
   7   8   6         88.89         80.17         6.78 o                         
   8   8   6          1.32          0.02         1.90 o                         
   9   8   6          2.45          5.04         2.57 o                         
   1   9   6         51.74         54.67         4.00 o                         
   2   9   6         44.74         39.57         3.37 o                         
   3   9   6         13.55         15.62         2.57 o                         
   4   9   6         54.35         57.79         4.30 o                         
   5   9   6         80.67         76.74         4.52 o                         
   6   9   6         47.60         54.05         5.71 o                         
   7   9   6          5.63          6.08         2.67 o                         
   8   9   6          0.18         -2.58         3.43 o                         
   0  10   6         25.75         29.09         5.09 o                         
   1  10   6         25.20         43.02         3.96 o                         
   2  10   6          6.19          5.37         1.93 o                         
   3  10   6         55.07         48.95         4.46 o                         
   4  10   6          4.86          2.66         1.90 o                         
   5  10   6         12.69         11.18         2.20 o                         
   6  10   6         23.47         17.62         4.07 o                         
   7  10   6          3.10          3.25         2.82 o                         
   8  10   6          7.00          6.30         2.63 o                         
   1  11   6         25.02         16.77         2.75 o                         
   2  11   6         21.36         23.00         3.26 o                         
   3  11   6         11.28         10.21         2.93 o                         
   4  11   6          7.40          9.16         2.12 o                         
   5  11   6          1.22         -1.85         1.85 o                         
   6  11   6          6.79          8.88         3.74 o                         
   7  11   6          1.17          1.62         2.51 o                         
   0  12   6          0.13          3.27         2.82 o                         
   1  12   6         15.75         14.93         2.53 o                         
   2  12   6          0.12          0.11         2.53 o                         
   3  12   6          5.27          3.21         1.80 o                         
   4  12   6          0.01          0.05         1.86 o                         
   5  12   6          0.01         -0.80         2.73 o                         
   1  13   6          1.31         -2.38         2.38 o                         
   2  13   6          0.17          2.07         2.06 o                         
   3  13   6          0.88          3.05         2.07 o                         
   1   1   7          2.91          1.57         0.31 o                         
   2   1   7        606.52        486.58         4.34 o                         
   3   1   7        251.29        240.56         3.79 o                         
   4   1   7        180.72        196.14         4.21 o                         
   5   1   7        118.09        134.07         4.00 o                         
   6   1   7          7.01         13.43         1.50 o                         
   7   1   7        103.96         71.37         4.32 o                         
   8   1   7          5.72          6.15         2.56 o                         
   9   1   7         57.48         42.86         8.06 o                         
  10   1   7          9.72          7.07         9.12 o                         
  11   1   7          0.02         -0.90         5.63 o                         
   0   2   7       2882.90       3040.59        16.14 o                         
   1   2   7       2983.29       3009.70        12.24 o                         
   2   2   7        373.82        351.51         3.50 o                         
   3   2   7        679.79        788.05         6.30 o                         
   4   2   7         29.95         39.29         1.97 o                         
   5   2   7        143.08        141.68         4.14 o                         
   6   2   7          1.19          3.47         0.85 o                         
   7   2   7        234.13        246.34        10.34 o                         
   8   2   7          2.21          2.85         2.51 o                         
   9   2   7         30.99         37.59         7.51 o                         
  10   2   7         26.37         44.25         8.89 o                         
  11   2   7          0.20          2.54         4.06 o                         
   1   3   7       1448.46       1344.89         9.02 o                         
   2   3   7         83.87         61.62         2.65 o                         
   3   3   7         10.64          8.42         1.29 o                         
   4   3   7         26.78         35.33         1.45 o                         
   5   3   7        103.09         99.45         3.18 o                         
   6   3   7          8.96          9.55         1.03 o                         
   7   3   7        156.70        149.66         6.56 o                         
   8   3   7          2.67          3.08         1.54 o                         
   9   3   7          9.69          5.89         2.61 o                         
  10   3   7          4.17          3.29         2.48 o                         
  11   3   7         23.20         18.29         5.03 o                         
   0   4   7      14383.93      14386.47        50.47 o                         
   1   4   7        294.39        231.30         5.59 o                         
   2   4   7       4364.70       4686.47        25.83 o                         
   3   4   7       1698.03       1692.30        13.18 o                         
   4   4   7         13.30         23.41         1.88 o                         
   5   4   7         21.08         16.29         1.59 o                         
   6   4   7        133.05        117.75         3.36 o                         
   7   4   7         18.57         25.39         3.02 o                         
   8   4   7         54.85         46.99         4.72 o                         
   9   4   7         48.46         50.63         4.38 o                         
  10   4   7         11.23         20.48         4.50 o                         
  11   4   7          0.33          3.16         3.52 o                         
   1   5   7         18.82         17.80         1.29 o                         
   2   5   7          7.83         18.16         2.01 o                         
   3   5   7         49.05         49.84         2.71 o                         
   4   5   7        246.37        281.54         7.62 o                         
   5   5   7        137.44        136.04         5.36 o                         
   6   5   7        256.19        233.27         6.64 o                         
   7   5   7          4.57          3.58         3.02 o                         
   8   5   7         38.59         31.15         3.63 o                         
   9   5   7          0.81          1.33         2.41 o                         
  10   5   7          0.81          0.67         3.33 o                         
   0   6   7        360.60        317.99         9.15 o                         
   1   6   7         21.21         20.01         1.76 o                         
   2   6   7        128.20        138.39         4.21 o                         
   3   6   7          0.27          3.11         1.57 o                         
   4   6   7         14.70         23.70         2.36 o                         
   5   6   7         43.46         33.36         2.38 o                         
   6   6   7          0.01          0.36         1.35 o                         
   7   6   7          4.40          3.34         1.64 o                         
   8   6   7          3.26          3.09         2.14 o                         
   9   6   7          9.09          8.46         2.49 o                         
  10   6   7          4.16          8.36         4.97 o                         
   1   7   7         96.05         92.81         3.99 o                         
   2   7   7         10.44          5.94         1.19 o                         
   3   7   7        121.61        122.60         6.26 o                         
   4   7   7        125.55        114.73         4.96 o                         
   5   7   7          2.93          2.11         0.91 o                         
   6   7   7        206.23        208.23         9.40 o                         
   7   7   7         68.32         83.12         7.81 o                         
   8   7   7         23.82         25.28         4.02 o                         
   9   7   7         28.50         34.51         4.41 o                         
  10   7   7          2.59          7.73         5.02 o                         
   0   8   7          0.55          6.70         2.01 o                         
   1   8   7         57.63         61.91         4.55 o                         
   2   8   7         17.00         19.69         2.65 o                         
   3   8   7         19.41         25.80         3.12 o                         
   4   8   7          6.75          4.30         1.64 o                         
   5   8   7         24.68         20.09         3.06 o                         
   6   8   7          4.06          1.49         2.25 o                         
   7   8   7         29.45         27.19         4.27 o                         
   8   8   7          0.00         -0.64         2.33 o                         
   9   8   7          0.03          4.39         2.25 o                         
   1   9   7          7.97          8.92         2.15 o                         
   2   9   7        104.16        109.73         6.06 o                         
   3   9   7         43.57         47.80         4.43 o                         
   4   9   7         22.74         26.74         3.06 o                         
   5   9   7          4.53          4.85         1.65 o                         
   6   9   7         13.40          6.82         2.56 o                         
   7   9   7          8.32          9.10         3.38 o                         
   8   9   7         11.59          8.71         3.72 o                         
   0  10   7          1.43         -2.83         2.83 o                         
   1  10   7        519.64        493.40        12.52 o                         
   2  10   7          0.29          5.25         2.11 o                         
   3  10   7         73.24         82.31         5.68 o                         
   4  10   7         22.23         21.06         3.90 o                         
   5  10   7          0.06          1.82         1.43 o                         
   6  10   7         22.03         16.38         3.60 o                         
   7  10   7          6.19          4.02         3.20 o                         
   1  11   7          0.00         -1.40         1.62 o                         
   2  11   7          8.19          5.51         1.75 o                         
   3  11   7          1.26         -0.31         1.39 o                         
   4  11   7         14.47         10.95         2.28 o                         
   5  11   7          6.51         -0.45         2.75 o                         
   6  11   7          0.02         -2.54         3.10 o                         
   0  12   7          7.83          4.83         3.73 o                         
   1  12   7          7.92          8.65         2.31 o                         
   2  12   7          1.06          0.90         2.21 o                         
   3  12   7         10.22         11.52         2.46 o                         
   4  12   7          1.51          0.81         3.04 o                         
   5  12   7          3.32          1.33         2.54 o                         
   1  13   7          0.02          1.30         1.82 o                         
   2  13   7          2.23         -1.52         1.80 o                         
   3  13   7          4.71          5.17         2.25 o                         
   0   0   8       1954.46       2469.00        18.31 o                         
   1   0   8        216.02        285.09         4.52 o                         
   2   0   8       3022.86       2842.26        14.07 o                         
   3   0   8        182.02        166.96         4.08 o                         
   4   0   8       2740.67       2517.99        19.65 o                         
   5   0   8        493.95        564.35        13.54 o                         
   6   0   8         79.13         92.60         5.68 o                         
   7   0   8          0.27          3.19         3.21 o                         
   8   0   8        262.81        344.19        29.74 o                         
   9   0   8        118.89        138.64        20.03 o                         
  10   0   8         96.31         82.44        16.64 o                         
  11   0   8          0.75         12.76         7.00 o                         
   1   1   8          3.65          2.98         0.37 o                         
   2   1   8         40.24         26.16         1.12 o                         
   3   1   8        182.64        156.40         2.53 o                         
   4   1   8         10.41         17.69         1.26 o                         
   5   1   8        286.05        290.56         5.51 o                         
   6   1   8        183.93        175.31         6.53 o                         
   7   1   8          4.88          2.45         0.88 o                         
   8   1   8        270.38        227.72        13.08 o                         
   9   1   8         26.37         22.35         6.33 o                         
  10   1   8         17.41          2.88         8.11 o                         
  11   1   8          0.08         -1.38         5.02 o                         
   0   2   8          3.93          5.17         0.94 o                         
   1   2   8        922.17        861.29         6.48 o                         
   2   2   8        709.00        652.58         5.13 o                         
   3   2   8        332.50        310.76         4.13 o                         
   4   2   8        325.95        342.17         5.89 o                         
   5   2   8        101.82         91.10         3.51 o                         
   6   2   8          8.13          5.81         1.16 o                         
   7   2   8         59.56         74.68         5.98 o                         
   8   2   8          0.55         -1.03         2.12 o                         
   9   2   8         74.98         76.41        10.72 o                         
  10   2   8          0.12          1.26         3.38 o                         
  11   2   8          0.01          3.11         4.60 o                         
   1   3   8          0.58          1.52         0.57 o                         
   2   3   8       1966.75       1974.97        12.14 o                         
   3   3   8        409.51        461.12         9.19 o                         
   4   3   8        285.35        286.46         5.19 o                         
   5   3   8        384.06        357.86         6.94 o                         
   6   3   8         18.54         18.02         1.68 o                         
   7   3   8          2.87          1.17         2.06 o                         
   8   3   8         10.73          5.18         2.20 o                         
   9   3   8          3.65          1.29         2.77 o                         
  10   3   8          0.95          2.44         2.64 o                         
  11   3   8         13.17         10.04         4.10 o                         
   0   4   8       3101.61       2880.89        49.19 o                         
   1   4   8        330.10        282.81         6.34 o                         
   2   4   8        215.75        225.62         5.87 o                         
   3   4   8        154.09        198.76         6.34 o                         
   4   4   8        158.76        178.18         6.82 o                         
   5   4   8          1.97          5.18         1.31 o                         
   6   4   8         82.92         77.20         2.87 o                         
   7   4   8         45.45         42.76         3.99 o                         
   8   4   8         19.64         36.27         3.61 o                         
   9   4   8          5.18          9.00         2.36 o                         
  10   4   8          1.01          3.48         2.25 o                         
  11   4   8          6.04         12.89         4.24 o                         
   1   5   8         57.04         53.49         2.18 o                         
   2   5   8        263.75        274.77         7.50 o                         
   3   5   8         81.98         64.78         4.21 o                         
   4   5   8         23.80         13.43         2.05 o                         
   5   5   8          5.64          3.97         0.95 o                         
   6   5   8        124.64        133.40         6.41 o                         
   7   5   8         37.31         40.85         6.13 o                         
   8   5   8         33.34         42.97         4.45 o                         
   9   5   8          0.00         -1.65         1.65 o                         
  10   5   8          8.43          7.18         4.46 o                         
   0   6   8         91.88        107.11         5.32 o                         
   1   6   8        396.00        393.51         6.24 o                         
   2   6   8        101.13        112.70         3.64 o                         
   3   6   8        140.13        152.56         6.30 o                         
   4   6   8        113.20        120.88         5.06 o                         
   5   6   8         24.72         31.19         2.52 o                         
   6   6   8          6.39          8.85         2.14 o                         
   7   6   8         18.81         17.64         3.47 o                         
   8   6   8          8.03         12.13         3.27 o                         
   9   6   8          4.83          6.39         1.79 o                         
  10   6   8          2.34          8.27         3.21 o                         
   1   7   8         10.46         10.34         1.22 o                         
   2   7   8         15.41         14.16         1.89 o                         
   3   7   8         14.53         10.05         1.98 o                         
   4   7   8          3.68          6.05         1.45 o                         
   5   7   8         37.87         40.57         3.53 o                         
   6   7   8         26.96         34.21         4.89 o                         
   7   7   8         24.35         20.88         4.23 o                         
   8   7   8          0.67         -0.36         2.25 o                         
   9   7   8         27.74         28.09         7.73 o                         
   0   8   8        762.87        809.26        24.77 o                         
   1   8   8        308.59        317.12        10.67 o                         
   2   8   8        276.05        259.38         9.73 o                         
   3   8   8         19.93         17.03         2.52 o                         
   5   8   8          7.26          8.91         1.91 o                         
   6   8   8         23.24         23.72         3.61 o                         
   7   8   8         18.48         17.59         3.63 o                         
   8   8   8          1.79          3.23         2.37 o                         
   9   8   8          8.52          2.12         2.97 o                         
   1   9   8         31.55         36.43         3.94 o                         
   2   9   8        472.20        479.64        12.69 o                         
   3   9   8          0.00          1.64         1.60 o                         
   4   9   8        190.26        182.72         8.46 o                         
   5   9   8         11.68          8.54         2.62 o                         
   6   9   8         22.64         22.03         3.78 o                         
   7   9   8         22.26         18.53         3.80 o                         
   8   9   8          2.92          2.05         4.60 o                         
   0  10   8          8.34         11.31         2.79 o                         
   1  10   8         13.95         13.49         2.23 o                         
   2  10   8          6.52          3.60         1.63 o                         
   3  10   8         89.81         89.20         5.85 o                         
   4  10   8         12.21         10.30         2.36 o                         
   5  10   8          3.45         -0.96         1.53 o                         
   6  10   8          5.38          2.70         1.99 o                         
   7  10   8          1.90          0.35         2.90 o                         
   1  11   8          0.11         -1.02         1.55 o                         
   2  11   8          1.01          2.47         1.49 o                         
   3  11   8         10.83         12.28         2.30 o                         
   4  11   8          1.66          3.28         1.70 o                         
   5  11   8         14.14         10.57         3.76 o                         
   6  11   8          0.43          2.44         3.70 o                         
   0  12   8         29.42         26.25         5.75 o                         
   1  12   8          0.80         -1.72         1.72 o                         
   2  12   8         11.68         10.62         2.36 o                         
   3  12   8          1.04         -0.43         1.56 o                         
   4  12   8          0.01         -1.16         1.85 o                         
   5  12   8          4.12          1.22         2.78 o                         
   1  13   8          0.46          1.93         2.72 o                         
   2  13   8          0.01          1.40         2.19 o                         
   3  13   8          0.11          0.85         2.32 o                         
   1   1   9         54.52         53.57         1.54 o                         
   2   1   9        344.14        211.63         3.62 o                         
   3   1   9        712.13        730.42         6.08 o                         
   4   1   9        364.85        363.13         6.39 o                         
   5   1   9         76.56         82.34         3.33 o                         
   6   1   9          6.84          7.59         1.18 o                         
   7   1   9        134.92        122.56         6.99 o                         
   8   1   9         17.82         43.03         6.31 o                         
   9   1   9         40.13         38.89         8.26 o                         
  10   1   9          2.50          1.23         4.96 o                         
  11   1   9          0.67         -3.51         4.24 o                         
   0   2   9         83.42        106.14         3.79 o                         
   1   2   9        579.34        571.06         6.31 o                         
   2   2   9        622.28        643.17         6.01 o                         
   3   2   9        788.62        743.16         6.43 o                         
   4   2   9        784.37        760.56         8.39 o                         
   5   2   9         21.90         16.97         1.48 o                         
   6   2   9          0.12          0.37         0.87 o                         
   7   2   9         75.60         85.04         6.40 o                         
   8   2   9         12.21         16.67         3.72 o                         
   9   2   9          7.43          0.27         3.09 o                         
  10   2   9          4.43         15.33         5.56 o                         
  11   2   9          3.03         -4.76         4.76 o                         
   1   3   9        107.39        127.83         3.58 o                         
   2   3   9        800.53        638.95         7.68 o                         
   3   3   9         50.42         60.94         3.16 o                         
   4   3   9        293.00        308.02         4.68 o                         
   5   3   9        174.45        197.42         9.56 o                         
   7   3   9          2.32          2.28         1.56 o                         
   8   3   9         56.49         50.92         4.72 o                         
   9   3   9          6.11          5.51         2.90 o                         
  10   3   9          0.12         -3.60         3.60 o                         
  11   3   9          7.62          2.71         5.12 o                         
   0   4   9       5826.62       6007.41        47.87 o                         
   1   4   9        511.04        436.95         8.04 o                         
   2   4   9       1141.82       1143.91         9.40 o                         
   3   4   9       1195.23       1248.94        16.24 o                         
   4   4   9        286.31        306.91         9.40 o                         
   5   4   9        446.28        474.47         8.06 o                         
   6   4   9        704.68        631.04        16.17 o                         
   7   4   9         51.96         49.75         5.40 o                         
   8   4   9         86.47         72.57         5.74 o                         
   9   4   9         76.94         80.16         6.57 o                         
  10   4   9          1.20          1.94         3.86 o                         
   1   5   9        416.11        377.00         7.92 o                         
   2   5   9         92.43         95.42         4.18 o                         
   3   5   9         10.60          9.12         1.56 o                         
   4   5   9        233.83        222.15         7.44 o                         
   5   5   9        154.57        157.56         5.41 o                         
   6   5   9        313.48        317.25        12.21 o                         
   7   5   9          0.67          5.10         2.26 o                         
   8   5   9         47.50         53.02         5.09 o                         
   9   5   9          3.30          1.46         1.87 o                         
  10   5   9          3.17          7.21         4.27 o                         
   0   6   9         24.27         47.18         4.12 o                         
   1   6   9         23.53         22.74         1.45 o                         
   2   6   9          0.45         -0.11         0.56 o                         
   4   6   9          8.07         13.01         2.32 o                         
   5   6   9         71.30         68.64         4.07 o                         
   6   6   9         34.31         34.12         4.89 o                         
   7   6   9         15.32          9.81         3.68 o                         
   8   6   9         15.83         16.35         3.64 o                         
   9   6   9          4.66          1.24         1.63 o                         
  10   6   9          0.62         -1.93         1.93 o                         
   1   7   9        113.89        113.39         3.64 o                         
   2   7   9         52.96         39.47         1.88 o                         
   3   7   9         70.98         74.48         5.16 o                         
   4   7   9        142.78        158.41         8.46 o                         
   5   7   9         11.65         12.00         2.68 o                         
   6   7   9         52.65         43.23         5.59 o                         
   7   7   9          3.36          6.58         3.93 o                         
   8   7   9          1.40         -1.24         2.52 o                         
   9   7   9          1.08          0.39         1.95 o                         
   0   8   9        636.22        659.43        20.27 o                         
   1   8   9         39.13         53.22         4.21 o                         
   2   8   9         65.18         71.95         5.41 o                         
   3   8   9          0.99         -1.67         1.99 o                         
   4   8   9         30.26         28.91         3.98 o                         
   5   8   9          4.51         -0.52         2.35 o                         
   6   8   9          1.38          4.47         2.30 o                         
   7   8   9          0.01         -1.25         2.30 o                         
   8   8   9          0.74         -2.36         2.94 o                         
   9   8   9          2.10          6.83         2.67 o                         
   1   9   9         16.83         13.53         2.39 o                         
   2   9   9         33.66         37.06         4.21 o                         
   3   9   9         43.09         35.88         3.64 o                         
   4   9   9          2.99          1.06         1.62 o                         
   5   9   9          0.03         -1.72         2.11 o                         
   6   9   9         36.49         41.22         6.08 o                         
   7   9   9         14.55          7.63         2.66 o                         
   8   9   9         26.53         34.55         5.08 o                         
   0  10   9         28.70         29.85         5.44 o                         
   1  10   9         92.76        105.19         5.93 o                         
   2  10   9          4.55          6.96         2.12 o                         
   3  10   9         24.89         27.96         3.78 o                         
   4  10   9          3.75          1.99         1.40 o                         
   5  10   9          4.49          3.47         2.39 o                         
   6  10   9         10.96          9.02         2.61 o                         
   7  10   9          1.29          5.98         2.54 o                         
   1  11   9          7.81          6.77         1.56 o                         
   2  11   9          2.48          3.60         2.25 o                         
   3  11   9          0.68         -0.04         1.44 o                         
   4  11   9         11.08          7.03         2.00 o                         
   5  11   9          3.50         10.36         3.12 o                         
   6  11   9          0.62          0.39         2.15 o                         
   0  12   9         34.59         36.13         5.23 o                         
   1  12   9          1.99          1.31         1.57 o                         
   2  12   9         29.40         31.39         3.94 o                         
   3  12   9          0.11          6.53         2.50 o                         
   4  12   9          4.70          3.89         3.46 o                         
   5  12   9          0.09          1.01         2.45 o                         
   1  13   9          0.36          0.36         1.61 o                         
   2  13   9          6.97          2.55         2.11 o                         
   0   0  10        200.47        173.85         5.84 o                         
   1   0  10          5.58         12.44         1.25 o                         
   2   0  10         65.06         70.88         2.93 o                         
   3   0  10        226.62        206.05         5.55 o                         
   4   0  10          6.78         11.18         1.24 o                         
   5   0  10        100.05        128.17         9.05 o                         
   6   0  10          0.70         -0.71         1.83 o                         
   7   0  10        200.63        211.98        12.19 o                         
   8   0  10          9.38          5.01         4.30 o                         
   9   0  10        285.59        280.58        28.89 o                         
  10   0  10         21.30         16.61         7.07 o                         
  11   0  10          0.08          6.44         6.86 o                         
   1   1  10        820.14        868.27         7.72 o                         
   2   1  10         57.22         59.35         2.00 o                         
   3   1  10        600.70        644.40         6.87 o                         
   4   1  10          0.15          0.71         0.56 o                         
   5   1  10        860.40        850.19        11.00 o                         
   6   1  10        202.47        204.82         5.44 o                         
   7   1  10        103.16         97.08         7.68 o                         
   8   1  10        164.75        177.61        10.62 o                         
   9   1  10        118.00        138.00        14.52 o                         
  10   1  10         14.73         12.77         5.19 o                         
  11   1  10          3.75         10.59         4.94 o                         
   0   2  10        382.56        357.89         7.93 o                         
   1   2  10        504.22        504.40         6.46 o                         
   2   2  10        213.46        275.34         4.56 o                         
   3   2  10          3.97          6.21         0.67 o                         
   4   2  10        113.79        144.99         3.81 o                         
   5   2  10        242.65        257.17         5.58 o                         
   6   2  10         98.39        105.58         3.98 o                         
   7   2  10          8.56          8.24         1.51 o                         
   8   2  10         23.07         29.39         4.05 o                         
   9   2  10         70.52         98.49         9.51 o                         
  10   2  10          0.95          4.32         4.57 o                         
  11   2  10          0.78          0.86         2.66 o                         
   1   3  10         53.25         55.93         2.48 o                         
   2   3  10         30.85         41.14         2.15 o                         
   3   3  10         25.73         23.11         1.83 o                         
   4   3  10        139.34        148.33         3.63 o                         
   5   3  10          8.87          7.92         1.24 o                         
   6   3  10          2.18          3.43         1.15 o                         
   7   3  10         50.15         45.86         4.38 o                         
   8   3  10         18.73         19.97         3.26 o                         
   9   3  10          0.56          1.20         4.01 o                         
  10   3  10          0.08          4.19         3.12 o                         
  11   3  10          4.83          4.74         3.38 o                         
   0   4  10       2861.13       2921.52        34.52 o                         
   1   4  10        648.11        760.93         9.37 o                         
   2   4  10        276.94        337.02         5.74 o                         
   3   4  10         37.88         32.92         2.51 o                         
   4   4  10         82.22         83.40         3.94 o                         
   5   4  10         38.15         31.39         2.01 o                         
   6   4  10         14.88         25.09         3.89 o                         
   7   4  10         35.74         36.37         4.40 o                         
   8   4  10         20.60         21.82         3.34 o                         
   9   4  10          0.93          0.20         2.24 o                         
  10   4  10         17.18         21.90         5.11 o                         
   1   5  10        323.68        288.59         8.17 o                         
   2   5  10        351.11        353.67         4.59 o                         
   3   5  10         27.81         31.86         2.61 o                         
   4   5  10          7.10          9.27         1.72 o                         
   5   5  10         92.18         97.66         4.48 o                         
   6   5  10         16.73         19.53         3.35 o                         
   7   5  10         11.32          7.67         2.28 o                         
   8   5  10         33.02         31.69         4.33 o                         
   9   5  10          4.65         10.95         2.83 o                         
  10   5  10         29.68         32.04         6.58 o                         
   0   6  10        440.20        410.06        10.18 o                         
   1   6  10         31.03         31.04         2.49 o                         
   2   6  10         20.71         11.84         0.92 o                         
   3   6  10         88.63         76.37         5.08 o                         
   4   6  10        139.85        142.77         7.03 o                         
   5   6  10         19.27         23.73         3.37 o                         
   6   6  10        130.81        118.42         8.86 o                         
   7   6  10          1.66          4.82         2.53 o                         
   8   6  10         45.40         44.18         6.10 o                         
   9   6  10          2.85          2.79         2.61 o                         
  10   6  10         10.93          4.58         3.65 o                         
   1   7  10         45.30         43.13         2.42 o                         
   2   7  10        122.33        129.80         6.19 o                         
   3   7  10         43.74         45.66         4.14 o                         
   4   7  10        108.16         98.94         6.84 o                         
   5   7  10        163.66        186.65         9.46 o                         
   6   7  10         30.23         30.43         4.75 o                         
   7   7  10          0.44          1.03         2.66 o                         
   8   7  10          2.31          2.79         3.38 o                         
   9   7  10          4.22          5.96         2.63 o                         
   0   8  10         23.44         19.37         4.00 o                         
   1   8  10         31.58         40.57         3.75 o                         
   2   8  10         35.71         40.70         3.74 o                         
   3   8  10          2.71          5.43         2.19 o                         
   4   8  10         84.25         94.06         7.06 o                         
   5   8  10          3.64         -0.80         1.37 o                         
   6   8  10          1.28         -0.07         1.92 o                         
   7   8  10          7.87          8.98         3.41 o                         
   8   8  10          0.54          1.73         2.47 o                         
   1   9  10         27.38         20.08         2.86 o                         
   2   9  10         30.06         23.63         3.32 o                         
   3   9  10         23.49         22.97         3.34 o                         
   4   9  10          0.14          1.04         1.51 o                         
   5   9  10          1.96         -1.54         2.13 o                         
   6   9  10          6.71          8.71         3.01 o                         
   7   9  10          9.00          7.28         4.19 o                         
   8   9  10          8.76          3.03         2.29 o                         
   0  10  10         24.27         35.10         5.71 o                         
   1  10  10          2.93          4.87         1.90 o                         
   2  10  10          0.17         -0.67         1.48 o                         
   3  10  10         10.01          9.67         2.44 o                         
   4  10  10          0.00         -1.63         1.63 o                         
   5  10  10          0.01          0.13         1.73 o                         
   6  10  10         18.82         22.32         4.45 o                         
   7  10  10          5.73          3.89         3.65 o                         
   1  11  10          2.79          0.58         1.55 o                         
   2  11  10          4.01          2.25         1.48 o                         
   3  11  10         17.27         17.43         3.07 o                         
   4  11  10          1.13          2.54         2.33 o                         
   5  11  10          8.04          7.77         2.91 o                         
   6  11  10         10.16          8.78         2.82 o                         
   0  12  10          0.41          2.61         2.17 o                         
   1  12  10          0.02          0.39         1.52 o                         
   2  12  10          0.39          1.27         2.84 o                         
   3  12  10          0.31          0.68         4.47 o                         
   4  12  10          1.11          4.65         2.63 o                         
   1  13  10          0.20         -1.44         1.58 o                         
   1   1  11         21.82         34.31         1.73 o                         
   2   1  11       1179.49       1081.52         9.37 o                         
   3   1  11          7.92          4.40         0.80 o                         
   4   1  11          0.50          0.62         0.60 o                         
   5   1  11         11.47         10.08         1.45 o                         
   6   1  11        152.41        158.48         7.26 o                         
   7   1  11          4.15          1.88         3.17 o                         
   8   1  11         59.99         75.94         7.30 o                         
   9   1  11         11.30         33.53         8.32 o                         
  10   1  11         22.00         10.90         8.20 o                         
  11   1  11          0.15          8.93         5.29 o                         
   0   2  11        862.65       1105.37        14.52 o                         
   1   2  11          8.30         10.67         1.03 o                         
   2   2  11       2181.30       2409.16        14.82 o                         
   3   2  11         97.70        103.91         2.80 o                         
   4   2  11        226.07        243.25         5.37 o                         
   5   2  11         31.73         23.35         1.75 o                         
   6   2  11        450.92        431.79         8.21 o                         
   7   2  11          2.55          3.71         1.66 o                         
   8   2  11        209.14        203.30        10.56 o                         
   9   2  11          5.19         11.76         4.13 o                         
  10   2  11         13.68          4.49         4.07 o                         
  11   2  11          2.20          1.98         3.09 o                         
   1   3  11         90.79         85.97         2.42 o                         
   2   3  11        355.57        303.85         5.61 o                         
   3   3  11        175.77        166.67         4.20 o                         
   4   3  11          8.57          7.31         0.83 o                         
   5   3  11        114.98        127.27         4.17 o                         
   6   3  11        168.27        160.19         6.97 o                         
   7   3  11         22.21         25.42         3.29 o                         
   8   3  11         82.28         81.06         6.20 o                         
   9   3  11          2.31          1.66         3.10 o                         
  10   3  11          2.52          8.29         5.06 o                         
   0   4  11       2511.90       2505.84        33.03 o                         
   1   4  11       1859.78       2050.18        15.96 o                         
   2   4  11        122.18        115.39         3.64 o                         
   3   4  11         19.73         18.32         1.93 o                         
   4   4  11          0.07         -0.05         0.85 o                         
   5   4  11         88.23         88.18         3.16 o                         
   6   4  11        287.69        302.97        10.08 o                         
   7   4  11          7.35          7.82         2.41 o                         
   8   4  11         55.16         61.13         5.40 o                         
   9   4  11         10.69          8.52         2.88 o                         
  10   4  11          0.00          3.65         3.07 o                         
   1   5  11         54.79         55.52         3.08 o                         
   2   5  11        363.30        359.70         6.16 o                         
   3   5  11         10.39         11.72         1.71 o                         
   4   5  11         86.07         96.89         4.71 o                         
   5   5  11        103.63        101.46         6.79 o                         
   6   5  11         25.34         23.09         3.71 o                         
   7   5  11          0.05         -1.63         2.22 o                         
   8   5  11         10.68         10.20         2.82 o                         
   9   5  11          3.11          0.33         1.93 o                         
  10   5  11          3.79          8.50         3.26 o                         
   0   6  11        162.22        197.85        10.40 o                         
   1   6  11        240.85        222.26         7.79 o                         
   2   6  11        196.51        201.46         4.28 o                         
   3   6  11         79.67         74.62         4.63 o                         
   4   6  11         46.76         50.93         3.95 o                         
   5   6  11          6.20          3.20         2.69 o                         
   6   6  11          4.99          8.25         3.35 o                         
   7   6  11          0.80         -2.08         2.08 o                         
   8   6  11          9.70         13.27         3.83 o                         
   9   6  11         11.42         17.45         4.21 o                         
   1   7  11        246.15        221.94         7.08 o                         
   2   7  11          7.80          5.72         1.82 o                         
   3   7  11         52.22         41.65         3.69 o                         
   4   7  11          2.12          4.86         1.81 o                         
   5   7  11        120.22        117.83         7.80 o                         
   6   7  11         10.99         10.29         3.08 o                         
   7   7  11         38.12         28.79         5.00 o                         
   8   7  11          2.85          1.69         3.13 o                         
   9   7  11          4.82         -0.31         3.52 o                         
   0   8  11         12.97         17.88         3.67 o                         
   1   8  11         17.28         20.12         2.63 o                         
   2   8  11          5.77          6.98         2.16 o                         
   3   8  11          6.94          9.92         2.16 o                         
   4   8  11          2.58          1.89         1.74 o                         
   5   8  11          1.03          3.23         1.53 o                         
   6   8  11         10.21          9.70         5.60 o                         
   7   8  11          0.11         -1.41         2.70 o                         
   8   8  11          4.64         -2.19         2.72 o                         
   1   9  11          5.76          3.56         1.95 o                         
   2   9  11          6.70          5.82         1.90 o                         
   3   9  11          4.52          6.64         1.94 o                         
   4   9  11          7.68          7.73         2.42 o                         
   5   9  11          1.29         -2.02         2.85 o                         
   6   9  11          8.17         -0.88         2.61 o                         
   7   9  11          4.59          1.52         2.49 o                         
   8   9  11         10.47         15.78         3.90 o                         
   0  10  11        111.41        127.08        10.35 o                         
   1  10  11         73.22         55.98         4.91 o                         
   2  10  11         22.02         17.69         2.84 o                         
   3  10  11         43.99         52.43         4.35 o                         
   4  10  11          0.38         -0.53         2.14 o                         
   5  10  11          0.18          0.09         2.13 o                         
   6  10  11          2.95          5.59         3.28 o                         
   7  10  11          0.68          4.67         3.09 o                         
   1  11  11          1.03         -0.15         1.49 o                         
   2  11  11          0.05         -1.56         1.64 o                         
   3  11  11          4.59          8.18         2.24 o                         
   4  11  11          0.10          0.69         2.40 o                         
   5  11  11          5.37          1.97         2.66 o                         
   0  12  11         17.43         13.12         3.64 o                         
   1  12  11         11.09          8.05         2.00 o                         
   2  12  11         19.48         11.52         2.95 o                         
   3  12  11          0.01         -1.57         1.57 o                         
   4  12  11         13.69         15.38         3.07 o                         
   0   0  12        309.31        422.34        14.22 o                         
   1   0  12        287.37        351.94         8.12 o                         
   2   0  12        333.09        289.84         6.54 o                         
   3   0  12       1400.25       1652.40        22.20 o                         
   4   0  12        554.95        558.65        11.14 o                         
   5   0  12         68.09         67.15         7.04 o                         
   6   0  12        109.70        176.92        20.05 o                         
   7   0  12         63.67         65.17        13.49 o                         
   8   0  12         23.64         34.81         9.67 o                         
   9   0  12         71.81         89.20        17.34 o                         
  10   0  12          0.06          6.61         6.57 o                         
   1   1  12         39.28         31.13         1.70 o                         
   2   1  12        660.60        647.64         7.63 o                         
   3   1  12        275.70        303.86         5.72 o                         
   4   1  12        135.44        141.89         3.99 o                         
   5   1  12        142.58        139.84         4.96 o                         
   6   1  12         98.39        104.61         4.11 o                         
   7   1  12        177.00        166.57        10.41 o                         
   8   1  12          5.49          8.16         4.28 o                         
   9   1  12         73.70         70.14        10.91 o                         
  10   1  12          2.57         -0.01         3.03 o                         
   0   2  12        319.82        363.77         9.64 o                         
   1   2  12        384.63        402.82         6.76 o                         
   2   2  12        385.20        417.60         7.14 o                         
   3   2  12          8.37         13.03         1.05 o                         
   4   2  12          0.01          0.45         0.42 o                         
   5   2  12         31.39         42.40         2.56 o                         
   6   2  12        294.72        246.78         8.20 o                         
   7   2  12          4.98          8.36         2.39 o                         
   8   2  12         34.33         40.27         4.97 o                         
   9   2  12         32.88         33.85         6.01 o                         
  10   2  12          0.89         -2.44         2.44 o                         
   1   3  12        132.57        130.53         3.53 o                         
   2   3  12        245.87        227.55         5.09 o                         
   3   3  12         67.64         50.65         2.47 o                         
   4   3  12         78.35         62.84         2.59 o                         
   5   3  12         69.16         71.53         3.46 o                         
   6   3  12         14.81         14.30         2.32 o                         
   7   3  12        131.53        128.58         8.32 o                         
   8   3  12         10.14         11.51         2.65 o                         
   9   3  12         21.44         27.54         5.46 o                         
  10   3  12          7.97         11.69         3.71 o                         
   0   4  12        594.66        630.28        11.68 o                         
   1   4  12        221.45        236.89         5.66 o                         
   2   4  12        319.08        305.66         6.25 o                         
   3   4  12          5.32          5.50         0.85 o                         
   4   4  12         26.08         29.58         2.35 o                         
   5   4  12         11.51         14.42         2.37 o                         
   6   4  12         14.19          8.46         2.38 o                         
   7   4  12          0.34          1.69         2.06 o                         
   9   4  12          0.02          3.35         3.14 o                         
  10   4  12         24.17         34.19         6.18 o                         
   1   5  12        237.57        259.12         6.76 o                         
   2   5  12          4.20          6.87         1.06 o                         
   3   5  12         68.36         69.85         3.94 o                         
   4   5  12         85.30         74.67         4.28 o                         
   5   5  12         46.64         36.17         3.73 o                         
   6   5  12         16.93         11.44         2.97 o                         
   7   5  12          2.69          3.02         2.11 o                         
   8   5  12         13.08          8.56         2.44 o                         
   9   5  12          0.52         -0.40         1.92 o                         
  10   5  12          7.80          7.45         4.06 o                         
   0   6  12        418.32        652.09        19.94 o                         
   1   6  12        497.39        513.69        12.06 o                         
   2   6  12         43.25         44.31         2.55 o                         
   4   6  12        147.18        154.34         6.89 o                         
   5   6  12         32.96         37.58         4.58 o                         
   6   6  12        150.82        181.89         8.67 o                         
   7   6  12         12.76         11.92         3.50 o                         
   8   6  12         19.50         10.05         3.06 o                         
   9   6  12          4.08          7.15         2.51 o                         
   1   7  12         10.32          9.56         2.62 o                         
   2   7  12        397.27        365.12        10.84 o                         
   3   7  12          7.22          4.50         1.71 o                         
   4   7  12         69.93         67.21         4.86 o                         
   5   7  12         54.20         55.47         4.96 o                         
   6   7  12          6.00          2.53         1.94 o                         
   7   7  12          3.67          3.68         3.12 o                         
   8   7  12          4.50          9.22         3.59 o                         
   9   7  12          0.00         -0.73         4.22 o                         
   0   8  12        223.80        232.36        12.80 o                         
   1   8  12         55.47         52.50         4.37 o                         
   2   8  12         16.43         16.21         2.63 o                         
   3   8  12         21.51         22.21         2.95 o                         
   4   8  12         24.25         55.17         4.69 o                         
   5   8  12         34.68         38.09         4.86 o                         
   6   8  12          3.45          3.21         2.11 o                         
   7   8  12         16.72         14.29         4.02 o                         
   8   8  12          0.62         -2.70         2.70 o                         
   1   9  12         34.68         38.94         3.93 o                         
   2   9  12         11.19          8.48         2.02 o                         
   3   9  12         81.58         92.24         6.18 o                         
   4   9  12          3.60          6.22         2.02 o                         
   5   9  12         21.80         18.24         4.11 o                         
   6   9  12         11.58         12.88         3.75 o                         
   7   9  12          1.30          3.06         3.36 o                         
   0  10  12          0.56         -0.49         2.02 o                         
   1  10  12         23.50         23.32         3.43 o                         
   2  10  12          9.35         11.24         2.35 o                         
   3  10  12          3.47          1.79         1.78 o                         
   4  10  12          1.98          2.51         1.76 o                         
   5  10  12          0.30          2.22         2.19 o                         
   6  10  12          7.03         12.95         4.16 o                         
   1  11  12          0.24         -1.96         1.96 o                         
   2  11  12         11.74         14.92         2.61 o                         
   3  11  12          3.60          6.75         2.37 o                         
   4  11  12          7.24         10.74         2.76 o                         
   5  11  12          2.67          5.91         2.61 o                         
   0  12  12          3.56          4.61         2.53 o                         
   1  12  12          3.51          3.72         1.70 o                         
   2  12  12          7.96          3.11         1.75 o                         
   3  12  12          0.71          5.24         2.02 o                         
   1   1  13         42.52         42.10         2.27 o                         
   2   1  13         21.29         27.51         1.69 o                         
   3   1  13         40.97         60.01         2.56 o                         
   4   1  13          1.82          3.77         0.87 o                         
   5   1  13         24.85         21.16         2.27 o                         
   6   1  13          1.48          4.54         1.36 o                         
   7   1  13        102.74        109.24         7.61 o                         
   8   1  13         22.52         28.46         5.50 o                         
   9   1  13         21.35         27.89         5.69 o                         
  10   1  13          6.60          5.80         4.68 o                         
   0   2  13         17.14         17.40         2.40 o                         
   1   2  13        163.17        168.43         5.11 o                         
   2   2  13         59.60         52.79         2.55 o                         
   3   2  13         50.54         45.01         2.03 o                         
   4   2  13         47.77         41.33         1.88 o                         
   5   2  13         12.22          9.38         1.30 o                         
   6   2  13         55.58         51.22         3.97 o                         
   7   2  13         62.42         62.47         5.41 o                         
   8   2  13        109.84        123.62         8.57 o                         
   9   2  13         14.87         14.42         3.88 o                         
  10   2  13         19.70         30.34         6.06 o                         
   1   3  13          3.39          3.85         0.73 o                         
   2   3  13          5.56          2.55         0.87 o                         
   3   3  13         13.22         17.83         1.23 o                         
   4   3  13          3.05          5.30         0.89 o                         
   5   3  13         39.78         42.90         2.66 o                         
   6   3  13          3.52          5.79         2.49 o                         
   7   3  13          3.47          1.51         1.71 o                         
   8   3  13          0.68          0.49         1.77 o                         
   9   3  13          7.11          5.10         3.58 o                         
  10   3  13          1.43          4.76         4.17 o                         
   0   4  13          2.15          3.99         1.21 o                         
   1   4  13        459.07        480.68         8.28 o                         
   2   4  13         34.15         49.35         2.69 o                         
   3   4  13        267.60        300.96         5.71 o                         
   4   4  13         30.73         35.44         3.15 o                         
   5   4  13        130.39        135.20         6.24 o                         
   6   4  13         38.86         36.91         3.72 o                         
   7   4  13         24.41         22.08         3.73 o                         
   8   4  13         10.20          9.27         2.41 o                         
   9   4  13          0.09         -2.52         2.52 o                         
  10   4  13          0.50          4.53         3.18 o                         
   1   5  13          9.95         12.80         1.73 o                         
   2   5  13        229.21        239.93         5.74 o                         
   3   5  13         27.54         21.94         2.40 o                         
   4   5  13          3.49          2.75         1.66 o                         
   5   5  13        130.16        118.24         6.61 o                         
   6   5  13          0.54         -1.62         1.62 o                         
   7   5  13         19.19         16.37         3.16 o                         
   8   5  13          6.94          5.86         2.81 o                         
   9   5  13          0.01         -0.88         2.26 o                         
   0   6  13         86.10        118.28         8.44 o                         
   1   6  13        385.08        355.35         8.50 o                         
   2   6  13          8.58          9.40         1.42 o                         
   3   6  13         51.48         48.47         4.01 o                         
   4   6  13         32.12         35.37         3.43 o                         
   5   6  13         93.98         96.48         6.31 o                         
   6   6  13          2.58          3.22         1.68 o                         
   7   6  13         21.02         24.63         3.42 o                         
   8   6  13          0.54          2.31         2.13 o                         
   9   6  13         12.43          7.23         2.65 o                         
   1   7  13          9.89          8.82         2.44 o                         
   2   7  13        932.99        945.31        17.81 o                         
   3   7  13          7.21          8.36         2.01 o                         
   4   7  13        115.10         95.64         5.88 o                         
   5   7  13         67.30         80.68         5.97 o                         
   6   7  13          0.67         -0.22         1.79 o                         
   7   7  13         16.02          6.19         2.42 o                         
   8   7  13          0.35          0.46         3.21 o                         
   0   8  13          1.38          4.68         2.62 o                         
   1   8  13        122.99        113.32         6.50 o                         
   2   8  13          1.58          2.96         2.04 o                         
   3   8  13          2.15          0.51         1.78 o                         
   4   8  13          4.43          3.48         2.51 o                         
   5   8  13         10.03          5.27         1.84 o                         
   6   8  13          4.09          1.67         1.84 o                         
   7   8  13          0.61          3.77         2.50 o                         
   8   8  13          1.84         10.56         4.45 o                         
   1   9  13          1.45         -0.05         1.78 o                         
   2   9  13          0.05         -1.48         1.57 o                         
   3   9  13          2.35          3.13         1.62 o                         
   4   9  13          2.75          4.77         2.09 o                         
   5   9  13          0.64          0.47         1.74 o                         
   6   9  13          1.41         -0.79         2.38 o                         
   7   9  13          3.77          5.86         2.40 o                         
   0  10  13          0.04         -1.77         2.59 o                         
   1  10  13         31.06         33.00         3.84 o                         
   2  10  13          0.11         -0.41         1.65 o                         
   3  10  13          0.93          1.91         1.75 o                         
   4  10  13         14.58         16.75         3.25 o                         
   5  10  13          1.36          2.05         1.91 o                         
   6  10  13         29.22         29.55         5.72 o                         
   1  11  13          0.05         -1.88         1.88 o                         
   2  11  13         10.31          8.81         2.20 o                         
   3  11  13          7.20          2.55         1.56 o                         
   4  11  13          0.03         -0.49         1.89 o                         
   5  11  13          2.83          2.67         2.24 o                         
   0  12  13          0.31         -2.15         2.31 o                         
   1  12  13          0.47          2.00         3.52 o                         
   2  12  13          1.01          1.97         2.38 o                         
   3  12  13          0.54          1.49         2.06 o                         
   0   0  14        831.39        833.16        21.71 o                         
   1   0  14         13.28         22.64         2.65 o                         
   2   0  14        160.53        144.56         5.62 o                         
   3   0  14         29.13         33.03         2.86 o                         
   4   0  14        259.41        217.87        11.82 o                         
   5   0  14          0.14         -2.81         3.25 o                         
   6   0  14        124.59        130.45        17.21 o                         
   7   0  14         21.81         72.79        14.58 o                         
   8   0  14          5.60          0.34         3.50 o                         
   9   0  14          0.07          0.19         5.31 o                         
  10   0  14          0.06          6.72         5.38 o                         
   1   1  14         13.05         15.29         1.79 o                         
   2   1  14         13.37         11.68         1.28 o                         
   3   1  14         24.92         29.74         2.08 o                         
   4   1  14        620.11        654.56         9.93 o                         
   5   1  14          0.12          0.24         1.10 o                         
   6   1  14          4.11          2.61         1.63 o                         
   7   1  14         66.38         69.22         6.25 o                         
   8   1  14        166.65        186.05        15.46 o                         
   9   1  14         15.51         20.58         4.51 o                         
  10   1  14          0.07         -2.94         2.94 o                         
   0   2  14       1479.73       1475.51        35.11 o                         
   1   2  14         27.16         47.87         2.91 o                         
   2   2  14        488.11        500.02         8.02 o                         
   3   2  14          3.73          2.33         0.74 o                         
   4   2  14         98.02         88.58         2.89 o                         
   5   2  14          5.37          4.04         0.95 o                         
   6   2  14        214.16        214.02         8.03 o                         
   7   2  14          4.10          6.80         2.18 o                         
   8   2  14          9.55         12.03         2.93 o                         
   9   2  14          3.95          6.18         2.86 o                         
  10   2  14         26.71         17.43         6.74 o                         
   1   3  14         13.99         15.16         1.44 o                         
   2   3  14         75.33         82.84         3.50 o                         
   3   3  14          1.28          0.25         0.62 o                         
   4   3  14         41.31         46.75         2.78 o                         
   5   3  14          2.71          5.55         1.52 o                         
   6   3  14         33.48         31.33         3.37 o                         
   7   3  14         50.82         56.51         5.86 o                         
   8   3  14          3.65          1.73         1.50 o                         
   9   3  14         35.08         41.57         6.84 o                         
  10   3  14         10.91          4.83         3.40 o                         
   0   4  14         46.90         38.30         2.78 o                         
   1   4  14        115.88        114.17         4.20 o                         
   2   4  14         34.13         33.84         2.35 o                         
   3   4  14          7.87          6.62         1.10 o                         
   4   4  14          0.00         -0.91         1.29 o                         
   5   4  14          8.99          6.98         1.42 o                         
   6   4  14         18.06         14.03         2.30 o                         
   7   4  14          7.21          3.73         1.95 o                         
   8   4  14         13.03          6.51         2.80 o                         
   9   4  14          2.01          2.90         2.47 o                         
   1   5  14         39.48         38.51         2.52 o                         
   2   5  14        225.59        247.92         6.12 o                         
   3   5  14        148.86        142.44         5.95 o                         
   4   5  14         63.38         72.01         4.76 o                         
   5   5  14         46.05         44.07         3.93 o                         
   6   5  14         95.52        100.02         6.37 o                         
   7   5  14          0.94         -0.22         1.95 o                         
   8   5  14          0.27          2.60         2.29 o                         
   9   5  14          0.07          0.33         2.69 o                         
   0   6  14         24.22         23.16         4.79 o                         
   1   6  14        954.72       1032.03        14.80 o                         
   2   6  14         82.15         96.19         5.67 o                         
   3   6  14        113.73        108.00         5.98 o                         
   4   6  14        137.72        134.09         6.22 o                         
   5   6  14          2.10          1.10         1.81 o                         
   6   6  14          0.36          1.59         1.53 o                         
   7   6  14          6.73          4.99         1.95 o                         
   8   6  14          0.35          2.49         2.52 o                         
   9   6  14          9.25          5.73         3.92 o                         
   1   7  14          8.01          5.80         2.00 o                         
   2   7  14         37.42         38.08         4.09 o                         
   3   7  14          5.30          5.53         1.62 o                         
   4   7  14          0.28         -0.52         1.51 o                         
   5   7  14         23.61         23.41         3.54 o                         
   6   7  14          1.04          1.69         1.93 o                         
   7   7  14          2.96         19.14         4.63 o                         
   8   7  14          2.91          4.20         2.92 o                         
   0   8  14          1.15          4.66         3.22 o                         
   1   8  14          2.37          0.47         1.64 o                         
   2   8  14          1.99          0.64         1.45 o                         
   3   8  14          4.91          7.46         2.16 o                         
   4   8  14          2.17          2.66         2.44 o                         
   5   8  14          1.60         -0.54         1.78 o                         
   6   8  14         14.22         11.55         2.80 o                         
   7   8  14          0.01          0.57         2.72 o                         
   1   9  14          4.77          6.78         2.14 o                         
   2   9  14         39.74         41.02         4.25 o                         
   3   9  14          3.01         -1.18         1.92 o                         
   4   9  14         29.28         32.62         3.89 o                         
   5   9  14         38.53         39.55         4.73 o                         
   6   9  14         16.96         18.49         3.91 o                         
   7   9  14         11.25          9.04         4.23 o                         
   0  10  14          0.66          1.15         2.56 o                         
   1  10  14          0.00          1.39         2.01 o                         
   2  10  14          3.08          2.02         1.74 o                         
   3  10  14          9.41          9.46         2.32 o                         
   4  10  14          1.52          0.36         2.00 o                         
   5  10  14          3.75          9.44         2.91 o                         
   6  10  14          0.46          0.14         4.50 o                         
   1  11  14          1.64          2.43         1.63 o                         
   2  11  14          1.44          5.33         2.45 o                         
   3  11  14          2.64          5.38         2.15 o                         
   4  11  14          0.10         -0.05         1.76 o                         
   0  12  14          1.58         -1.06         3.29 o                         
   1  12  14          0.12          2.11         2.30 o                         
   2  12  14          0.04          1.21         1.92 o                         
   1   1  15          0.61         -0.14         1.11 o                         
   2   1  15          3.74          3.04         1.07 o                         
   3   1  15        274.42        275.00         6.44 o                         
   4   1  15         91.47         74.33         3.34 o                         
   5   1  15        279.53        301.33         8.47 o                         
   6   1  15         45.33         47.41         5.06 o                         
   7   1  15          6.51          6.60         2.74 o                         
   8   1  15          0.25         12.00         4.41 o                         
   9   1  15          9.98          8.95         3.55 o                         
  10   1  15          0.10         -2.08         6.44 o                         
   0   2  15        348.75        338.34        11.57 o                         
   1   2  15        620.03        656.04        10.85 o                         
   2   2  15          2.22          1.64         0.91 o                         
   3   2  15         29.19         35.46         2.06 o                         
   4   2  15         28.38         31.10         2.04 o                         
   5   2  15         21.25         20.54         2.47 o                         
   6   2  15          0.37          3.19         1.93 o                         
   7   2  15         54.50         52.21         5.13 o                         
   8   2  15          6.29          4.14         2.29 o                         
   9   2  15         19.14         17.61         4.86 o                         
  10   2  15          3.99          4.90         3.52 o                         
   1   3  15         46.38         51.04         2.71 o                         
   2   3  15          6.55          5.58         0.98 o                         
   3   3  15         18.61         16.21         1.27 o                         
   4   3  15         86.38         70.16         3.70 o                         
   5   3  15        118.09        112.29         6.52 o                         
   6   3  15         89.66         99.35         5.98 o                         
   7   3  15          0.90          1.07         1.95 o                         
   8   3  15          9.24         13.12         5.10 o                         
   9   3  15         17.46         35.93         6.31 o                         
   0   4  15        458.68        491.44        10.21 o                         
   1   4  15          1.78          0.67         0.74 o                         
   2   4  15        814.00        825.50        11.69 o                         
   3   4  15         59.88         60.55         3.27 o                         
   4   4  15        197.72        188.30         7.51 o                         
   5   4  15         38.80         47.14         3.92 o                         
   6   4  15         15.39         12.15         2.42 o                         
   7   4  15          2.61         -1.27         2.99 o                         
   8   4  15          6.36          8.13         2.98 o                         
   9   4  15         23.66         30.25         5.05 o                         
   1   5  15          0.11          0.77         1.19 o                         
   2   5  15         56.11         59.02         3.15 o                         
   3   5  15         42.93         46.30         3.53 o                         
   4   5  15          3.09         -1.35         1.44 o                         
   5   5  15         52.61         48.37         4.14 o                         
   6   5  15          0.31          1.65         1.64 o                         
   7   5  15          8.77          8.83         3.28 o                         
   8   5  15          0.72         -0.56         2.07 o                         
   9   5  15          0.46          1.03         2.41 o                         
   0   6  15       1466.73       1848.52        49.12 o                         
   1   6  15         57.03         70.56         4.04 o                         
   2   6  15        141.76        129.28         6.76 o                         
   3   6  15          9.60         17.09         2.71 o                         
   4   6  15         39.77         44.87         3.78 o                         
   5   6  15         11.90         15.15         2.43 o                         
   6   6  15          0.93          3.23         3.27 o                         
   7   6  15         11.39          7.20         3.43 o                         
   8   6  15          0.69         -0.99         2.96 o                         
   1   7  15         14.64         16.37         2.79 o                         
   2   7  15        269.77        250.65         9.63 o                         
   3   7  15          2.80          2.06         1.77 o                         
   4   7  15         17.44         21.97         3.05 o                         
   5   7  15          1.76          4.15         2.42 o                         
   6   7  15          0.35          2.41         1.82 o                         
   7   7  15          3.19          3.26         3.67 o                         
   8   7  15          0.57          1.86         2.68 o                         
   0   8  15        104.39         98.61         8.99 o                         
   1   8  15          1.99          1.16         1.73 o                         
   2   8  15         14.20         10.13         2.33 o                         
   3   8  15          3.40         -0.02         1.64 o                         
   4   8  15          3.28          2.01         1.71 o                         
   5   8  15          1.00          1.19         1.98 o                         
   6   8  15          0.20          1.48         2.57 o                         
   7   8  15          2.41         -0.40         2.27 o                         
   1   9  15          5.53          4.52         1.64 o                         
   2   9  15          0.48         -1.08         1.80 o                         
   3   9  15          4.42         24.69         3.56 o                         
   4   9  15         11.44         14.33         2.79 o                         
   5   9  15          0.00          3.59         2.96 o                         
   6   9  15          9.78          8.57         2.81 o                         
   0  10  15         14.19         21.52         4.90 o                         
   1  10  15          0.00         -1.68         2.04 o                         
   2  10  15          9.02         10.77         2.91 o                         
   3  10  15          0.23          0.65         2.12 o                         
   4  10  15          0.43          3.36         2.02 o                         
   5  10  15          0.05          1.82         1.94 o                         
   1  11  15          0.58          0.84         1.90 o                         
   2  11  15          1.70         -1.21         3.01 o                         
   3  11  15          0.16         -0.53         1.82 o                         
   4  11  15          0.16          1.92         2.04 o                         
   0   0  16       2167.93       2088.56        36.78 o                         
   1   0  16        657.37        611.46        14.12 o                         
   2   0  16       1819.99       1931.68        25.24 o                         
   3   0  16         18.26         16.20         2.17 o                         
   4   0  16         37.15        116.50        14.46 o                         
   5   0  16        295.60        295.54        13.01 o                         
   6   0  16        485.44        465.49        23.25 o                         
   7   0  16         42.17         42.44         8.00 o                         
   8   0  16         73.98         80.72        10.89 o                         
   9   0  16          7.69         11.74         5.93 o                         
  10   0  16          0.00          0.33         3.45 o                         
   1   1  16        171.77        171.73         6.06 o                         
   2   1  16         17.75         16.32         2.15 o                         
   3   1  16          8.47          7.96         1.30 o                         
   4   1  16         33.21         39.10         2.86 o                         
   5   1  16         69.21         67.36         3.95 o                         
   6   1  16         30.15         24.35         3.81 o                         
   7   1  16          0.10          4.30         3.12 o                         
   8   1  16         90.01         95.77         9.74 o                         
   9   1  16          0.00          2.09         3.01 o                         
   0   2  16         64.53         53.34         4.87 o                         
   1   2  16         35.18         29.36         2.45 o                         
   2   2  16         69.78         73.69         3.82 o                         
   3   2  16         66.22         74.74         3.37 o                         
   4   2  16         62.19         47.27         2.72 o                         
   5   2  16         22.33         19.94         2.71 o                         
   6   2  16         10.81          7.10         2.18 o                         
   7   2  16          0.03         -1.82         1.82 o                         
   8   2  16          5.83          5.76         5.86 o                         
   9   2  16          0.80          1.47         4.91 o                         
   1   3  16          5.56          4.34         0.92 o                         
   2   3  16         26.91         33.53         2.39 o                         
   3   3  16         36.69         30.11         1.94 o                         
   4   3  16         12.42         15.91         1.90 o                         
   5   3  16         11.89          9.95         2.12 o                         
   6   3  16         42.83         45.70         5.19 o                         
   7   3  16          4.69          9.36         2.88 o                         
   8   3  16         51.10         60.87         5.89 o                         
   9   3  16         14.17         16.46         4.92 o                         
   0   4  16         52.02         39.87         3.04 o                         
   1   4  16          1.73          3.42         0.81 o                         
   2   4  16          3.00          3.02         1.10 o                         
   3   4  16         42.57         45.90         2.94 o                         
   4   4  16         13.89          9.34         2.00 o                         
   5   4  16          3.94          3.89         1.44 o                         
   6   4  16          0.23          1.08         2.33 o                         
   7   4  16          0.66          0.86         2.23 o                         
   8   4  16         15.93         19.40         5.48 o                         
   9   4  16          0.51          6.86         3.97 o                         
   1   5  16        333.31        300.43         6.79 o                         
   2   5  16          3.11          3.53         1.05 o                         
   3   5  16        370.45        339.97        10.33 o                         
   4   5  16         30.83         30.84         3.19 o                         
   5   5  16          9.11          6.59         1.71 o                         
   6   5  16         23.69         16.83         2.91 o                         
   7   5  16          0.22         -0.07         2.20 o                         
   8   5  16          1.76          0.67         2.24 o                         
   9   5  16          0.02         -1.44         2.40 o                         
   0   6  16          0.91          9.64         2.77 o                         
   1   6  16          6.38          5.42         1.57 o                         
   2   6  16         71.27         71.82         5.23 o                         
   3   6  16         11.73         10.41         1.96 o                         
   4   6  16         78.00         75.31         5.17 o                         
   5   6  16         39.21         37.06         4.00 o                         
   6   6  16          0.14          2.52         1.67 o                         
   7   6  16         15.50          9.99         3.25 o                         
   8   6  16          0.08         -2.17         2.27 o                         
   1   7  16          1.93          2.98         2.38 o                         
   2   7  16         46.78         56.34         4.71 o                         
   3   7  16          0.21         -0.76         1.66 o                         
   4   7  16          0.89          1.42         2.24 o                         
   5   7  16          0.42         -1.41         2.53 o                         
   6   7  16          3.40          3.86         2.68 o                         
   7   7  16          6.04          8.81         5.03 o                         
   8   7  16          0.08          0.57         2.43 o                         
   1   8  16         49.49         38.41         4.09 o                         
   2   8  16          0.07          2.40         1.71 o                         
   3   8  16          0.77         -0.32         1.77 o                         
   5   8  16          0.05          1.95         2.24 o                         
   6   8  16          8.04          5.97         3.13 o                         
   7   8  16          0.50          3.13         2.74 o                         
   1   9  16          8.53          6.77         2.41 o                         
   2   9  16         10.40          6.90         2.18 o                         
   3   9  16          2.62          3.29         2.14 o                         
   4   9  16          1.21          1.05         2.11 o                         
   5   9  16          7.09          6.24         2.74 o                         
   6   9  16          4.30          5.54         2.22 o                         
   0  10  16          9.15         12.77         3.98 o                         
   1  10  16          0.20          1.09         2.19 o                         
   2  10  16          0.50         -0.91         2.09 o                         
   3  10  16          1.12          1.77         2.02 o                         
   4  10  16          0.00          0.45         1.99 o                         
   5  10  16          0.03          4.24         2.06 o                         
   1  11  16          0.29          0.95         2.48 o                         
   2  11  16          1.11          4.20         2.06 o                         
   3  11  16          5.51          5.05         2.18 o                         
   1   1  17         65.84         62.75         3.85 o                         
   2   1  17        364.14        343.80         9.00 o                         
   3   1  17         45.40         37.69         3.09 o                         
   4   1  17          1.27          1.94         1.17 o                         
   5   1  17          0.00          1.40         1.13 o                         
   6   1  17         33.85         35.59         4.71 o                         
   7   1  17          3.30          4.05         2.29 o                         
   8   1  17          3.01          4.77         3.11 o                         
   9   1  17          7.47          3.89         3.58 o                         
   0   2  17         70.09         65.14         5.52 o                         
   1   2  17          5.26          8.97         1.60 o                         
   2   2  17         53.23         59.77         3.61 o                         
   3   2  17          2.39          3.07         1.10 o                         
   4   2  17          9.31         12.93         1.74 o                         
   5   2  17         10.01         10.95         1.88 o                         
   6   2  17         47.43         43.32         5.16 o                         
   7   2  17          0.42          1.25         1.67 o                         
   8   2  17          0.32          5.58         3.35 o                         
   9   2  17          2.51          1.56         2.57 o                         
   1   3  17          0.00         -0.65         1.00 o                         
   2   3  17         40.72         35.35         2.56 o                         
   3   3  17        110.09        108.60         4.59 o                         
   4   3  17        123.19        139.91         6.64 o                         
   5   3  17        140.38        141.33         6.73 o                         
   6   3  17         47.28         48.83         5.44 o                         
   7   3  17          0.18         -0.43         2.47 o                         
   8   3  17          1.21          5.96         2.66 o                         
   9   3  17         13.35          9.22         7.55 o                         
   0   4  17          1.21          0.25         0.91 o                         
   1   4  17         11.04          5.30         1.07 o                         
   2   4  17         58.51         56.80         3.28 o                         
   3   4  17         14.19         11.72         2.06 o                         
   4   4  17         12.62         16.13         2.37 o                         
   5   4  17         26.64         22.11         2.68 o                         
   6   4  17         30.21         18.92         5.45 o                         
   7   4  17         62.77         76.91         7.18 o                         
   8   4  17          3.53          3.33         2.46 o                         
   9   4  17         41.44         44.86         6.43 o                         
   1   5  17         36.65         35.80         2.58 o                         
   2   5  17        317.76        296.68         8.93 o                         
   3   5  17         37.36         34.36         3.38 o                         
   4   5  17          2.59          2.54         1.49 o                         
   5   5  17          0.31         -1.59         1.59 o                         
   6   5  17         11.98         14.22         3.29 o                         
   7   5  17          0.55          2.70         2.35 o                         
   8   5  17          0.75          4.49         2.54 o                         
   0   6  17        175.20        149.72         8.15 o                         
   1   6  17         24.22         16.56         2.22 o                         
   2   6  17         80.10         85.13         5.74 o                         
   3   6  17         46.51         48.08         3.86 o                         
   4   6  17          4.27          7.44         2.15 o                         
   5   6  17          1.80          2.64         1.53 o                         
   6   6  17          0.78          2.75         2.23 o                         
   7   6  17          2.13         -0.99         1.95 o                         
   8   6  17          6.98          4.91         2.87 o                         
   1   7  17         72.66         81.09         5.73 o                         
   2   7  17         18.97         15.92         2.64 o                         
   3   7  17         57.58         55.30         4.86 o                         
   4   7  17          8.93          5.07         2.15 o                         
   5   7  17          1.06         -0.74         1.90 o                         
   6   7  17          0.30          0.95         3.29 o                         
   7   7  17          0.01          7.94         3.68 o                         
   0   8  17        156.04        174.34        12.35 o                         
   1   8  17          1.47          1.65         1.82 o                         
   2   8  17         23.67         25.44         3.48 o                         
   3   8  17         11.59         14.41         3.05 o                         
   4   8  17         15.41         19.52         3.18 o                         
   5   8  17          7.93          1.81         2.46 o                         
   6   8  17          8.94          7.57         3.04 o                         
   1   9  17         15.70         11.92         2.96 o                         
   2   9  17          8.60          6.76         2.14 o                         
   3   9  17         11.55          4.31         2.04 o                         
   4   9  17          2.78          6.15         2.27 o                         
   5   9  17          0.71          2.53         2.62 o                         
   0  10  17          1.32         12.60         4.62 o                         
   1  10  17          2.07          2.55         3.60 o                         
   2  10  17          0.18         -1.30         1.77 o                         
   3  10  17          3.83          6.38         2.35 o                         
   4  10  17          2.60          3.36         2.05 o                         
   1  11  17          2.95         10.91         2.68 o                         
   2  11  17          0.15         -2.53         3.05 o                         
   0   0  18        147.56        190.02        12.03 o                         
   1   0  18         20.59         24.54         3.89 o                         
   2   0  18         71.44         67.06         5.13 o                         
   3   0  18         22.36         27.18         5.00 o                         
   4   0  18          0.05          0.32         2.16 o                         
   5   0  18         79.66         79.76         7.06 o                         
   6   0  18         49.98         88.37        10.75 o                         
   7   0  18         43.57         46.23         8.23 o                         
   8   0  18         20.33         14.77         5.20 o                         
   9   0  18          3.99         25.34         7.31 o                         
   1   1  18          7.71          2.72         1.30 o                         
   2   1  18          0.71          0.33         1.15 o                         
   3   1  18         50.86         45.09         3.42 o                         
   4   1  18          0.71          2.43         1.29 o                         
   5   1  18          6.33          4.88         2.07 o                         
   6   1  18         29.66         32.90         4.74 o                         
   7   1  18         37.51         33.11         5.60 o                         
   8   1  18         15.56         11.14         4.06 o                         
   9   1  18          0.71          6.62         3.11 o                         
   0   2  18         24.02         26.99         3.66 o                         
   1   2  18         17.74         11.60         2.34 o                         
   2   2  18        114.90        111.44         5.32 o                         
   3   2  18          0.05          0.35         1.12 o                         
   4   2  18         41.91         46.97         3.16 o                         
   5   2  18         36.00         25.75         3.12 o                         
   6   2  18         28.55         27.09         3.89 o                         
   7   2  18          6.40          9.59         3.00 o                         
   8   2  18         18.34         24.82         7.13 o                         
   9   2  18          4.09          7.07         4.89 o                         
   1   3  18          1.30          1.66         1.21 o                         
   2   3  18         20.00         15.74         1.93 o                         
   3   3  18          0.79          4.55         1.31 o                         
   4   3  18          1.80          2.70         1.40 o                         
   5   3  18          4.99          4.69         1.49 o                         
   6   3  18         13.87         15.63         3.87 o                         
   7   3  18         10.43          4.60         2.58 o                         
   8   3  18         44.18         69.61         7.60 o                         
   9   3  18          0.55          6.73         3.51 o                         
   0   4  18         18.10         19.32         2.26 o                         
   1   4  18          6.24          2.03         1.04 o                         
   2   4  18          7.51          4.54         1.16 o                         
   3   4  18         12.49          8.70         1.56 o                         
   4   4  18          5.78          7.75         1.88 o                         
   5   4  18          8.28          9.24         2.11 o                         
   6   4  18          2.45          5.49         2.41 o                         
   7   4  18          0.38          4.95         2.48 o                         
   8   4  18          9.57         13.51         3.85 o                         
   1   5  18         35.71         35.07         2.53 o                         
   2   5  18        185.47        181.68         6.61 o                         
   3   5  18         41.32         37.91         3.61 o                         
   4   5  18         46.91         42.22         3.95 o                         
   5   5  18          0.83          0.29         1.63 o                         
   6   5  18          6.67          9.11         2.75 o                         
   7   5  18          0.97          3.97         2.23 o                         
   8   5  18          9.83         11.95         3.48 o                         
   0   6  18         82.06        141.28         8.03 o                         
   1   6  18        175.72        164.05         7.03 o                         
   2   6  18         21.60         13.16         2.32 o                         
   4   6  18          0.20         -0.07         1.52 o                         
   5   6  18          0.11          0.75         1.63 o                         
   6   6  18          8.92         10.09         2.74 o                         
   7   6  18          1.79          0.95         2.44 o                         
   1   7  18          4.02          6.96         1.83 o                         
   2   7  18         12.83         14.37         2.76 o                         
   3   7  18          7.19          7.01         2.17 o                         
   4   7  18          3.33          3.95         1.83 o                         
   5   7  18          1.54          2.59         1.90 o                         
   6   7  18          2.80          6.97         3.25 o                         
   7   7  18          3.55          9.20         3.27 o                         
   0   8  18         70.66         75.03         8.32 o                         
   1   8  18        127.66        139.10         8.02 o                         
   2   8  18          3.15          4.79         2.44 o                         
   3   8  18         35.94         36.43         4.28 o                         
   4   8  18          1.67         -1.30         2.73 o                         
   5   8  18          7.56          3.77         2.16 o                         
   6   8  18          2.32          1.70         2.75 o                         
   1   9  18          2.02          3.81         2.05 o                         
   2   9  18         53.12         55.76         5.60 o                         
   3   9  18         10.84         23.97         3.70 o                         
   4   9  18          0.04         -0.56         2.12 o                         
   5   9  18          4.79          7.83         2.94 o                         
   0  10  18          6.65          5.82         6.41 o                         
   1  10  18          0.09         -1.30         2.50 o                         
   2  10  18          0.12         -2.10         2.10 o                         
   3  10  18          0.10          0.76         1.93 o                         
   1   1  19         11.77          7.42         1.61 o                         
   2   1  19        120.37        116.40         5.58 o                         
   3   1  19         67.74         59.96         4.07 o                         
   4   1  19        306.53        328.25         8.97 o                         
   5   1  19         35.59         33.84         3.44 o                         
   6   1  19         47.13         39.23         5.27 o                         
   7   1  19          0.00          0.32         3.16 o                         
   8   1  19          5.43          6.29         2.68 o                         
   0   2  19          1.43          0.16         1.87 o                         
   1   2  19          0.08          0.95         1.13 o                         
   2   2  19         60.79         60.35         4.06 o                         
   3   2  19         20.64         24.53         2.48 o                         
   4   2  19          7.75          4.01         1.30 o                         
   5   2  19          0.37         -0.60         1.71 o                         
   6   2  19         45.10         52.71         5.28 o                         
   7   2  19          1.21          0.41         2.19 o                         
   8   2  19          1.73          2.00         3.04 o                         
   1   3  19         69.29         66.41         4.13 o                         
   2   3  19        113.07        124.87         5.13 o                         
   3   3  19        141.84        145.66         5.61 o                         
   4   3  19         54.59         65.61         4.49 o                         
   5   3  19          9.21          8.38         2.19 o                         
   6   3  19         35.97         35.55         5.05 o                         
   7   3  19          0.42          2.59         3.42 o                         
   8   3  19         10.04         10.99         5.17 o                         
   0   4  19        550.59        501.45        11.79 o                         
   1   4  19         27.19         21.44         2.13 o                         
   2   4  19        119.75        110.96         5.10 o                         
   3   4  19         10.41          9.13         1.88 o                         
   4   4  19         31.93         34.55         3.25 o                         
   5   4  19          1.69          3.30         1.50 o                         
   6   4  19         35.50         39.44         5.30 o                         
   7   4  19         10.44         10.13         2.94 o                         
   8   4  19          0.86         -1.72         2.04 o                         
   1   5  19         17.18         19.46         2.21 o                         
   2   5  19          2.12          0.99         1.44 o                         
   3   5  19         36.41         29.51         3.02 o                         
   4   5  19         13.72         14.24         2.60 o                         
   5   5  19          0.89         -0.48         1.50 o                         
   6   5  19          0.13          0.48         2.78 o                         
   7   5  19          0.91          3.19         3.13 o                         
   0   6  19          0.23         -0.16         2.28 o                         
   1   6  19          5.51          4.91         1.60 o                         
   2   6  19          5.07          3.11         2.17 o                         
   3   6  19         24.33         20.01         3.50 o                         
   4   6  19          3.49          2.36         1.39 o                         
   5   6  19          0.44         -0.97         1.45 o                         
   6   6  19          0.00         -0.88         2.15 o                         
   7   6  19          4.22          5.41         2.60 o                         
   1   7  19          0.61         -1.12         1.84 o                         
   2   7  19          7.69          4.59         2.04 o                         
   3   7  19          0.23          2.15         1.93 o                         
   4   7  19          2.96          1.66         1.83 o                         
   5   7  19          1.28         -1.18         2.13 o                         
   6   7  19          4.13          2.78         3.42 o                         
   0   8  19          0.13          2.62         2.63 o                         
   1   8  19         59.10         65.70         5.71 o                         
   2   8  19          2.27          5.42         2.51 o                         
   3   8  19          1.00          1.29         1.91 o                         
   4   8  19          0.47         -1.13         2.12 o                         
   5   8  19         13.92         15.10         3.01 o                         
   1   9  19          2.37          6.90         2.37 o                         
   2   9  19          3.23          3.86         1.97 o                         
   3   9  19          4.32          3.44         2.54 o                         
   4   9  19          0.81         -0.56         2.05 o                         
   0  10  19         10.54         15.82         4.74 o                         
   1  10  19          9.03          9.51         2.66 o                         
   2  10  19          4.09         12.02         2.97 o                         
   0   0  20        362.12        413.49        18.77 o                         
   1   0  20        430.90        485.11        14.41 o                         
   2   0  20          0.04          0.08         3.72 o                         
   3   0  20         46.23         41.09         5.91 o                         
   4   0  20        125.19        137.59        11.04 o                         
   5   0  20         32.34         41.66         6.58 o                         
   6   0  20          5.22          4.10         9.77 o                         
   7   0  20         30.97         29.45         8.62 o                         
   8   0  20          6.81          2.42         7.46 o                         
   1   1  20          8.99          5.34         1.48 o                         
   2   1  20         30.37         36.70         3.29 o                         
   3   1  20         27.29         27.75         2.97 o                         
   4   1  20          0.57          3.41         1.93 o                         
   5   1  20         47.28         45.32         5.03 o                         
   6   1  20          2.26          2.24         2.28 o                         
   7   1  20         44.01         52.12         6.36 o                         
   8   1  20          1.77          1.87         2.64 o                         
   0   2  20         34.45         27.13         4.05 o                         
   1   2  20         76.70         58.95         4.09 o                         
   2   2  20         56.48         62.75         4.41 o                         
   3   2  20         19.68         21.32         2.44 o                         
   4   2  20          3.12          4.54         1.73 o                         
   5   2  20          3.77          3.66         2.52 o                         
   6   2  20         19.70         16.76         3.65 o                         
   7   2  20          5.11          8.01         2.75 o                         
   8   2  20         18.80         14.23         5.59 o                         
   1   3  20          0.55         -0.96         1.30 o                         
   2   3  20        184.49        192.08         6.53 o                         
   3   3  20         27.96         31.58         3.18 o                         
   4   3  20         67.53         70.66         4.71 o                         
   5   3  20          5.75          5.69         1.85 o                         
   6   3  20          4.41          4.17         2.26 o                         
   7   3  20         26.04         25.93         4.06 o                         
   8   3  20          2.36          4.92         3.42 o                         
   0   4  20         25.12         29.12         4.36 o                         
   1   4  20         18.83         25.66         2.43 o                         
   2   4  20          0.53          0.54         1.35 o                         
   3   4  20          8.12          7.96         1.71 o                         
   4   4  20         17.65          8.63         1.73 o                         
   5   4  20         12.81          7.92         2.20 o                         
   6   4  20          0.11          1.28         2.25 o                         
   7   4  20          2.40          4.71         2.31 o                         
   1   5  20          2.78          4.12         1.51 o                         
   2   5  20         21.17         12.59         2.38 o                         
   3   5  20          0.01         -0.91         1.34 o                         
   4   5  20          9.06          4.94         2.43 o                         
   5   5  20          3.13          1.13         1.92 o                         
   6   5  20          9.62         11.26         2.90 o                         
   7   5  20          1.56          1.10         3.48 o                         
   0   6  20         65.95         66.68         9.16 o                         
   1   6  20         13.40         14.22         2.16 o                         
   2   6  20         14.18         10.50         1.88 o                         
   3   6  20         33.91         28.73         3.43 o                         
   4   6  20          4.03          2.09         1.92 o                         
   5   6  20          9.34         10.35         2.62 o                         
   6   6  20         13.87         19.43         4.05 o                         
   1   7  20         11.33          3.54         1.91 o                         
   2   7  20          3.87          4.84         1.82 o                         
   3   7  20         10.02          2.03         1.96 o                         
   4   7  20          0.97         -0.32         2.02 o                         
   5   7  20          0.01         -2.25         2.25 o                         
   6   7  20          0.03          2.36         2.99 o                         
   1   8  20          0.00          3.71         2.44 o                         
   2   8  20          0.16          1.64         1.77 o                         
   3   8  20          5.03          1.79         2.71 o                         
   4   8  20          0.26          3.04         2.37 o                         
   5   8  20          0.69         -2.35         2.35 o                         
   1   9  20         15.99         18.95         3.61 o                         
   2   9  20         25.05         30.33         4.27 o                         
   3   9  20          8.22          6.07         2.25 o                         
   0  10  20         15.94         11.65         4.57 o                         
   1   1  21         54.01         50.76         3.93 o                         
   2   1  21          0.22          1.06         1.55 o                         
   3   1  21         27.22         21.58         2.69 o                         
   4   1  21          6.59          2.93         1.51 o                         
   5   1  21          2.64          2.10         2.73 o                         
   6   1  21          2.09         -0.94         3.17 o                         
   7   1  21          2.48          7.94         3.07 o                         
   8   1  21          0.08          0.61         2.24 o                         
   0   2  21        151.69        157.62         9.68 o                         
   1   2  21         83.29         90.76         5.27 o                         
   2   2  21         59.84         59.27         4.33 o                         
   3   2  21         27.41         30.87         2.92 o                         
   4   2  21          0.03          2.00         1.49 o                         
   5   2  21         33.82         35.10         4.27 o                         
   6   2  21         17.94          9.56         3.01 o                         
   7   2  21         24.13         18.61         4.09 o                         
   8   2  21          2.37          1.49         3.14 o                         
   1   3  21        166.45        178.56         6.62 o                         
   2   3  21          8.52          6.49         1.61 o                         
   3   3  21         70.28         64.51         4.81 o                         
   4   3  21         31.03         36.11         3.57 o                         
   5   3  21         21.75         23.19         3.24 o                         
   6   3  21          6.41          9.63         2.32 o                         
   7   3  21          0.00          3.52         3.57 o                         
   0   4  21         16.50         12.51         2.68 o                         
   1   4  21          3.87          5.30         1.51 o                         
   2   4  21          7.90          7.67         1.72 o                         
   3   4  21         29.88         31.04         3.19 o                         
   4   4  21          4.28          6.42         1.96 o                         
   5   4  21          2.96          3.04         1.92 o                         
   6   4  21          2.45          2.18         1.77 o                         
   7   4  21          1.48          4.80         3.31 o                         
   1   5  21         24.75         18.91         2.69 o                         
   2   5  21          2.91          3.25         1.96 o                         
   3   5  21         13.14          9.23         2.24 o                         
   4   5  21         14.40         11.73         2.05 o                         
   5   5  21          1.19          1.13         2.45 o                         
   6   5  21          0.86          2.94         2.57 o                         
   0   6  21          6.48         20.34         4.51 o                         
   1   6  21          6.82          3.35         1.70 o                         
   2   6  21          6.28          5.44         1.71 o                         
   3   6  21          1.62         21.19         3.19 o                         
   4   6  21          0.47         -1.72         2.07 o                         
   5   6  21          1.51          1.28         2.45 o                         
   6   6  21          3.78          3.48         6.32 o                         
   1   7  21          7.94          3.35         2.01 o                         
   2   7  21          0.01          0.32         1.80 o                         
   3   7  21         16.49         20.27         3.11 o                         
   4   7  21          0.51         -0.19         2.49 o                         
   5   7  21          1.82         -2.83         2.83 o                         
   0   8  21          1.72          5.06         5.52 o                         
   1   8  21         27.57         32.52         4.19 o                         
   2   8  21          5.41          2.74         1.98 o                         
   3   8  21          4.63          5.60         2.69 o                         
   4   8  21          7.47          3.19         2.21 o                         
   1   9  21          0.16          0.45         2.47 o                         
   2   9  21          6.36          0.27         2.52 o                         
   0   0  22        340.44        381.39        25.66 o                         
   1   0  22          4.61          3.68         2.97 o                         
   2   0  22        205.58        235.81        14.48 o                         
   3   0  22         44.33         50.33         6.92 o                         
   4   0  22         11.96          8.90         2.78 o                         
   5   0  22          0.01         -1.60         2.72 o                         
   6   0  22         14.55          7.67         4.90 o                         
   7   0  22         13.89         15.69         5.25 o                         
   1   1  22          0.98         -0.76         1.44 o                         
   2   1  22         79.71         96.72         5.60 o                         
   3   1  22          2.40          2.07         1.33 o                         
   4   1  22          0.16          0.66         1.99 o                         
   5   1  22         35.42         47.49         5.43 o                         
   6   1  22         11.69         11.87         3.37 o                         
   7   1  22         29.03         29.49         6.47 o                         
   0   2  22         65.89         63.17         6.47 o                         
   1   2  22         62.99         73.63         4.89 o                         
   2   2  22          2.39          1.36         1.27 o                         
   3   2  22         81.08         89.61         5.67 o                         
   4   2  22         26.78         27.39         3.61 o                         
   5   2  22          0.42         -0.56         1.87 o                         
   6   2  22          7.67         11.19         3.07 o                         
   7   2  22          9.72          7.61         2.96 o                         
   1   3  22         15.90         19.88         2.70 o                         
   2   3  22         85.03         81.16         5.29 o                         
   3   3  22         15.01         13.34         2.51 o                         
   4   3  22         60.76         51.45         5.19 o                         
   5   3  22          0.86          1.22         2.07 o                         
   6   3  22          2.03          0.39         2.09 o                         
   7   3  22          6.04          4.55         2.88 o                         
   0   4  22          0.61         -1.08         2.11 o                         
   1   4  22         26.98         14.09         2.45 o                         
   2   4  22          6.15          8.71         3.00 o                         
   3   4  22          6.79          8.45         2.02 o                         
   4   4  22          0.02         -0.82         2.87 o                         
   5   4  22          4.05          2.83         1.88 o                         
   6   4  22          7.22          4.66         1.67 o                         
   1   5  22          2.93          1.19         1.44 o                         
   2   5  22          6.19          3.56         2.16 o                         
   3   5  22          1.87          3.09         1.90 o                         
   4   5  22          0.09         -2.25         4.68 o                         
   5   5  22          8.39          7.67         2.29 o                         
   6   5  22          0.10         -1.61         1.72 o                         
   0   6  22         21.04         29.12         5.62 o                         
   1   6  22         24.05         23.46         3.42 o                         
   2   6  22          8.42          4.45         2.08 o                         
   3   6  22         21.40         22.43         3.33 o                         
   4   6  22          0.68          0.97         2.06 o                         
   5   6  22          0.59          1.30         2.12 o                         
   1   7  22          0.05         -0.25         2.50 o                         
   2   7  22          1.34          0.49         2.27 o                         
   3   7  22          0.10         -1.70         1.70 o                         
   4   7  22          7.54          9.52         2.11 o                         
   0   8  22          0.55          2.51         2.92 o                         
   1   8  22         27.34         34.78         4.47 o                         
   2   8  22          0.34         -1.06         1.91 o                         
   3   8  22          0.40          0.82         2.38 o                         
   1   1  23         13.07          9.24         1.73 o                         
   2   1  23          0.01         -0.17         1.56 o                         
   3   1  23         13.48         14.21         2.23 o                         
   4   1  23          3.20          7.66         2.47 o                         
   5   1  23          0.08          0.58         1.77 o                         
   6   1  23          0.75          2.03         2.97 o                         
   7   1  23          1.54          8.42         2.59 o                         
   0   2  23         30.20         30.71         4.80 o                         
   1   2  23         20.39         24.13         3.02 o                         
   2   2  23          3.08          5.83         1.69 o                         
   3   2  23          0.02          5.01         1.82 o                         
   4   2  23          0.83          0.35         2.07 o                         
   5   2  23          8.90         10.76         2.75 o                         
   6   2  23          0.16          1.05         2.82 o                         
   1   3  23          4.48          6.27         2.29 o                         
   2   3  23         91.86         94.58         6.62 o                         
   3   3  23          0.77          2.54         1.83 o                         
   4   3  23          4.62          5.69         2.31 o                         
   5   3  23         18.21         21.26         3.62 o                         
   6   3  23          2.51         -1.59         2.15 o                         
   0   4  23         35.17         36.59         6.12 o                         
   1   4  23          0.23         -0.44         2.11 o                         
   2   4  23         45.99         48.30         4.79 o                         
   3   4  23         13.31         16.34         3.03 o                         
   4   4  23         27.18         34.56         4.54 o                         
   5   4  23          2.75          0.41         1.56 o                         
   6   4  23          0.67          0.65         2.17 o                         
   1   5  23          0.22          1.98         1.65 o                         
   2   5  23          0.86         -0.51         1.62 o                         
   3   5  23          5.24          5.31         1.85 o                         
   4   5  23          2.02          2.66         1.93 o                         
   5   5  23          8.44          0.33         3.72 o                         
   0   6  23          3.60          3.11         2.19 o                         
   1   6  23         10.79         12.02         2.88 o                         
   2   6  23          3.61          5.56         2.38 o                         
   3   6  23          0.09         -0.36         1.83 o                         
   4   6  23         10.07         15.76         3.13 o                         
   5   6  23          5.78          7.37         2.52 o                         
   1   7  23          0.05          0.90         1.80 o                         
   2   7  23          0.09         -1.10         2.17 o                         
   3   7  23          1.81          2.42         2.93 o                         
   0   8  23          4.32         11.55         4.50 o                         
   1   8  23          0.00          1.04         2.05 o                         
   2   8  23          1.37          2.97         1.96 o                         
   0   0  24          0.53         13.04         5.37 o                         
   1   0  24         10.11          7.40         5.99 o                         
   2   0  24          9.33          3.62         2.61 o                         
   3   0  24         30.87         29.11         7.63 o                         
   4   0  24          2.10          8.94         5.52 o                         
   5   0  24          0.00         -0.87         2.72 o                         
   6   0  24          6.45         25.90         7.04 o                         
   1   1  24         21.29         16.74         2.64 o                         
   2   1  24          4.34          5.32         1.80 o                         
   3   1  24         14.77         14.11         4.17 o                         
   4   1  24          8.28          9.31         2.63 o                         
   5   1  24          0.24          1.06         3.72 o                         
   6   1  24         21.03         26.92         6.17 o                         
   0   2  24         74.23         65.63         6.88 o                         
   1   2  24          5.96          4.38         1.85 o                         
   2   2  24          7.00          9.63         2.17 o                         
   3   2  24         24.52         33.02         3.80 o                         
   4   2  24         10.05         15.32         2.99 o                         
   5   2  24          0.00          0.82         2.33 o                         
   6   2  24          9.10         14.32         4.14 o                         
   1   3  24         22.56         22.26         3.17 o                         
   2   3  24          0.44         -1.06         1.86 o                         
   3   3  24         56.58         55.97         5.26 o                         
   4   3  24          6.16          8.61         2.40 o                         
   5   3  24          9.94          8.08         2.54 o                         
   6   3  24          0.21         -0.18         1.96 o                         
   0   4  24         10.30          6.61         5.49 o                         
   1   4  24         15.67         13.68         2.74 o                         
   2   4  24          7.95          2.60         2.50 o                         
   3   4  24          3.21         -1.91         1.91 o                         
   4   4  24          0.96          1.67         2.52 o                         
   5   4  24          1.10         -2.07         2.31 o                         
   1   5  24          0.11         -2.06         2.85 o                         
   2   5  24          0.51          1.32         1.80 o                         
   3   5  24          0.58         -0.42         1.63 o                         
   4   5  24         11.45          5.40         2.10 o                         
   0   6  24          2.92         -1.05         2.77 o                         
   1   6  24         10.17          3.86         2.18 o                         
   2   6  24          5.67          6.79         2.64 o                         
   3   6  24          2.22          5.88         1.95 o                         
   4   6  24          0.66          0.63         2.20 o                         
   1   7  24          1.80          5.68         2.57 o                         
   2   7  24          4.04          4.31         2.16 o                         
   1   1  25          2.02          4.89         1.76 o                         
   2   1  25         92.88        123.19         8.08 o                         
   3   1  25          4.75          5.11         3.01 o                         
   4   1  25         24.41         36.11         6.91 o                         
   5   1  25          1.45          1.70         2.11 o                         
   0   2  25          7.55          6.92         2.32 o                         
   1   2  25          0.48          1.26         1.63 o                         
   2   2  25          3.40          4.85         2.06 o                         
   3   2  25          6.27          7.17         2.74 o                         
   4   2  25          0.07          0.36         2.03 o                         
   5   2  25          1.56          6.65         3.27 o                         
   1   3  25          0.38          1.58         1.91 o                         
   2   3  25         10.10          8.38         2.14 o                         
   3   3  25          0.56          1.36         2.36 o                         
   4   3  25          0.04          2.98         3.37 o                         
   5   3  25          0.07         -0.17         4.30 o                         
   0   4  25         16.98         19.85         5.72 o                         
   1   4  25          4.76          1.90         1.90 o                         
   2   4  25          5.71          1.10         3.59 o                         
   3   4  25          0.09         -2.28         2.28 o                         
   4   4  25          1.00          1.06         2.32 o                         
   1   5  25          1.57          7.74         2.79 o                         
   2   5  25          0.00          0.61         1.99 o                         
   3   5  25          1.85         -0.09         1.96 o                         
   4   5  25          2.66          1.00         2.16 o                         
   0   6  25          1.37          1.57         3.33 o                         
   1   6  25          0.26          4.49         2.99 o                         
   2   6  25          0.00          1.41         2.68 o                         
   0   0  26         10.46         18.69         6.89 o                         
   1   0  26          6.92          8.07         4.08 o                         
   2   0  26         39.68         51.10        11.56 o                         
   3   0  26         47.02         48.95        11.57 o                         
   4   0  26         23.37         37.48        10.37 o                         
   5   0  26          0.14          2.76         4.08 o                         
   1   1  26         63.03         63.72         5.95 o                         
   2   1  26          0.07          0.88         2.43 o                         
   3   1  26         70.00         76.42         6.81 o                         
   4   1  26          4.20         15.47         4.42 o                         
   0   2  26          4.40          9.13         4.79 o                         
   1   2  26          1.74          3.06         1.94 o                         
   2   2  26          2.31          3.97         2.21 o                         
   3   2  26          5.25          7.44         2.54 o                         
   4   2  26          3.86          0.68         3.50 o                         
   1   3  26          0.02         -1.89         1.89 o                         
   2   3  26          1.25         -0.10         2.20 o                         
   3   3  26          0.02          2.83         2.54 o                         
   4   3  26          4.09          3.53         2.42 o                         
   0   4  26         15.16          6.07         3.85 o                         
   1   4  26          4.46          1.51         2.44 o                         
   2   4  26          2.05         -1.73         1.73 o                         
   3   4  26          0.06          2.02         2.09 o                         
   1   5  26          0.55          5.97         2.73 o                         
   2   5  26          2.64          1.65         2.40 o                         
   1   1  27          2.99          5.18         2.35 o                         
   2   1  27          1.12          4.51         3.76 o                         
   3   1  27          3.64          5.83         2.90 o                         
   0   2  27          4.75          3.35         4.02 o                         
   1   2  27          3.54          2.50         2.11 o                         
   2   2  27          7.60          8.36         4.14 o                         
   3   2  27          9.20         13.43         3.87 o                         
   1   3  27          1.43          3.09         2.62 o                         
   2   3  27          0.19          0.71         3.31 o                         
   3   3  27          0.04          2.22         3.73 o                         
   0   4  27          4.30          8.60         3.88 o                         
   1   4  27          1.14         -0.95         1.92 o                         
   2   4  27          3.12          5.60         3.44 o                         
   0   0  28          4.90          5.11         4.83 o                         
   1   0  28          0.29         -1.61         3.22 o                         
   2   0  28          5.17         14.78         6.97 o                         
   1   1  28         13.39         18.09         4.09 o                         
   2   1  28         36.35         32.40         6.63 o                         
   0   2  28          1.55          6.34         3.95 o                         
   1   2  28          0.00          0.15         2.75 o                         
                                                                                
